# Supplementary material for: Crystal structure of 2-chloro-1,3-(2,6-diiso­propyl­phen­yl)-4,5-dihydro-1H-imidazol-3-ium tetra­kis­(3,5-tri­fluoro­methyl­phen­yl)borate
Source: Acta Crystallogr E Crystallogr Commun. 2016 Sep 23;72(Pt 10):1471–4. doi: 10.1107/S2056989016014584 (PMC5050779; doi:10.1107/S2056989016014584)
Supplement: Supplementary file 1 [file e-72-01471-sup1.cif]

##############################################################################
#                                                                            #
# This CIF contains the data in a paper accepted for publication in          #
# Acta Crystallographica Section E. It conforms to the requirements of       #
# Notes for Authors for Acta Crystallographica Section E, and has been       #
# peer reviewed under the auspices of the IUCr Commission on Journals.       #
#                                                                            #
# Full details of the Crystallographic Information File format               #
# are given in the paper "The Crystallographic Information File (CIF):       #
# a New Standard Archive File for Crystallography" by S. R. Hall, F. H.      #
# Allen and I. D. Brown [Acta Cryst. (1991), A47, 655-685].                  #
#                                                                            #
# The current version of the core CIF dictionary is obtainable from          #
# ftp://ftp.iucr.org/pub/cif_core.dic.                                       #
#                                                                            #
# Software is freely available for graphical display of the structure(s)     #
# in this CIF. For information consult the CIF software page                 #
# http://www.iucr.org/resources/cif/software.                                #
#                                                                            #
# This file may be used for bona fide research purposes within the           #
# scientific community so long as proper attribution is given to the journal # 
# article from which it was obtained.                                        #
#                                                                            #
##############################################################################
data_I
_database_code_depnum_ccdc_archive 'CCDC 1504219'
_audit_creation_method     'SHELXL-2014/7'
_journal_data_validation_number     ?
_journal_date_recd_electronic     2016-08-10
_journal_date_accepted     2016-09-13
_journal_name_full     'Acta Crystallographica, Section E'
_journal_year     2016
_journal_volume     72
_journal_issue     10
_journal_page_first     1471
_journal_page_last     1474
_journal_paper_category     GO
_journal_paper_doi     ?
_journal_coeditor_code     LH5822
_publ_contact_author_name     'Jason D. Masuda'
_publ_contact_author_address
;
Department of Chemistry
Saint Mary's University
923 Robie St.
Halifax, N.S.
B3H 3C3
;
_publ_contact_author_email     'jason.masuda@smu.ca'
_publ_contact_author_fax     ?
_publ_contact_author_phone     ?
_publ_section_title
;
Crystal structure of
2-chloro-1,3-(2,6-diisopropylphenyl)-4,5-dihydro-1<i>H</i>-imidazol-3-ium
tetrakis(3,5-trifluoromethylphenyl)borate
;
loop_
    _publ_author_name
    _publ_author_footnote
    _publ_author_address
    'Stack, Darcie L.' .
;
The Atlantic Centre for Green Chemistry and the Department of Chemistry
Saint Mary's University
Halifax, Nova Scotia
Canada B3H 3C3
;
    'Masuda, Jason D.' .
;
The Atlantic Centre for Green Chemistry and the Department of Chemistry
Saint Mary's University
Halifax, Nova Scotia
Canada B3H 3C3
;
_publ_section_synopsis
;
The salt compound presented is an example of a 2-chloro imidazolidinium
structure where the formerly carbene carbon has a trigonal--planar geometry.
;
_chemical_name_systematic
;
2-Chloro-1,3-(2,6-diisopropylphenyl)-4,5-dihydro-1<i>H</i>-imidazol-3-ium
tetrakis(3,5-trifluoromethylphenyl)borate
;
_chemical_name_common     ?
_chemical_formula_moiety     'C59 H50 B Cl F24 N2'
_chemical_formula_sum     'C59 H50 B Cl F24 N2'
_chemical_formula_iupac     'C17 H38 Cl N2 + , C32 H12 B F24'
_chemical_formula_weight     1289.27
_chemical_melting_point     ?
_shelx_space_group_comment
;
The symmetry employed for this shelxl refinement is uniquely defined
by the following loop, which should always be used as a source of
symmetry information in preference to the above space-group names.
They are only intended as comments.
;
_space_group_crystal_system     monoclinic
_space_group_name_H-M_alt     'P 21/n'
_space_group_name_Hall     '-P 2yn'
loop_
    _space_group_symop_operation_xyz
    'x, y, z'
    '-x+1/2, y+1/2, -z+1/2'
    '-x, -y, -z'
    'x-1/2, -y-1/2, z-1/2'
_cell_length_a     18.5025(12)
_cell_length_b     17.8739(12)
_cell_length_c     19.7857(13)
_cell_angle_alpha     90
_cell_angle_beta     116.4280(10)
_cell_angle_gamma     90
_cell_volume     5859.5(7)
_cell_formula_units_Z     4
_cell_measurement_reflns_used     9997
_cell_measurement_theta_min     2.28
_cell_measurement_theta_max     27.82
_cell_measurement_temperature     125(2)
_exptl_crystal_description     'needle'
_exptl_crystal_colour     'colourless'
_exptl_crystal_size_max     0.389
_exptl_crystal_size_mid     0.383
_exptl_crystal_size_min     0.078
_exptl_crystal_density_diffrn     1.461
_exptl_crystal_density_meas     ?
_exptl_crystal_density_method     'not measured'
_exptl_crystal_F_000     2624
_exptl_absorpt_coefficient_mu     0.182
_exptl_absorpt_correction_type     multi-scan
_exptl_absorpt_process_details
;
(SADABS; Bruker, 2008)
;
_shelx_estimated_absorpt_T_min     0.932
_shelx_estimated_absorpt_T_max     0.986
_exptl_absorpt_correction_T_min     0.6596
_exptl_absorpt_correction_T_max     0.7456
_diffrn_ambient_temperature     125(2)
_diffrn_radiation_type     MoK\a
_diffrn_radiation_wavelength     0.71073
_diffrn_measurement_device_type     'Siemens/Bruker APEXII'
_diffrn_measurement_method     '\f and \w scans'
_diffrn_detector_area_resol_mean     ?
_diffrn_reflns_number     40063
_diffrn_reflns_av_R_equivalents     0.0326
_diffrn_reflns_theta_min     2.022
_diffrn_reflns_theta_max     25.499
_diffrn_reflns_theta_full     25.242
_diffrn_measured_fraction_theta_max     1.000
_diffrn_measured_fraction_theta_full     1.000
_diffrn_reflns_limit_h_min     -22
_diffrn_reflns_limit_h_max     22
_diffrn_reflns_limit_k_min     -21
_diffrn_reflns_limit_k_max     21
_diffrn_reflns_limit_l_min     -23
_diffrn_reflns_limit_l_max     23
_refine_special_details     ?
_reflns_number_total     10921
_reflns_number_gt     8363
_reflns_threshold_expression     'I > 2\s(I)'
_refine_ls_structure_factor_coef     Fsqd
_refine_ls_matrix_type     full
_refine_ls_R_factor_all     0.0628
_refine_ls_R_factor_gt     0.0440
_refine_ls_wR_factor_gt     0.1025
_refine_ls_wR_factor_ref     0.1133
_refine_ls_goodness_of_fit_ref     1.022
_refine_ls_restrained_S_all     1.021
_refine_ls_number_reflns     10921
_refine_ls_number_parameters     830
_refine_ls_number_restraints     38
_refine_ls_hydrogen_treatment     constr
_refine_ls_weighting_scheme     calc
_refine_ls_weighting_details
              'w=1/[\s^2^(Fo^2^)+(0.0464P)^2^+4.6564P] where P=(Fo^2^+2Fc^2^)/3'
_atom_sites_solution_hydrogens     geom
_atom_sites_solution_primary     ?
_atom_sites_solution_secondary     ?
_refine_ls_shift/su_max     0.000
_refine_ls_shift/su_mean     0.000
_refine_diff_density_max     0.522
_refine_diff_density_min     -0.447
_refine_ls_extinction_method     none
_refine_ls_extinction_coef     .
loop_
    _atom_type_symbol
    _atom_type_description
    _atom_type_scat_dispersion_real
    _atom_type_scat_dispersion_imag
    _atom_type_scat_source
    'C' 'C' 0.0033 0.0016
                         'International Tables Vol C Tables 4.2.6.8 and 6.1.1.4'
    'H' 'H' 0.0000 0.0000
                         'International Tables Vol C Tables 4.2.6.8 and 6.1.1.4'
    'B' 'B' 0.0013 0.0007
                         'International Tables Vol C Tables 4.2.6.8 and 6.1.1.4'
    'N' 'N' 0.0061 0.0033
                         'International Tables Vol C Tables 4.2.6.8 and 6.1.1.4'
    'F' 'F' 0.0171 0.0103
                         'International Tables Vol C Tables 4.2.6.8 and 6.1.1.4'
    'Cl' 'Cl' 0.1484 0.1585
                         'International Tables Vol C Tables 4.2.6.8 and 6.1.1.4'
_computing_data_collection
;
APEX2 (Bruker, 2008)
;
_computing_cell_refinement
;
SAINT (Bruker, 2008)
;
_computing_data_reduction
;
SAINT (Bruker, 2008)
;
_computing_structure_solution
;
<i>XS</i> in SHELXTL (Sheldrick, 2008)
;
_computing_structure_refinement
;
<i>SHELXL2014/7</i> (Sheldrick, 2015)
;
_computing_molecular_graphics
;
ORTEP-3 for Windows (Farrugia, 2012) and PLATON (Spek, 2009)
;
_computing_publication_material
;
publCIF (Westrip, 2010)
;
loop_
    _atom_site_type_symbol
    _atom_site_label
    _atom_site_fract_x
    _atom_site_fract_y
    _atom_site_fract_z
    _atom_site_U_iso_or_equiv
    _atom_site_adp_type
    _atom_site_calc_flag
    _atom_site_occupancy
    _atom_site_disorder_assembly
    _atom_site_disorder_group
    Cl Cl1 0.57779(3) 0.07669(3) 0.80176(3) 0.03051(14) Uani d 1 . .
    F F1 0.71125(9) 0.20864(8) 0.39608(8) 0.0499(4) Uani d 1 . .
    F F2 0.76498(9) 0.31577(9) 0.43499(10) 0.0592(5) Uani d 1 . .
    F F3 0.71913(9) 0.25293(9) 0.49856(8) 0.0469(4) Uani d 1 . .
    F F4 0.38941(10) 0.28263(11) 0.39231(9) 0.0641(5) Uani d 1 . .
    F F5 0.41659(10) 0.18771(9) 0.34260(12) 0.0690(5) Uani d 1 . .
    F F6 0.34175(9) 0.27432(9) 0.27269(8) 0.0507(4) Uani d 1 . .
    F F10 0.33308(9) 0.78402(7) 0.23647(8) 0.0459(4) Uani d 1 . .
    F F11 0.26822(9) 0.70653(8) 0.14865(9) 0.0537(4) Uani d 1 . .
    F F12 0.38410(10) 0.74577(8) 0.16469(9) 0.0497(4) Uani d 1 . .
    F F13 0.25354(8) 0.41455(8) 0.01425(8) 0.0445(4) Uani d 1 . .
    F F14 0.27430(8) 0.52975(8) 0.00069(8) 0.0385(3) Uani d 1 . .
    F F15 0.28655(8) 0.44738(9) -0.07256(7) 0.0470(4) Uani d 1 . .
    F F19 0.82744(9) 0.65439(9) 0.51987(8) 0.0488(4) Uani d 1 . .
    F F20 0.81541(11) 0.53617(9) 0.52327(8) 0.0657(5) Uani d 1 . .
    F F21 0.72766(10) 0.60866(10) 0.53192(8) 0.0561(5) Uani d 1 . .
    F F22 0.67492(8) 0.67563(8) 0.16727(7) 0.0426(4) Uani d 1 . .
    F F23 0.75829(10) 0.73793(8) 0.26143(9) 0.0490(4) Uani d 1 . .
    F F24 0.79387(9) 0.63343(9) 0.23298(9) 0.0492(4) Uani d 1 . .
    N N1 0.49006(10) 0.03298(9) 0.66179(9) 0.0219(4) Uani d 1 . .
    N N2 0.47084(10) -0.03195(9) 0.74765(9) 0.0225(4) Uani d 1 . .
    C C1 0.50909(12) 0.02306(11) 0.73361(11) 0.0219(4) Uani d 1 . .
    C C2 0.43398(13) -0.02710(12) 0.61751(12) 0.0273(5) Uani d 1 . .
    H H2A 0.4616 -0.0647 0.6004 0.033 Uiso calc 1 . .
    H H2B 0.3871 -0.0066 0.5731 0.033 Uiso calc 1 . .
    C C3 0.40817(13) -0.06074(13) 0.67455(11) 0.0275(5) Uani d 1 . .
    H H3A 0.3537 -0.0433 0.6651 0.033 Uiso calc 1 . .
    H H3B 0.4085 -0.1161 0.6731 0.033 Uiso calc 1 . .
    C C4 0.46845(12) -0.04819(12) 0.81830(11) 0.0239(5) Uani d 1 . .
    C C5 0.50674(13) -0.11362(12) 0.85634(12) 0.0262(5) Uani d 1 . .
    C C6 0.49935(14) -0.13078(13) 0.92158(12) 0.0308(5) Uani d 1 . .
    H H6 0.5246 -0.1745 0.9493 0.037 Uiso calc 1 . .
    C C7 0.45600(14) -0.08535(13) 0.94660(12) 0.0317(5) Uani d 1 . .
    H H7 0.4515 -0.0984 0.9911 0.038 Uiso calc 1 . .
    C C8 0.41908(14) -0.02121(13) 0.90777(12) 0.0311(5) Uani d 1 . .
    H H8 0.3898 0.0095 0.9261 0.037 Uiso calc 1 . .
    C C9 0.42415(13) -0.00086(12) 0.84220(12) 0.0261(5) Uani d 1 . .
    C C10 0.38168(13) 0.06998(13) 0.80057(13) 0.0304(5) Uani d 1 . .
    H H10 0.3933 0.0762 0.7561 0.037 Uiso calc 1 . .
    C C11 0.41371(15) 0.13920(13) 0.85073(14) 0.0378(6) Uani d 1 . .
    H H11A 0.3886 0.1842 0.8213 0.057 Uiso calc 1 . .
    H H11B 0.4724 0.1421 0.8695 0.057 Uiso calc 1 . .
    H H11C 0.4006 0.1356 0.8935 0.057 Uiso calc 1 . .
    C C12 0.29009(14) 0.06342(15) 0.77105(15) 0.0431(6) Uani d 1 . .
    H H12A 0.2643 0.1097 0.7450 0.065 Uiso calc 1 . .
    H H12B 0.2773 0.0550 0.8135 0.065 Uiso calc 1 . .
    H H12C 0.2701 0.0213 0.7358 0.065 Uiso calc 1 . .
    C C13 0.55597(14) -0.16215(13) 0.82903(13) 0.0312(5) Uani d 1 . .
    H H13 0.5292 -0.1605 0.7726 0.037 Uiso calc 1 . .
    C C14 0.64129(15) -0.13026(15) 0.85628(15) 0.0419(6) Uani d 1 . .
    H H14A 0.6718 -0.1614 0.8372 0.063 Uiso calc 1 . .
    H H14B 0.6686 -0.1300 0.9116 0.063 Uiso calc 1 . .
    H H14C 0.6380 -0.0790 0.8375 0.063 Uiso calc 1 . .
    C C15 0.56033(19) -0.24404(14) 0.85261(16) 0.0466(7) Uani d 1 . .
    H H15A 0.5056 -0.2642 0.8343 0.070 Uiso calc 1 . .
    H H15B 0.5883 -0.2477 0.9078 0.070 Uiso calc 1 . .
    H H15C 0.5900 -0.2728 0.8309 0.070 Uiso calc 1 . .
    C C16 0.52057(13) 0.08945(11) 0.62913(11) 0.0228(4) Uani d 1 . .
    C C17 0.47416(13) 0.15411(12) 0.60097(11) 0.0252(5) Uani d 1 . .
    C C18 0.50294(15) 0.20684(12) 0.56719(12) 0.0313(5) Uani d 1 . .
    H H18 0.4733 0.2516 0.5476 0.038 Uiso calc 1 . .
    C C19 0.57381(15) 0.19514(13) 0.56161(13) 0.0335(5) Uani d 1 . .
    H H19 0.5922 0.2317 0.5380 0.040 Uiso calc 1 . .
    C C20 0.61821(14) 0.13085(13) 0.59001(12) 0.0307(5) Uani d 1 . .
    H H20 0.6669 0.1238 0.5858 0.037 Uiso calc 1 . .
    C C21 0.59283(13) 0.07586(12) 0.62487(11) 0.0253(5) Uani d 1 . .
    C C22 0.39771(14) 0.16936(13) 0.60966(13) 0.0310(5) Uani d 1 . .
    H H22 0.3813 0.1213 0.6247 0.037 Uiso calc 1 . .
    C C23 0.32750(15) 0.19532(16) 0.53670(14) 0.0439(6) Uani d 1 . .
    H H23A 0.3406 0.2439 0.5219 0.066 Uiso calc 1 . .
    H H23B 0.2790 0.2002 0.5445 0.066 Uiso calc 1 . .
    H H23C 0.3178 0.1586 0.4968 0.066 Uiso calc 1 . .
    C C24 0.41498(16) 0.22592(16) 0.67338(14) 0.0432(6) Uani d 1 . .
    H H24A 0.4300 0.2742 0.6597 0.065 Uiso calc 1 . .
    H H24B 0.4594 0.2075 0.7200 0.065 Uiso calc 1 . .
    H H24C 0.3666 0.2322 0.6811 0.065 Uiso calc 1 . .
    C C25 0.64282(14) 0.00569(13) 0.65617(13) 0.0318(5) Uani d 1 . .
    H H25 0.6175 -0.0237 0.6830 0.038 Uiso calc 1 . .
    C C26 0.72921(16) 0.02464(17) 0.71340(17) 0.0543(8) Uani d 1 . .
    H H26A 0.7561 0.0522 0.6881 0.081 Uiso calc 1 . .
    H H26B 0.7589 -0.0217 0.7349 0.081 Uiso calc 1 . .
    H H26C 0.7280 0.0556 0.7538 0.081 Uiso calc 1 . .
    C C27 0.64207(18) -0.04305(14) 0.59237(15) 0.0442(7) Uani d 1 . .
    H H27A 0.5862 -0.0555 0.5573 0.066 Uiso calc 1 . .
    H H27B 0.6724 -0.0892 0.6135 0.066 Uiso calc 1 . .
    H H27C 0.6671 -0.0157 0.5653 0.066 Uiso calc 1 . .
    C C28 0.46452(12) 0.54706(11) 0.28500(11) 0.0214(4) Uani d 1 . .
    C C29 0.44991(12) 0.54002(12) 0.34834(11) 0.0236(4) Uani d 1 . .
    H H29 0.4736 0.4994 0.3819 0.028 Uiso calc 1 . .
    C C30 0.40201(13) 0.59036(12) 0.36383(12) 0.0251(5) Uani d 1 . .
    C C31 0.36629(13) 0.65038(12) 0.31637(12) 0.0271(5) Uani d 1 . .
    H H31 0.3326 0.6843 0.3263 0.033 Uiso calc 1 . .
    C C32 0.38103(12) 0.65968(12) 0.25381(12) 0.0240(5) Uani d 1 . .
    C C33 0.42937(12) 0.60951(11) 0.23918(12) 0.0228(4) Uani d 1 . .
    H H33 0.4391 0.6177 0.1965 0.027 Uiso calc 1 . .
    C C34 0.39268(15) 0.58098(14) 0.43418(14) 0.0357(6) Uani d 1 . .
    C C35 0.34218(14) 0.72339(13) 0.20124(13) 0.0305(5) Uani d 1 . .
    C C36 0.53982(12) 0.41235(11) 0.31391(11) 0.0215(4) Uani d 1 . .
    C C37 0.47298(13) 0.37166(12) 0.30880(11) 0.0248(5) Uani d 1 . .
    H H37 0.4207 0.3928 0.2823 0.030 Uiso calc 1 . .
    C C38 0.48060(13) 0.30127(12) 0.34134(12) 0.0274(5) Uani d 1 . .
    C C39 0.55582(13) 0.26877(12) 0.38019(12) 0.0270(5) Uani d 1 . .
    H H39 0.5612 0.2208 0.4026 0.032 Uiso calc 1 . .
    C C40 0.62297(13) 0.30745(12) 0.38578(11) 0.0243(5) Uani d 1 . .
    C C41 0.61488(13) 0.37765(12) 0.35287(11) 0.0230(4) Uani d 1 . .
    H H41 0.6619 0.4028 0.3570 0.028 Uiso calc 1 . .
    C C42 0.70419(14) 0.27203(12) 0.42822(13) 0.0299(5) Uani d 1 . .
    C C43 0.40729(15) 0.26223(14) 0.33705(14) 0.0367(6) Uani d 1 . .
    C C44 0.61133(12) 0.54189(11) 0.30350(11) 0.0207(4) Uani d 1 . .
    C C45 0.65695(13) 0.55098(12) 0.38128(12) 0.0235(4) Uani d 1 . .
    H H45 0.6407 0.5253 0.4143 0.028 Uiso calc 1 . .
    C C46 0.72526(13) 0.59620(12) 0.41220(12) 0.0249(5) Uani d 1 . .
    C C47 0.75007(13) 0.63552(12) 0.36600(12) 0.0252(5) Uani d 1 . .
    H H47 0.7966 0.6665 0.3867 0.030 Uiso calc 1 . .
    C C48 0.70505(12) 0.62841(11) 0.28859(12) 0.0226(4) Uani d 1 . .
    C C49 0.63740(12) 0.58233(11) 0.25804(11) 0.0220(4) Uani d 1 . .
    H H49 0.6081 0.5783 0.2047 0.026 Uiso calc 1 . .
    C C50 0.77279(15) 0.59941(14) 0.49580(13) 0.0351(6) Uani d 1 . .
    C C51 0.73266(13) 0.66856(12) 0.23798(12) 0.0267(5) Uani d 1 . .
    C C52 0.49542(12) 0.46987(11) 0.18099(11) 0.0215(4) Uani d 1 . .
    C C53 0.54765(12) 0.43508(12) 0.15634(12) 0.0235(4) Uani d 1 . .
    H H53 0.6028 0.4289 0.1912 0.028 Uiso calc 1 . .
    C C54 0.52144(13) 0.40933(12) 0.08269(12) 0.0248(5) Uani d 1 . .
    C C55 0.44147(13) 0.41754(12) 0.03016(12) 0.0259(5) Uani d 1 . .
    H H55 0.4233 0.4004 -0.0202 0.031 Uiso calc 1 . .
    C C56 0.38899(13) 0.45129(11) 0.05310(11) 0.0233(4) Uani d 1 . .
    C C57 0.41534(12) 0.47617(11) 0.12721(11) 0.0224(4) Uani d 1 . .
    H H57 0.3774 0.4981 0.1414 0.027 Uiso calc 1 . .
    C C59 0.30216(14) 0.46077(13) -0.00085(12) 0.0305(5) Uani d 1 . .
    B B1 0.52749(14) 0.49284(13) 0.27032(13) 0.0212(5) Uani d 1 . .
    C C58 0.57881(14) 0.36974(13) 0.06062(12) 0.0334(5) Uani d 1 . .
    F F16A 0.5578(3) 0.3839(2) -0.01354(12) 0.0362(4) Uani d 0.457(3) A 1
    F F17A 0.5790(3) 0.29508(11) 0.0682(3) 0.0362(4) Uani d 0.457(3) A 1
    F F18A 0.65707(14) 0.3914(3) 0.0972(3) 0.0362(4) Uani d 0.457(3) A 1
    F F16B 0.5558(5) 0.3618(4) -0.01471(13) 0.0362(4) Uani d 0.315(3) A 2
    F F17B 0.5990(4) 0.30242(19) 0.0940(3) 0.0362(4) Uani d 0.315(3) A 2
    F F18B 0.6470(2) 0.4117(3) 0.0875(4) 0.0362(4) Uani d 0.315(3) A 2
    F F16C 0.5496(8) 0.2997(4) 0.0363(9) 0.0362(4) Uani d 0.118(3) A 3
    F F17C 0.6562(3) 0.3652(9) 0.1125(6) 0.0362(4) Uani d 0.118(3) A 3
    F F18C 0.5837(9) 0.3942(8) -0.0020(5) 0.0362(4) Uani d 0.118(3) A 3
    F F16D 0.5391(7) 0.3310(8) -0.0051(6) 0.0362(4) Uani d 0.110(3) A 4
    F F17D 0.6205(9) 0.3188(6) 0.1136(6) 0.0362(4) Uani d 0.110(3) A 4
    F F18D 0.6404(6) 0.4108(7) 0.0606(9) 0.0362(4) Uani d 0.110(3) A 4
    F F7A 0.3939(5) 0.51089(14) 0.4606(3) 0.0351(5) Uani d 0.398(3) B 1
    F F8A 0.3370(4) 0.6223(4) 0.4436(4) 0.0351(5) Uani d 0.398(3) B 1
    F F9A 0.4609(2) 0.6116(3) 0.49079(19) 0.0351(5) Uani d 0.398(3) B 1
    F F7B 0.3620(4) 0.51232(18) 0.4344(3) 0.0351(5) Uani d 0.338(3) B 2
    F F8B 0.3334(5) 0.6281(5) 0.4284(4) 0.0351(5) Uani d 0.338(3) B 2
    F F9B 0.4625(2) 0.5889(3) 0.4999(2) 0.0351(5) Uani d 0.338(3) B 2
    F F7C 0.3999(9) 0.50701(19) 0.4506(7) 0.0351(5) Uani d 0.190(3) B 3
    F F8C 0.3188(3) 0.5964(6) 0.4282(5) 0.0351(5) Uani d 0.190(3) B 3
    F F9C 0.4455(4) 0.6156(6) 0.4995(4) 0.0351(5) Uani d 0.190(3) B 3
    F F7D 0.3279(8) 0.5350(9) 0.4112(10) 0.0351(5) Uani d 0.0734(19) B 4
    F F8D 0.3577(12) 0.6383(9) 0.4527(14) 0.0351(5) Uani d 0.0734(19) B 4
    F F9D 0.4442(10) 0.5377(10) 0.4934(7) 0.0351(5) Uani d 0.0734(19) B 4
loop_
    _atom_site_aniso_label
    _atom_site_aniso_U_11
    _atom_site_aniso_U_22
    _atom_site_aniso_U_33
    _atom_site_aniso_U_12
    _atom_site_aniso_U_13
    _atom_site_aniso_U_23
    Cl1 0.0307(3) 0.0299(3) 0.0250(3) -0.0082(2) 0.0070(2) -0.0015(2)
    F1 0.0515(9) 0.0446(9) 0.0496(9) 0.0195(7) 0.0189(8) -0.0124(7)
    F2 0.0289(8) 0.0459(9) 0.0903(13) 0.0045(7) 0.0153(8) 0.0269(9)
    F3 0.0488(9) 0.0569(10) 0.0318(8) 0.0221(7) 0.0149(7) 0.0079(7)
    F4 0.0546(10) 0.1007(14) 0.0528(10) -0.0322(10) 0.0381(9) -0.0135(9)
    F5 0.0544(10) 0.0349(9) 0.1155(16) -0.0146(8) 0.0357(11) 0.0160(9)
    F6 0.0337(8) 0.0657(11) 0.0449(9) -0.0190(7) 0.0105(7) 0.0062(8)
    F10 0.0632(10) 0.0234(7) 0.0480(9) 0.0094(7) 0.0220(8) 0.0000(6)
    F11 0.0391(9) 0.0390(9) 0.0491(9) 0.0009(7) -0.0108(7) 0.0055(7)
    F12 0.0595(10) 0.0430(9) 0.0576(10) 0.0171(7) 0.0360(8) 0.0254(7)
    F13 0.0288(7) 0.0461(9) 0.0550(9) -0.0129(6) 0.0153(7) -0.0047(7)
    F14 0.0290(7) 0.0378(8) 0.0402(8) 0.0058(6) 0.0077(6) -0.0012(6)
    F15 0.0330(8) 0.0726(11) 0.0245(7) 0.0039(7) 0.0029(6) -0.0126(7)
    F19 0.0449(9) 0.0591(10) 0.0325(8) -0.0212(8) 0.0082(7) -0.0156(7)
    F20 0.0818(12) 0.0504(10) 0.0300(8) 0.0155(9) -0.0065(8) 0.0039(7)
    F21 0.0561(10) 0.0880(13) 0.0281(7) -0.0215(9) 0.0221(7) -0.0141(8)
    F22 0.0393(8) 0.0531(9) 0.0333(7) -0.0058(7) 0.0143(6) 0.0144(7)
    F23 0.0696(11) 0.0312(8) 0.0549(9) -0.0185(7) 0.0354(8) -0.0028(7)
    F24 0.0502(9) 0.0524(9) 0.0659(10) 0.0230(8) 0.0448(8) 0.0260(8)
    N1 0.0216(9) 0.0207(9) 0.0201(9) -0.0012(7) 0.0064(7) 0.0005(7)
    N2 0.0224(9) 0.0213(9) 0.0202(9) -0.0041(7) 0.0061(7) 0.0003(7)
    C1 0.0210(10) 0.0185(10) 0.0231(11) 0.0029(8) 0.0070(9) 0.0003(8)
    C2 0.0288(12) 0.0262(12) 0.0228(11) -0.0052(9) 0.0078(9) -0.0034(9)
    C3 0.0264(11) 0.0291(12) 0.0218(11) -0.0070(9) 0.0061(9) -0.0016(9)
    C4 0.0224(11) 0.0266(11) 0.0196(10) -0.0074(9) 0.0068(9) 0.0004(8)
    C5 0.0264(11) 0.0242(11) 0.0241(11) -0.0069(9) 0.0077(9) -0.0014(9)
    C6 0.0353(13) 0.0272(12) 0.0253(11) -0.0045(10) 0.0093(10) 0.0037(9)
    C7 0.0353(13) 0.0363(13) 0.0229(11) -0.0113(10) 0.0126(10) 0.0006(10)
    C8 0.0296(12) 0.0358(13) 0.0286(12) -0.0073(10) 0.0137(10) -0.0054(10)
    C9 0.0225(11) 0.0273(12) 0.0251(11) -0.0069(9) 0.0074(9) -0.0021(9)
    C10 0.0290(12) 0.0307(12) 0.0305(12) 0.0018(10) 0.0123(10) 0.0011(10)
    C11 0.0399(14) 0.0297(13) 0.0384(14) 0.0023(11) 0.0124(11) -0.0016(10)
    C12 0.0302(13) 0.0440(15) 0.0480(15) 0.0028(11) 0.0110(12) 0.0026(12)
    C13 0.0363(13) 0.0264(12) 0.0274(12) 0.0007(10) 0.0112(10) 0.0032(9)
    C14 0.0324(13) 0.0399(15) 0.0492(15) 0.0057(11) 0.0142(12) 0.0022(12)
    C15 0.0691(19) 0.0267(13) 0.0488(16) 0.0030(13) 0.0305(15) 0.0038(11)
    C16 0.0262(11) 0.0220(11) 0.0179(10) -0.0025(9) 0.0077(9) 0.0009(8)
    C17 0.0287(12) 0.0231(11) 0.0194(10) 0.0014(9) 0.0067(9) -0.0009(8)
    C18 0.0439(14) 0.0206(11) 0.0266(11) 0.0033(10) 0.0131(11) 0.0033(9)
    C19 0.0500(15) 0.0257(12) 0.0292(12) -0.0057(11) 0.0215(11) 0.0017(9)
    C20 0.0336(13) 0.0325(13) 0.0312(12) -0.0034(10) 0.0191(10) -0.0011(10)
    C21 0.0276(11) 0.0271(12) 0.0210(10) 0.0009(9) 0.0107(9) 0.0007(9)
    C22 0.0326(12) 0.0246(12) 0.0345(12) 0.0067(10) 0.0139(10) 0.0032(9)
    C23 0.0353(14) 0.0463(16) 0.0400(14) 0.0102(12) 0.0077(12) 0.0013(12)
    C24 0.0382(14) 0.0502(16) 0.0384(14) 0.0125(12) 0.0145(12) -0.0052(12)
    C25 0.0328(12) 0.0318(13) 0.0349(12) 0.0071(10) 0.0187(11) 0.0084(10)
    C26 0.0375(15) 0.0547(18) 0.0590(18) 0.0144(13) 0.0109(14) 0.0113(15)
    C27 0.0641(18) 0.0307(14) 0.0510(16) 0.0119(13) 0.0375(15) 0.0066(12)
    C28 0.0192(10) 0.0233(11) 0.0194(10) -0.0035(8) 0.0066(8) -0.0028(8)
    C29 0.0214(11) 0.0242(11) 0.0236(11) -0.0007(9) 0.0085(9) -0.0014(9)
    C30 0.0232(11) 0.0271(12) 0.0244(11) -0.0016(9) 0.0101(9) -0.0039(9)
    C31 0.0233(11) 0.0257(12) 0.0318(12) -0.0004(9) 0.0119(10) -0.0075(9)
    C32 0.0207(11) 0.0214(11) 0.0256(11) -0.0030(8) 0.0065(9) -0.0024(8)
    C33 0.0219(10) 0.0232(11) 0.0231(10) -0.0048(8) 0.0098(9) -0.0018(8)
    C34 0.0395(14) 0.0370(14) 0.0373(13) 0.0063(11) 0.0231(12) 0.0004(11)
    C35 0.0292(12) 0.0267(12) 0.0317(12) 0.0024(9) 0.0100(10) -0.0010(10)
    C36 0.0253(11) 0.0221(11) 0.0191(10) -0.0019(8) 0.0118(9) -0.0028(8)
    C37 0.0247(11) 0.0271(12) 0.0226(10) -0.0011(9) 0.0105(9) -0.0012(9)
    C38 0.0309(12) 0.0259(12) 0.0271(11) -0.0072(9) 0.0145(10) -0.0025(9)
    C39 0.0373(13) 0.0209(11) 0.0251(11) -0.0007(9) 0.0159(10) -0.0001(9)
    C40 0.0304(12) 0.0223(11) 0.0219(10) 0.0002(9) 0.0132(9) -0.0023(8)
    C41 0.0247(11) 0.0231(11) 0.0242(10) -0.0019(9) 0.0137(9) -0.0029(8)
    C42 0.0341(13) 0.0235(12) 0.0338(13) 0.0042(10) 0.0167(11) 0.0006(9)
    C43 0.0362(14) 0.0363(14) 0.0369(13) -0.0082(11) 0.0157(12) 0.0017(11)
    C44 0.0225(10) 0.0192(10) 0.0222(10) 0.0037(8) 0.0115(9) 0.0001(8)
    C45 0.0263(11) 0.0214(11) 0.0256(11) 0.0013(9) 0.0140(9) 0.0008(8)
    C46 0.0249(11) 0.0233(11) 0.0244(11) 0.0026(9) 0.0092(9) -0.0028(9)
    C47 0.0216(11) 0.0216(11) 0.0309(12) -0.0003(9) 0.0103(9) -0.0027(9)
    C48 0.0229(11) 0.0177(10) 0.0290(11) 0.0035(8) 0.0131(9) 0.0009(8)
    C49 0.0224(10) 0.0220(11) 0.0213(10) 0.0038(8) 0.0096(9) -0.0014(8)
    C50 0.0372(13) 0.0352(13) 0.0271(12) -0.0042(11) 0.0089(11) -0.0037(10)
    C51 0.0259(12) 0.0230(11) 0.0334(12) 0.0007(9) 0.0152(10) 0.0015(9)
    C52 0.0248(11) 0.0172(10) 0.0228(10) -0.0021(8) 0.0109(9) 0.0018(8)
    C53 0.0209(10) 0.0244(11) 0.0239(10) -0.0009(8) 0.0088(9) 0.0005(8)
    C54 0.0280(11) 0.0222(11) 0.0270(11) -0.0015(9) 0.0148(9) -0.0002(9)
    C55 0.0310(12) 0.0240(11) 0.0232(11) -0.0033(9) 0.0126(10) -0.0038(9)
    C56 0.0250(11) 0.0200(11) 0.0244(11) -0.0027(8) 0.0104(9) -0.0004(8)
    C57 0.0231(11) 0.0204(11) 0.0255(11) -0.0019(8) 0.0125(9) 0.0007(8)
    C59 0.0274(12) 0.0338(13) 0.0284(12) -0.0036(10) 0.0107(10) -0.0062(10)
    B1 0.0208(12) 0.0223(12) 0.0199(11) 0.0010(9) 0.0085(10) 0.0010(9)
    C58 0.0317(13) 0.0377(14) 0.0305(12) 0.0009(10) 0.0136(10) -0.0048(10)
    F16A 0.0396(8) 0.0351(10) 0.0406(8) 0.0062(7) 0.0239(7) -0.0056(7)
    F17A 0.0396(8) 0.0351(10) 0.0406(8) 0.0062(7) 0.0239(7) -0.0056(7)
    F18A 0.0396(8) 0.0351(10) 0.0406(8) 0.0062(7) 0.0239(7) -0.0056(7)
    F16B 0.0396(8) 0.0351(10) 0.0406(8) 0.0062(7) 0.0239(7) -0.0056(7)
    F17B 0.0396(8) 0.0351(10) 0.0406(8) 0.0062(7) 0.0239(7) -0.0056(7)
    F18B 0.0396(8) 0.0351(10) 0.0406(8) 0.0062(7) 0.0239(7) -0.0056(7)
    F16C 0.0396(8) 0.0351(10) 0.0406(8) 0.0062(7) 0.0239(7) -0.0056(7)
    F17C 0.0396(8) 0.0351(10) 0.0406(8) 0.0062(7) 0.0239(7) -0.0056(7)
    F18C 0.0396(8) 0.0351(10) 0.0406(8) 0.0062(7) 0.0239(7) -0.0056(7)
    F16D 0.0396(8) 0.0351(10) 0.0406(8) 0.0062(7) 0.0239(7) -0.0056(7)
    F17D 0.0396(8) 0.0351(10) 0.0406(8) 0.0062(7) 0.0239(7) -0.0056(7)
    F18D 0.0396(8) 0.0351(10) 0.0406(8) 0.0062(7) 0.0239(7) -0.0056(7)
    F7A 0.0448(8) 0.0450(9) 0.0241(9) 0.0091(6) 0.0230(7) 0.0062(6)
    F8A 0.0448(8) 0.0450(9) 0.0241(9) 0.0091(6) 0.0230(7) 0.0062(6)
    F9A 0.0448(8) 0.0450(9) 0.0241(9) 0.0091(6) 0.0230(7) 0.0062(6)
    F7B 0.0448(8) 0.0450(9) 0.0241(9) 0.0091(6) 0.0230(7) 0.0062(6)
    F8B 0.0448(8) 0.0450(9) 0.0241(9) 0.0091(6) 0.0230(7) 0.0062(6)
    F9B 0.0448(8) 0.0450(9) 0.0241(9) 0.0091(6) 0.0230(7) 0.0062(6)
    F7C 0.0448(8) 0.0450(9) 0.0241(9) 0.0091(6) 0.0230(7) 0.0062(6)
    F8C 0.0448(8) 0.0450(9) 0.0241(9) 0.0091(6) 0.0230(7) 0.0062(6)
    F9C 0.0448(8) 0.0450(9) 0.0241(9) 0.0091(6) 0.0230(7) 0.0062(6)
    F7D 0.0448(8) 0.0450(9) 0.0241(9) 0.0091(6) 0.0230(7) 0.0062(6)
    F8D 0.0448(8) 0.0450(9) 0.0241(9) 0.0091(6) 0.0230(7) 0.0062(6)
    F9D 0.0448(8) 0.0450(9) 0.0241(9) 0.0091(6) 0.0230(7) 0.0062(6)
_geom_special_details
;
 All esds (except the esd in the dihedral angle between two l.s. planes)
 are estimated using the full covariance matrix.  The cell esds are taken
 into account individually in the estimation of esds in distances, angles
 and torsion angles; correlations between esds in cell parameters are only
 used when they are defined by crystal symmetry.  An approximate (isotropic)
 treatment of cell esds is used for estimating esds involving l.s. planes.
;
loop_
    _geom_bond_atom_site_label_1
    _geom_bond_atom_site_label_2
    _geom_bond_site_symmetry_2
    _geom_bond_distance
    _geom_bond_publ_flag
    Cl1 C1 . 1.681(2) ?
    F1 C42 . 1.334(3) ?
    F2 C42 . 1.327(3) ?
    F3 C42 . 1.337(3) ?
    F4 C43 . 1.327(3) ?
    F5 C43 . 1.341(3) ?
    F6 C43 . 1.328(3) ?
    F10 C35 . 1.339(3) ?
    F11 C35 . 1.334(3) ?
    F12 C35 . 1.336(3) ?
    F13 C59 . 1.349(3) ?
    F14 C59 . 1.342(3) ?
    F15 C59 . 1.337(3) ?
    F19 C50 . 1.337(3) ?
    F20 C50 . 1.347(3) ?
    F21 C50 . 1.329(3) ?
    F22 C51 . 1.336(3) ?
    F23 C51 . 1.335(3) ?
    F24 C51 . 1.337(3) ?
    N1 C1 . 1.315(3) ?
    N1 C16 . 1.442(3) ?
    N1 C2 . 1.479(3) ?
    N2 C1 . 1.311(3) ?
    N2 C4 . 1.448(3) ?
    N2 C3 . 1.486(3) ?
    C2 C3 . 1.531(3) ?
    C4 C9 . 1.399(3) ?
    C4 C5 . 1.400(3) ?
    C5 C6 . 1.391(3) ?
    C5 C13 . 1.521(3) ?
    C6 C7 . 1.379(3) ?
    C7 C8 . 1.380(3) ?
    C8 C9 . 1.390(3) ?
    C9 C10 . 1.524(3) ?
    C10 C11 . 1.531(3) ?
    C10 C12 . 1.532(3) ?
    C13 C15 . 1.527(3) ?
    C13 C14 . 1.533(3) ?
    C16 C21 . 1.398(3) ?
    C16 C17 . 1.399(3) ?
    C17 C18 . 1.391(3) ?
    C17 C22 . 1.524(3) ?
    C18 C19 . 1.380(3) ?
    C19 C20 . 1.378(3) ?
    C20 C21 . 1.397(3) ?
    C21 C25 . 1.517(3) ?
    C22 C23 . 1.522(3) ?
    C22 C24 . 1.535(3) ?
    C25 C27 . 1.529(3) ?
    C25 C26 . 1.530(4) ?
    C28 C29 . 1.400(3) ?
    C28 C33 . 1.402(3) ?
    C28 B1 . 1.638(3) ?
    C29 C30 . 1.390(3) ?
    C30 C31 . 1.385(3) ?
    C30 C34 . 1.486(3) ?
    C31 C32 . 1.391(3) ?
    C32 C33 . 1.385(3) ?
    C32 C35 . 1.493(3) ?
    C34 F8C . 1.346(3) ?
    C34 F8A . 1.347(3) ?
    C34 F8D . 1.347(3) ?
    C34 F8B . 1.347(3) ?
    C34 F7B . 1.353(3) ?
    C34 F7A . 1.354(3) ?
    C34 F7C . 1.354(3) ?
    C34 F7D . 1.354(3) ?
    C34 F9B . 1.372(3) ?
    C34 F9D . 1.373(3) ?
    C34 F9C . 1.373(3) ?
    C34 F9A . 1.374(3) ?
    C36 C41 . 1.398(3) ?
    C36 C37 . 1.399(3) ?
    C36 B1 . 1.640(3) ?
    C37 C38 . 1.392(3) ?
    C38 C39 . 1.383(3) ?
    C38 C43 . 1.494(3) ?
    C39 C40 . 1.383(3) ?
    C40 C41 . 1.391(3) ?
    C40 C42 . 1.497(3) ?
    C44 C49 . 1.397(3) ?
    C44 C45 . 1.397(3) ?
    C44 B1 . 1.643(3) ?
    C45 C46 . 1.392(3) ?
    C46 C47 . 1.383(3) ?
    C46 C50 . 1.489(3) ?
    C47 C48 . 1.386(3) ?
    C48 C49 . 1.392(3) ?
    C48 C51 . 1.495(3) ?
    C52 C57 . 1.392(3) ?
    C52 C53 . 1.406(3) ?
    C52 B1 . 1.646(3) ?
    C53 C54 . 1.393(3) ?
    C54 C55 . 1.386(3) ?
    C54 C58 . 1.494(3) ?
    C55 C56 . 1.380(3) ?
    C56 C57 . 1.396(3) ?
    C56 C59 . 1.491(3) ?
    C58 F17A . 1.343(3) ?
    C58 F17C . 1.343(3) ?
    C58 F17B . 1.343(3) ?
    C58 F17D . 1.343(3) ?
    C58 F18D . 1.355(3) ?
    C58 F18A . 1.356(3) ?
    C58 F18C . 1.356(3) ?
    C58 F18B . 1.356(3) ?
    C58 F16B . 1.363(3) ?
    C58 F16D . 1.363(3) ?
    C58 F16C . 1.364(3) ?
    C58 F16A . 1.364(3) ?
loop_
    _geom_angle_atom_site_label_1
    _geom_angle_atom_site_label_2
    _geom_angle_atom_site_label_3
    _geom_angle_site_symmetry_1
    _geom_angle_site_symmetry_3
    _geom_angle
    _geom_angle_publ_flag
    C1 N1 C16 . . 127.50(17) ?
    C1 N1 C2 . . 108.78(17) ?
    C16 N1 C2 . . 123.64(16) ?
    C1 N2 C4 . . 127.33(17) ?
    C1 N2 C3 . . 108.32(16) ?
    C4 N2 C3 . . 121.63(16) ?
    N2 C1 N1 . . 114.83(18) ?
    N2 C1 Cl1 . . 122.96(16) ?
    N1 C1 Cl1 . . 122.21(16) ?
    N1 C2 C3 . . 102.43(16) ?
    N2 C3 C2 . . 102.55(16) ?
    C9 C4 C5 . . 123.8(2) ?
    C9 C4 N2 . . 118.65(19) ?
    C5 C4 N2 . . 117.44(19) ?
    C6 C5 C4 . . 116.6(2) ?
    C6 C5 C13 . . 121.7(2) ?
    C4 C5 C13 . . 121.67(19) ?
    C7 C6 C5 . . 121.1(2) ?
    C6 C7 C8 . . 120.8(2) ?
    C7 C8 C9 . . 121.0(2) ?
    C8 C9 C4 . . 116.8(2) ?
    C8 C9 C10 . . 119.3(2) ?
    C4 C9 C10 . . 123.96(19) ?
    C9 C10 C11 . . 111.30(18) ?
    C9 C10 C12 . . 111.1(2) ?
    C11 C10 C12 . . 110.6(2) ?
    C5 C13 C15 . . 113.4(2) ?
    C5 C13 C14 . . 110.42(19) ?
    C15 C13 C14 . . 110.0(2) ?
    C21 C16 C17 . . 123.61(19) ?
    C21 C16 N1 . . 118.76(18) ?
    C17 C16 N1 . . 117.60(19) ?
    C18 C17 C16 . . 116.9(2) ?
    C18 C17 C22 . . 120.4(2) ?
    C16 C17 C22 . . 122.61(19) ?
    C19 C18 C17 . . 121.1(2) ?
    C20 C19 C18 . . 120.6(2) ?
    C19 C20 C21 . . 121.2(2) ?
    C20 C21 C16 . . 116.6(2) ?
    C20 C21 C25 . . 120.4(2) ?
    C16 C21 C25 . . 123.01(19) ?
    C23 C22 C17 . . 113.0(2) ?
    C23 C22 C24 . . 110.9(2) ?
    C17 C22 C24 . . 110.26(19) ?
    C21 C25 C27 . . 110.75(19) ?
    C21 C25 C26 . . 111.4(2) ?
    C27 C25 C26 . . 111.1(2) ?
    C29 C28 C33 . . 115.55(19) ?
    C29 C28 B1 . . 122.78(18) ?
    C33 C28 B1 . . 121.23(18) ?
    C30 C29 C28 . . 122.4(2) ?
    C31 C30 C29 . . 120.7(2) ?
    C31 C30 C34 . . 120.2(2) ?
    C29 C30 C34 . . 119.0(2) ?
    C30 C31 C32 . . 118.2(2) ?
    C33 C32 C31 . . 120.6(2) ?
    C33 C32 C35 . . 120.2(2) ?
    C31 C32 C35 . . 119.1(2) ?
    C32 C33 C28 . . 122.5(2) ?
    F8B C34 F7B . . 103.9(5) ?
    F8A C34 F7A . . 109.7(4) ?
    F8C C34 F7C . . 102.1(7) ?
    F8D C34 F7D . . 95.3(12) ?
    F8B C34 F9B . . 113.8(5) ?
    F7B C34 F9B . . 108.1(3) ?
    F8D C34 F9D . . 115.6(13) ?
    F7D C34 F9D . . 96.9(12) ?
    F8C C34 F9C . . 105.0(5) ?
    F7C C34 F9C . . 105.2(8) ?
    F8A C34 F9A . . 98.6(5) ?
    F7A C34 F9A . . 101.7(4) ?
    F11 C35 F12 . . 106.67(19) ?
    F11 C35 F10 . . 105.42(18) ?
    F12 C35 F10 . . 106.10(19) ?
    F11 C35 C32 . . 112.32(19) ?
    F12 C35 C32 . . 112.96(19) ?
    F10 C35 C32 . . 112.80(18) ?
    C41 C36 C37 . . 116.00(19) ?
    C41 C36 B1 . . 123.41(18) ?
    C37 C36 B1 . . 120.42(18) ?
    C38 C37 C36 . . 122.2(2) ?
    C39 C38 C37 . . 120.4(2) ?
    C39 C38 C43 . . 119.9(2) ?
    C37 C38 C43 . . 119.6(2) ?
    C40 C39 C38 . . 118.7(2) ?
    C39 C40 C41 . . 120.5(2) ?
    C39 C40 C42 . . 118.38(19) ?
    C41 C40 C42 . . 121.1(2) ?
    C40 C41 C36 . . 122.1(2) ?
    F2 C42 F1 . . 106.87(19) ?
    F2 C42 F3 . . 105.79(19) ?
    F1 C42 F3 . . 105.11(18) ?
    F2 C42 C40 . . 113.68(18) ?
    F1 C42 C40 . . 112.25(19) ?
    F3 C42 C40 . . 112.51(18) ?
    F4 C43 F6 . . 106.8(2) ?
    F4 C43 F5 . . 106.0(2) ?
    F6 C43 F5 . . 105.6(2) ?
    F4 C43 C38 . . 112.2(2) ?
    F6 C43 C38 . . 113.39(19) ?
    F5 C43 C38 . . 112.3(2) ?
    C49 C44 C45 . . 115.90(19) ?
    C49 C44 B1 . . 123.66(17) ?
    C45 C44 B1 . . 120.16(18) ?
    C46 C45 C44 . . 122.49(19) ?
    C47 C46 C45 . . 120.54(19) ?
    C47 C46 C50 . . 120.6(2) ?
    C45 C46 C50 . . 118.8(2) ?
    C46 C47 C48 . . 118.09(19) ?
    C47 C48 C49 . . 121.08(19) ?
    C47 C48 C51 . . 118.68(19) ?
    C49 C48 C51 . . 120.18(18) ?
    C48 C49 C44 . . 121.89(19) ?
    F21 C50 F19 . . 105.88(19) ?
    F21 C50 F20 . . 106.4(2) ?
    F19 C50 F20 . . 105.0(2) ?
    F21 C50 C46 . . 113.6(2) ?
    F19 C50 C46 . . 113.8(2) ?
    F20 C50 C46 . . 111.48(19) ?
    F23 C51 F22 . . 105.73(17) ?
    F23 C51 F24 . . 106.28(18) ?
    F22 C51 F24 . . 106.02(18) ?
    F23 C51 C48 . . 112.81(18) ?
    F22 C51 C48 . . 113.24(17) ?
    F24 C51 C48 . . 112.18(17) ?
    C57 C52 C53 . . 115.63(19) ?
    C57 C52 B1 . . 123.57(18) ?
    C53 C52 B1 . . 120.50(18) ?
    C54 C53 C52 . . 122.39(19) ?
    C55 C54 C53 . . 120.5(2) ?
    C55 C54 C58 . . 119.43(19) ?
    C53 C54 C58 . . 120.02(19) ?
    C56 C55 C54 . . 118.17(19) ?
    C55 C56 C57 . . 121.10(19) ?
    C55 C56 C59 . . 120.39(19) ?
    C57 C56 C59 . . 118.50(19) ?
    C52 C57 C56 . . 122.2(2) ?
    F15 C59 F14 . . 106.54(18) ?
    F15 C59 F13 . . 105.96(18) ?
    F14 C59 F13 . . 104.88(18) ?
    F15 C59 C56 . . 113.22(19) ?
    F14 C59 C56 . . 112.99(18) ?
    F13 C59 C56 . . 112.58(19) ?
    C28 B1 C36 . . 111.67(17) ?
    C28 B1 C44 . . 103.48(16) ?
    C36 B1 C44 . . 111.86(16) ?
    C28 B1 C52 . . 113.14(16) ?
    C36 B1 C52 . . 104.19(16) ?
    C44 B1 C52 . . 112.77(17) ?
    F17D C58 F18D . . 100.2(9) ?
    F17A C58 F18A . . 106.0(3) ?
    F17C C58 F18C . . 103.6(8) ?
    F17B C58 F18B . . 107.2(4) ?
    F17B C58 F16B . . 109.1(3) ?
    F18B C58 F16B . . 105.7(4) ?
    F17D C58 F16D . . 106.2(9) ?
    F18D C58 F16D . . 111.7(9) ?
    F17C C58 F16C . . 109.5(8) ?
    F18C C58 F16C . . 98.7(8) ?
    F17A C58 F16A . . 106.8(3) ?
    F18A C58 F16A . . 104.3(3) ?
loop_
    _geom_hbond_atom_site_label_D
    _geom_hbond_atom_site_label_H
    _geom_hbond_atom_site_label_A
    _geom_hbond_site_symmetry_A
    _geom_hbond_distance_DH
    _geom_hbond_distance_HA
    _geom_hbond_distance_DA
    _geom_hbond_angle_DHA
    C3 H3A F15 2_545 0.99 2.43 3.256(3) 141
    C12 H12A F17C 4_566 0.98 2.53 3.269(12) 132
    C19 H19 F8D 3_666 0.95 2.48 3.297(18) 144
    C29 H29 F9D 3_666 0.95 2.35 3.180(14) 146
_shelx_hkl_file
;
  -2   0   0   69.66    1.49
   2   0   0   69.63    1.40
   2   0   0   69.05    1.40
  -2   0   0   69.14    1.45
   3   0   0   -0.27    0.07
  -3   0   0   -0.27    0.09
  -3   0   0   -0.31    0.07
   3   0   0   -0.29    0.06
  -4   0   0    0.23    0.10
   4   0   0    0.38    0.08
  -4   0   0    0.24    0.13
   4   0   0    0.46    0.11
   5   0   0    0.04    0.09
  -5   0   0    0.06    0.09
  -5   0   0    0.06    0.11
   5   0   0    0.07    0.07
   6   0   0  236.41    4.59
  -6   0   0  226.96    4.88
  -6   0   0  219.26    4.75
   6   0   0  231.31    4.59
   7   0   0   -0.03    0.08
   7   0   0   -0.03    0.11
  -7   0   0    0.01    0.10
  -7   0   0    0.02    0.14
   8   0   0   12.39    0.38
  -8   0   0   12.17    0.43
   8   0   0   13.06    0.46
  -8   0   0   11.97    0.50
   9   0   0   -0.05    0.08
  -9   0   0    0.45    0.19
  -9   0   0   -0.02    0.12
   9   0   0    0.15    0.13
  10   0   0    1.11    0.20
 -10   0   0    0.74    0.17
  10   0   0    1.23    0.17
 -10   0   0    0.71    0.22
 -11   0   0    0.09    0.15
  11   0   0   -0.01    0.15
  11   0   0   -0.10    0.10
 -11   0   0    0.00    0.20
  12   0   0   10.19    0.50
 -12   0   0   10.90    0.48
 -12   0   0   10.81    0.57
  12   0   0   11.75    0.40
  13   0   0   -0.15    0.18
 -13   0   0    0.23    0.19
 -13   0   0    0.24    0.25
 -14   0   0    1.45    0.34
  14   0   0    1.66    0.29
 -14   0   0    1.49    0.26
 -15   0   0    0.04    0.28
 -16   0   0   11.28    0.68
 -17   0   0    0.36    0.34
 -18   0   0    0.69    0.39
 -19   0   0    0.89    0.40
 -20   0   0    3.01    0.53
 -21   0   0   -0.36    0.40
  -2  -1   0  120.03    2.43
  -2  -1   0  115.34    2.41
   2  -1   0  112.04    2.32
  -2   1   0  115.15    2.37
  -2   1   0  114.11    2.45
   2   1   0  117.67    2.30
   2   1   0  116.06    2.31
   3  -1   0   44.02    0.96
  -3  -1   0   46.73    1.02
  -3  -1   0   45.94    1.03
  -3   1   0   46.96    0.98
   3   1   0   46.43    0.98
   3   1   0   45.44    0.95
   4  -1   0    0.06    0.07
   4  -1   0    0.07    0.10
  -4  -1   0    0.13    0.10
  -4  -1   0    0.11    0.12
   4   1   0    0.17    0.10
  -4   1   0    0.14    0.13
   4   1   0    0.04    0.07
  -4   1   0    0.01    0.08
   5  -1   0    1.10    0.13
  -5  -1   0    0.97    0.14
  -5  -1   0    0.88    0.12
   5  -1   0    1.22    0.13
  -5   1   0    1.02    0.16
  -5   1   0    1.14    0.16
   5   1   0    1.19    0.14
   5   1   0    0.88    0.13
   6  -1   0   21.85    0.53
  -6  -1   0   21.16    0.62
  -6  -1   0   21.97    0.60
   6  -1   0   21.75    0.60
   6   1   0   22.07    0.59
  -6   1   0   21.77    0.56
   6   1   0   22.26    0.53
  -6   1   0   21.53    0.65
  -7  -1   0    0.03    0.13
   7  -1   0    0.11    0.08
  -7  -1   0    0.30    0.12
   7  -1   0    0.23    0.12
   7   1   0    0.38    0.13
  -7   1   0    0.38    0.11
  -7   1   0    0.20    0.15
   7   1   0    0.12    0.09
   8  -1   0    0.23    0.09
   8  -1   0    0.30    0.14
  -8  -1   0    0.47    0.17
  -8  -1   0    0.39    0.14
  -8   1   0    0.45    0.19
  -8   1   0    0.45    0.13
   8   1   0    0.42    0.15
   8   1   0    0.42    0.11
   9  -1   0    0.23    0.14
  -9  -1   0    0.13    0.17
  -9  -1   0    0.21    0.14
   9  -1   0    0.13    0.09
  -9   1   0    0.09    0.12
   9   1   0    0.07    0.13
  -9   1   0    0.05    0.17
   9   1   0    0.32    0.10
  10  -1   0    0.47    0.17
 -10  -1   0    0.45    0.16
  10  -1   0    0.55    0.11
 -10  -1   0    0.19    0.19
 -10   1   0    0.63    0.21
  10   1   0    0.29    0.16
  10   1   0    0.78    0.12
 -10   1   0    0.46    0.15
 -11  -1   0   65.99    1.66
 -11  -1   0   62.77    1.56
  11  -1   0   64.55    1.44
  11   1   0   65.15    1.44
 -11   1   0   64.49    1.68
 -11   1   0   64.54    1.53
  11   1   0   64.20    1.57
  12  -1   0    4.09    0.25
 -12  -1   0    3.45    0.34
 -12  -1   0    3.89    0.40
  12   1   0    3.61    0.35
 -12   1   0    3.32    0.32
  12   1   0    3.71    0.25
 -12   1   0    3.72    0.41
 -13  -1   0   16.63    0.73
 -13  -1   0   16.02    0.62
 -13   1   0   14.88    0.58
  13   1   0   16.81    0.66
 -13   1   0   17.09    0.75
 -14  -1   0    6.87    0.46
 -14  -1   0    7.75    0.55
 -14   1   0    6.81    0.56
  14   1   0    8.45    0.51
 -15  -1   0    9.34    0.60
 -15  -1   0    8.67    0.51
 -15   1   0    8.81    0.63
  15   1   0    8.44    0.53
 -16  -1   0    0.41    0.31
  16   1   0    0.33    0.25
 -16   1   0    0.33    0.31
 -17  -1   0    2.40    0.44
 -17   1   0    1.96    0.43
 -18  -1   0   -0.08    0.33
 -18   1   0    0.23    0.36
 -19  -1   0    6.11    0.63
 -19   1   0    5.40    0.63
 -20  -1   0    0.59    0.43
 -20   1   0    0.39    0.42
 -21  -1   0   -0.13    0.42
 -21   1   0    0.32    0.44
   0  -2   0  114.74    2.29
   0   2   0  106.88    2.19
   1  -2   0   43.14    0.93
  -1  -2   0   46.82    0.97
   1   2   0   45.31    0.92
  -1   2   0   42.96    0.96
   2  -2   0  247.57    5.03
  -2  -2   0  263.78    5.21
  -2  -2   0  258.54    5.24
   2   2   0  252.09    4.96
  -2   2   0  242.95    5.27
  -3  -2   0  569.68   11.35
  -3  -2   0  576.56   11.28
   3  -2   0  531.64   10.89
  -3   2   0  543.24   11.17
   3   2   0  540.60   10.86
  -3   2   0  541.12   11.38
   3   2   0  540.16   10.75
   4  -2   0   28.17    0.64
  -4  -2   0   28.03    0.70
  -4  -2   0   28.01    0.69
  -4   2   0   27.37    0.63
   4   2   0   27.80    0.67
   4   2   0   28.09    0.63
  -4   2   0   28.12    0.73
   5  -2   0   20.70    0.51
  -5  -2   0   21.04    0.57
  -5  -2   0   20.65    0.58
  -5   2   0   22.09    0.51
   5   2   0   20.83    0.50
   5   2   0   21.15    0.56
   6  -2   0    0.18    0.07
  -6  -2   0    0.12    0.11
  -6  -2   0    0.31    0.12
   6   2   0    0.22    0.08
  -6   2   0    0.29    0.14
  -6   2   0   -0.02    0.08
   6   2   0    0.06    0.11
  -7  -2   0    0.29    0.14
  -7  -2   0   -0.07    0.12
   7  -2   0    0.09    0.08
  -7   2   0   -0.04    0.09
   7   2   0    0.12    0.09
   7   2   0    0.04    0.11
  -7   2   0    0.40    0.17
  -8  -2   0    0.69    0.17
  -8  -2   0    0.69    0.18
   8  -2   0    0.61    0.12
  -8   2   0    0.74    0.13
   8   2   0    0.72    0.12
   8   2   0    0.59    0.16
  -8   2   0    0.86    0.21
  -9  -2   0   22.01    0.71
   9  -2   0   21.07    0.57
  -9  -2   0   23.16    0.68
   9   2   0   21.28    0.66
  -9   2   0   21.12    0.60
  -9   2   0   21.06    0.74
   9   2   0   21.97    0.57
 -10  -2   0    0.82    0.19
  10  -2   0    0.83    0.13
 -10  -2   0    0.61    0.21
 -10   2   0    0.58    0.22
  10   2   0    0.80    0.20
 -10   2   0    1.02    0.16
  10   2   0    0.79    0.14
 -11  -2   0    0.16    0.19
 -11  -2   0    0.01    0.16
  11  -2   0    0.10    0.10
  11   2   0    0.10    0.11
  11   2   0    0.03    0.16
 -11   2   0   -0.07    0.13
 -11   2   0    0.03    0.20
 -12  -2   0    7.10    0.47
  12  -2   0    6.12    0.30
 -12  -2   0    5.75    0.39
 -12   2   0    6.40    0.37
 -12   2   0    6.88    0.48
  12   2   0    7.19    0.43
  12   2   0    6.87    0.32
 -13  -2   0    2.92    0.42
 -13  -2   0    3.24    0.36
  13   2   0    3.02    0.34
 -13   2   0    3.42    0.46
 -14  -2   0    2.14    0.31
 -14  -2   0    2.17    0.37
 -14   2   0    2.03    0.38
  14   2   0    2.54    0.36
 -15  -2   0    3.09    0.45
 -15  -2   0    3.40    0.40
  15   2   0    2.39    0.34
 -15   2   0    2.34    0.40
 -16  -2   0    0.95    0.34
 -16   2   0    0.82    0.36
  16   2   0    1.19    0.30
 -17  -2   0    1.91    0.42
 -17   2   0    2.52    0.45
  17   2   0    3.32    0.41
 -18  -2   0    4.15    0.57
 -18   2   0    4.12    0.60
  18   2   0    3.93    0.46
 -19  -2   0    0.37    0.38
 -19   2   0   -0.01    0.38
 -20  -2   0    0.12    0.37
 -20   2   0   -0.23    0.38
 -21  -2   0   -0.37    0.38
 -21   2   0    0.00    0.45
   0  -3   0   -0.08    0.07
   0   3   0   -0.13    0.05
   0   3   0   -0.20    0.07
   1  -3   0    4.50    0.16
   1   3   0    4.47    0.21
  -1   3   0    3.91    0.18
   2  -3   0  156.85    3.21
  -2  -3   0  165.62    3.33
  -2  -3   0  158.95    3.30
  -2   3   0  151.77    3.36
   2   3   0  161.95    3.17
  -3  -3   0    6.53    0.29
  -3  -3   0    6.04    0.22
   3  -3   0    5.23    0.23
  -3   3   0    5.47    0.29
   3   3   0    6.48    0.27
  -4  -3   0  632.28   12.82
  -4  -3   0  645.48   12.71
   4  -3   0  611.10   12.29
   4   3   0  615.86   12.11
   4   3   0  614.81   12.27
  -4   3   0  593.02   12.88
  -4   3   0  626.75   12.61
  -5  -3   0   16.42    0.47
   5  -3   0   15.59    0.43
  -5  -3   0   15.92    0.49
  -5   3   0   15.09    0.51
   5   3   0   16.41    0.42
  -5   3   0   16.16    0.39
   5   3   0   15.76    0.47
   6  -3   0   10.63    0.34
  -6  -3   0   10.35    0.38
  -6  -3   0   10.29    0.41
  -6   3   0   10.65    0.31
   6   3   0   10.81    0.32
  -6   3   0   10.71    0.44
   6   3   0   10.34    0.38
  -7  -3   0    9.16    0.41
   7  -3   0   10.05    0.33
  -7  -3   0    9.97    0.40
  -7   3   0    9.03    0.31
   7   3   0    9.18    0.39
   7   3   0    9.98    0.33
  -7   3   0   10.47    0.46
  -8  -3   0   60.37    1.43
  -8  -3   0   60.66    1.44
   8  -3   0   59.51    1.31
  -8   3   0   57.66    1.32
   8   3   0   57.90    1.38
  -8   3   0   58.74    1.49
   8   3   0   58.44    1.29
   9  -3   0    7.70    0.31
  -9  -3   0    6.98    0.38
  -9  -3   0    8.09    0.41
   9   3   0    8.05    0.30
  -9   3   0    6.60    0.30
  -9   3   0    7.79    0.45
   9   3   0    7.07    0.38
  10  -3   0   58.62    1.35
 -10  -3   0   61.00    1.50
 -10  -3   0   61.11    1.51
  10   3   0   60.03    1.45
 -10   3   0   59.62    1.38
 -10   3   0   59.59    1.57
  10   3   0   60.63    1.34
  11  -3   0    4.64    0.27
 -11  -3   0    5.26    0.40
 -11  -3   0    5.13    0.36
  11   3   0    5.44    0.37
  11   3   0    4.76    0.27
 -11   3   0    5.00    0.43
 -11   3   0    5.07    0.29
  12  -3   0   10.58    0.39
 -12  -3   0    9.95    0.53
 -12  -3   0    8.37    0.47
 -12   3   0   10.29    0.58
  12   3   0   10.05    0.49
 -13  -3   0    0.77    0.24
 -13  -3   0    0.44    0.26
 -13   3   0    0.94    0.30
  13   3   0    0.66    0.23
 -14  -3   0   10.16    0.60
 -14  -3   0   10.11    0.54
 -14   3   0    9.18    0.64
  14   3   0    9.00    0.53
 -15  -3   0    0.52    0.25
 -15  -3   0    0.27    0.29
  15   3   0    0.57    0.25
 -15   3   0    0.56    0.32
 -16  -3   0    0.25    0.24
 -16  -3   0    0.05    0.30
 -16   3   0   -0.01    0.33
  16   3   0    0.57    0.26
 -17  -3   0   -0.20    0.30
 -17   3   0   -0.18    0.34
  17   3   0    0.05    0.24
 -18  -3   0    0.30    0.33
  18   3   0    0.13    0.27
 -18   3   0   -0.43    0.35
 -19  -3   0    3.94    0.56
 -19   3   0    3.27    0.54
  19   3   0    3.26    0.47
 -20  -3   0    4.70    0.63
  20   3   0    5.09    0.55
 -20   3   0    5.27    0.64
 -21  -3   0    1.54    0.50
 -21   3   0    1.98    0.54
   0  -4   0    2.53    0.21
   0   4   0    2.49    0.15
   0   4   0    2.80    0.20
   1  -4   0  170.16    3.51
  -1  -4   0  176.17    3.55
  -1   4   0  165.03    3.38
   1   4   0  171.82    3.39
  -1   4   0  164.73    3.55
  -2  -4   0    3.16    0.23
   2   4   0    3.54    0.23
  -2   4   0    3.65    0.23
  -3  -4   0   65.85    1.45
  -3  -4   0   63.45    1.36
   3  -4   0   63.40    1.37
  -3   4   0   61.62    1.44
   3   4   0   64.73    1.37
  -4  -4   0    2.22    0.22
  -4  -4   0    2.56    0.17
   4  -4   0    2.43    0.18
  -4   4   0    2.55    0.13
  -4   4   0    2.22    0.25
   4   4   0    2.46    0.22
  -5  -4   0  119.36    2.47
  -5  -4   0  117.25    2.52
   5  -4   0  112.14    2.39
  -5   4   0  115.91    2.38
   5   4   0  114.39    2.39
  -5   4   0  108.18    2.54
   5   4   0  114.86    2.37
  -6  -4   0    2.79    0.23
  -6  -4   0    2.41    0.27
   6  -4   0    2.94    0.19
  -6   4   0    2.50    0.15
  -6   4   0    3.08    0.30
   6   4   0    2.86    0.26
   6   4   0    2.73    0.20
   7  -4   0  103.38    2.24
  -7  -4   0  106.98    2.35
  -7  -4   0  108.99    2.39
  -7   4   0  105.78    2.24
   7   4   0  104.86    2.27
   7   4   0  106.83    2.22
  -7   4   0  105.15    2.44
   8  -4   0    1.52    0.18
  -8  -4   0    1.20    0.20
  -8  -4   0    1.72    0.21
   8   4   0    1.61    0.20
  -8   4   0    1.52    0.17
  -8   4   0    1.39    0.24
   8   4   0    1.32    0.20
  -9  -4   0    6.00    0.37
  -9  -4   0    6.38    0.37
   9  -4   0    6.59    0.29
  -9   4   0    5.96    0.42
   9   4   0    6.23    0.29
   9   4   0    6.05    0.36
  -9   4   0    5.36    0.26
 -10  -4   0    9.51    0.46
 -10  -4   0    9.26    0.45
  10  -4   0    9.43    0.36
  10   4   0    8.67    0.44
 -10   4   0    9.61    0.35
  10   4   0   10.15    0.36
 -10   4   0    9.07    0.52
  11  -4   0    6.93    0.32
 -11  -4   0    7.99    0.44
 -11  -4   0    7.43    0.43
 -11   4   0    8.08    0.50
  11   4   0    7.66    0.43
  11   4   0    7.21    0.33
 -12  -4   0    0.19    0.19
 -12  -4   0    0.46    0.23
  12  -4   0    0.52    0.13
 -12   4   0    0.51    0.27
  12   4   0    0.41    0.20
  13  -4   0    0.28    0.14
 -13  -4   0    0.62    0.23
 -13  -4   0    0.13    0.25
  13   4   0    0.32    0.21
 -13   4   0    0.26    0.28
 -14  -4   0    1.91    0.34
 -14  -4   0    2.57    0.37
  14   4   0    1.50    0.29
 -14   4   0    1.48    0.36
 -15  -4   0    5.25    0.49
 -15  -4   0    4.50    0.43
  15   4   0    3.86    0.41
 -15   4   0    3.18    0.50
 -16  -4   0    1.95    0.38
 -16  -4   0    2.04    0.34
 -16   4   0    2.24    0.43
  16   4   0    2.22    0.36
 -17  -4   0    5.43    0.57
 -17  -4   0    4.47    0.48
  17   4   0    5.19    0.47
 -17   4   0    5.14    0.60
 -18  -4   0    0.42    0.35
 -18   4   0    0.10    0.38
  18   4   0    0.08    0.25
 -19  -4   0    0.26    0.35
 -19   4   0    0.08    0.38
  19   4   0   -0.38    0.25
 -20   4   0    0.46    0.43
  20   4   0    0.85    0.34
 -21   4   0    1.27    0.53
  21   4   0    0.74    0.38
   0  -5   0    0.04    0.09
   0   5   0   -0.04    0.07
   0   5   0    0.15    0.10
   1  -5   0   48.79    1.09
  -1  -5   0   49.81    1.12
  -1   5   0   47.97    1.08
   1   5   0   48.20    1.07
  -1   5   0   47.87    1.08
  -2  -5   0    0.75    0.13
  -2   5   0    0.62    0.11
   2   5   0    0.66    0.12
   3  -5   0    0.11    0.08
  -3  -5   0   -0.01    0.10
  -3   5   0   -0.01    0.11
   3   5   0    0.04    0.10
  -4  -5   0   72.89    1.67
   4  -5   0   72.71    1.58
  -4  -5   0   75.22    1.57
  -4   5   0   71.91    1.67
   4   5   0   71.61    1.58
  -5  -5   0   11.07    0.44
   5  -5   0   11.82    0.38
  -5  -5   0   11.68    0.36
  -5   5   0   10.88    0.45
  -5   5   0   10.85    0.30
   5   5   0   11.62    0.37
   5   5   0   11.95    0.42
   6  -5   0  232.62    4.96
  -6  -5   0  248.73    5.15
  -6  -5   0  254.02    5.19
  -6   5   0  237.93    5.25
   6   5   0  244.82    4.93
  -6   5   0  246.95    5.02
   6   5   0  244.84    4.94
  -7  -5   0   24.20    0.73
   7  -5   0   21.93    0.63
  -7  -5   0   23.42    0.66
  -7   5   0   24.38    0.56
   7   5   0   22.82    0.61
   7   5   0   24.36    0.70
  -7   5   0   23.53    0.75
  -8  -5   0    0.27    0.15
  -8  -5   0    0.11    0.15
   8  -5   0    0.26    0.11
   8   5   0    0.28    0.16
   8   5   0    0.30    0.11
  -8   5   0    0.37    0.19
  -8   5   0    0.32    0.09
  -9  -5   0   27.34    0.78
  -9  -5   0   26.60    0.83
   9  -5   0   27.67    0.73
  -9   5   0   25.07    0.65
   9   5   0   25.60    0.78
  -9   5   0   27.81    0.89
   9   5   0   27.74    0.70
  10  -5   0    6.66    0.31
 -10  -5   0    5.14    0.38
 -10  -5   0    6.29    0.38
 -10   5   0    6.23    0.45
  10   5   0    5.54    0.36
  10   5   0    5.65    0.30
 -11  -5   0    1.47    0.25
  11  -5   0    1.86    0.21
 -11  -5   0    1.71    0.26
  11   5   0    2.24    0.24
  11   5   0    2.02    0.30
 -11   5   0    2.03    0.32
 -12  -5   0    0.95    0.24
 -12  -5   0    0.50    0.23
  12  -5   0    0.20    0.13
 -12   5   0    0.34    0.27
  12   5   0    0.15    0.19
 -13  -5   0    2.63    0.39
 -13  -5   0    2.92    0.38
  13  -5   0    2.76    0.27
 -13   5   0    2.84    0.41
  13   5   0    2.54    0.35
 -14  -5   0   15.41    0.69
 -14  -5   0   15.71    0.69
  14   5   0   14.61    0.66
 -14   5   0   15.13    0.77
 -15  -5   0    0.19    0.25
 -15  -5   0   -0.16    0.26
 -15   5   0    0.39    0.32
  15   5   0    0.11    0.23
 -16  -5   0    1.10    0.30
 -16  -5   0    1.06    0.34
  16   5   0    0.43    0.27
 -16   5   0    0.22    0.36
 -17  -5   0   -0.20    0.26
 -17  -5   0    0.00    0.31
 -17   5   0   -0.16    0.33
  17   5   0    0.31    0.28
 -18  -5   0    0.04    0.27
 -18   5   0   -0.46    0.33
  18   5   0    0.40    0.29
 -19   5   0    0.21    0.39
  19   5   0    0.03    0.28
  20   5   0    8.58    0.65
 -20   5   0    7.96    0.76
  21   5   0   -0.18    0.30
   0  -6   0  153.95    3.23
   0   6   0  146.73    3.09
   0   6   0  155.47    3.19
  -1  -6   0   13.24    0.43
   1  -6   0   13.43    0.40
  -1   6   0   14.17    0.38
  -1   6   0   12.84    0.42
   1   6   0   12.73    0.42
  -2  -6   0    1.43    0.17
   2  -6   0    1.32    0.15
  -2   6   0    1.41    0.18
   2   6   0    1.11    0.15
  -2   6   0    1.07    0.15
  -3   6   0  224.93    4.82
   3   6   0  229.25    4.57
  -4  -6   0    3.46    0.28
  -4  -6   0    3.01    0.16
  -4   6   0    2.60    0.26
   4   6   0    2.99    0.24
  -5  -6   0   42.46    0.95
   5  -6   0   40.46    0.99
  -5  -6   0   42.92    1.08
  -5   6   0   38.18    1.06
   5   6   0   42.04    1.02
   6  -6   0   69.40    1.61
  -6  -6   0   73.44    1.62
  -6  -6   0   73.04    1.73
  -6   6   0   73.26    1.54
   6   6   0   72.03    1.59
   6   6   0   74.85    1.64
  -6   6   0   72.00    1.74
   7  -6   0   27.60    0.73
  -7  -6   0   28.43    0.72
  -7  -6   0   27.48    0.82
   7   6   0   27.64    0.71
  -7   6   0   26.59    0.63
  -7   6   0   26.09    0.83
   7   6   0   26.88    0.77
  -8  -6   0    0.21    0.14
  -8  -6   0    0.36    0.17
   8  -6   0    0.34    0.12
   8   6   0    0.38    0.12
  -8   6   0    0.32    0.20
  -8   6   0    0.40    0.09
   8   6   0    0.38    0.17
   9  -6   0    8.71    0.37
  -9  -6   0    9.01    0.47
  -9  -6   0    8.77    0.40
  -9   6   0    8.59    0.50
   9   6   0    9.36    0.45
   9   6   0    8.80    0.36
  10  -6   0    5.71    0.32
 -10  -6   0    6.19    0.42
 -10  -6   0    5.90    0.37
  10   6   0    6.02    0.39
  10   6   0    6.38    0.32
 -10   6   0    5.55    0.46
 -11  -6   0    0.98    0.24
 -11  -6   0    1.13    0.23
  11  -6   0    1.21    0.18
  11   6   0    1.15    0.23
  11   6   0    0.69    0.16
 -11   6   0    1.31    0.30
 -12  -6   0    0.73    0.25
  12  -6   0    0.65    0.16
 -12  -6   0    0.80    0.24
  12   6   0    0.93    0.24
 -12   6   0    1.36    0.33
  13  -6   0    7.09    0.37
 -13  -6   0    6.06    0.47
 -13  -6   0    6.18    0.48
  13   6   0    6.69    0.46
 -13   6   0    6.97    0.57
 -14  -6   0    0.64    0.28
 -14  -6   0    0.41    0.25
 -14   6   0    0.18    0.30
  14   6   0    0.27    0.23
 -15  -6   0    3.52    0.47
 -15  -6   0    3.62    0.43
  15   6   0    2.77    0.39
 -15   6   0    2.91    0.46
 -16  -6   0    4.09    0.46
 -16   6   0    3.84    0.55
  16   6   0    3.99    0.45
 -17  -6   0    1.09    0.32
  17   6   0    0.82    0.31
 -17   6   0    1.50    0.44
 -18  -6   0   -0.23    0.26
  18   6   0    0.36    0.28
 -18   6   0    0.35    0.38
  19   6   0    0.13    0.29
 -19   6   0    0.40    0.42
  20   6   0    2.49    0.44
 -20   6   0    2.51    0.54
  21   6   0    0.51    0.36
   0  -7   0   -0.10    0.09
   0   7   0   -0.01    0.07
   0   7   0   -0.03    0.11
  -1  -7   0   16.76    0.53
   1  -7   0   17.39    0.50
  -1   7   0   16.81    0.46
   1   7   0   17.01    0.51
  -1   7   0   17.06    0.51
   2  -7   0   64.70    1.44
  -2  -7   0   64.37    1.52
   2   7   0   65.19    1.45
  -2   7   0   65.80    1.47
  -2   7   0   64.94    1.45
  -3  -7   0    2.64    0.26
   3   7   0    2.59    0.25
  -3   7   0    2.97    0.25
  -4  -7   0    1.19    0.19
   4   7   0    1.06    0.18
  -4   7   0    1.19    0.19
  -5  -7   0    3.54    0.20
  -5  -7   0    3.07    0.29
   5   7   0    3.34    0.29
  -5   7   0    3.43    0.33
   6  -7   0    0.24    0.12
  -6  -7   0    0.45    0.11
  -6  -7   0    0.85    0.18
  -6   7   0    0.75    0.09
  -6   7   0    0.20    0.18
   6   7   0    0.61    0.17
  -7  -7   0   13.62    0.54
  -7  -7   0   13.18    0.43
   7  -7   0   13.50    0.47
  -7   7   0   12.78    0.56
   7   7   0   13.75    0.45
   7   7   0   13.55    0.52
  -7   7   0   13.06    0.35
  -8  -7   0    1.57    0.18
  -8  -7   0    1.09    0.22
   8  -7   0    1.54    0.21
   8   7   0    1.33    0.17
   8   7   0    1.49    0.22
  -8   7   0    1.18    0.26
  -9  -7   0   -0.12    0.14
   9  -7   0    0.24    0.12
  -9  -7   0   -0.16    0.15
   9   7   0   -0.04    0.16
  -9   7   0    0.04    0.20
   9   7   0    0.10    0.12
 -10  -7   0    0.38    0.18
 -10  -7   0    0.80    0.22
  10  -7   0    0.56    0.15
  10   7   0    0.33    0.15
  10   7   0    0.72    0.21
 -10   7   0    0.42    0.24
 -11  -7   0    7.27    0.43
  11  -7   0    7.30    0.37
 -11  -7   0    7.85    0.49
  11   7   0    7.62    0.46
 -11   7   0    7.73    0.54
  11   7   0    7.23    0.37
  12  -7   0    1.64    0.24
 -12  -7   0    1.80    0.30
 -12  -7   0    1.67    0.27
  12   7   0    1.37    0.27
 -12   7   0    1.53    0.35
 -13  -7   0    1.39    0.29
 -13  -7   0    1.81    0.32
  13  -7   0    1.91    0.26
 -13   7   0    1.57    0.37
  13   7   0    1.99    0.32
 -14  -7   0    0.96    0.29
  14   7   0    1.28    0.29
 -14   7   0    1.02    0.35
 -15  -7   0    0.60    0.28
 -15   7   0    0.33    0.35
  15   7   0   -0.02    0.23
 -16  -7   0    0.19    0.29
 -16   7   0    0.36    0.36
  16   7   0    0.58    0.28
 -17  -7   0    2.30    0.38
 -17   7   0    1.96    0.44
  17   7   0    1.95    0.37
 -18  -7   0    0.31    0.31
 -18   7   0    0.14    0.37
  18   7   0   -0.05    0.28
 -19  -7   0    5.27    0.56
 -19   7   0    5.05    0.66
  19   7   0    5.02    0.54
  20   7   0    3.49    0.51
 -20   7   0    5.37    0.73
   0  -8   0    0.43    0.13
   0   8   0    0.32    0.15
   0   8   0    0.78    0.11
   1  -8   0    0.07    0.11
  -1  -8   0    0.06    0.12
  -1   8   0    0.05    0.13
  -1   8   0    0.11    0.11
   1   8   0    0.05    0.13
   2  -8   0    0.49    0.12
  -2  -8   0    0.41    0.14
  -2   8   0    0.17    0.12
   2   8   0    0.15    0.14
  -2   8   0    0.33    0.15
  -3  -8   0    0.47    0.15
  -3   8   0    0.57    0.15
   3   8   0    0.31    0.15
  -3   8   0    0.29    0.15
  -4  -8   0    1.02    0.19
  -4   8   0    0.72    0.17
   4   8   0    1.19    0.19
  -5  -8   0   11.75    0.50
   5   8   0   11.91    0.46
  -5   8   0   11.82    0.48
  -6  -8   0    4.77    0.22
  -6  -8   0    3.67    0.33
   6   8   0    4.49    0.32
  -6   8   0    4.09    0.36
  -7  -8   0   20.56    0.72
  -7  -8   0   21.46    0.57
   7   8   0   21.05    0.61
  -7   8   0   20.95    0.73
   7   8   0   21.18    0.68
   8  -8   0    5.25    0.32
  -8  -8   0    4.84    0.38
  -8  -8   0    4.47    0.28
   8   8   0    5.36    0.30
  -8   8   0    4.52    0.40
   8   8   0    4.28    0.35
  -9  -8   0   15.50    0.53
  -9  -8   0   16.71    0.66
   9  -8   0   15.23    0.55
  -9   8   0   15.98    0.68
   9   8   0   15.96    0.54
   9   8   0   16.61    0.62
  10  -8   0    0.77    0.17
 -10  -8   0    0.36    0.20
  10   8   0    0.58    0.16
  10   8   0    0.45    0.21
 -10   8   0    0.97    0.28
  11  -8   0    1.72    0.26
 -11  -8   0    1.71    0.29
  11   8   0    1.98    0.30
 -11   8   0    1.88    0.35
  11   8   0    1.61    0.21
  12  -8   0   -0.11    0.14
 -12  -8   0    0.10    0.22
 -12   8   0   -0.13    0.28
  12   8   0    0.12    0.21
 -13  -8   0    2.38    0.36
  13  -8   0    3.25    0.32
  13   8   0    3.32    0.39
 -13   8   0    2.58    0.42
 -14  -8   0    6.93    0.52
  14   8   0    7.20    0.49
 -14   8   0    7.52    0.62
 -15  -8   0    0.74    0.30
  15   8   0    0.64    0.29
 -15   8   0    1.41    0.40
 -16  -8   0    0.05    0.27
  16   8   0    0.80    0.29
 -16   8   0   -0.15    0.35
 -17  -8   0    0.09    0.28
  17   8   0    0.34    0.29
 -17   8   0    0.38    0.37
 -18  -8   0   -0.25    0.27
 -18   8   0   -0.17    0.35
  18   8   0   -0.44    0.27
 -19  -8   0   -0.02    0.31
 -19   8   0    0.13    0.43
  19   8   0    0.43    0.34
  20   8   0   -0.07    0.32
 -20   8   0   -0.06    0.42
   0  -9   0    0.34    0.13
   0   9   0    0.14    0.15
   0   9   0    0.00    0.09
   1  -9   0   56.53    1.37
  -1  -9   0   57.80    1.41
  -1   9   0   59.56    1.32
   1   9   0   58.14    1.36
  -1   9   0   59.29    1.36
  -2  -9   0    0.30    0.15
   2  -9   0    0.16    0.11
   2   9   0    0.35    0.16
  -2   9   0    0.24    0.13
  -2   9   0    0.07    0.14
  -3  -9   0   -0.10    0.13
  -3   9   0    0.07    0.14
  -3   9   0    0.11    0.13
   3   9   0    0.00    0.14
  -4  -9   0   72.83    1.76
  -4   9   0   73.25    1.72
   4   9   0   73.00    1.67
  -5  -9   0    9.10    0.44
   5   9   0    9.08    0.42
  -5   9   0    8.91    0.43
  -6  -9   0    1.33    0.23
  -6   9   0    1.28    0.23
   6   9   0    1.34    0.22
  -7  -9   0   11.10    0.51
   7   9   0    9.98    0.47
  -7   9   0    9.98    0.51
  -8  -9   0   -0.20    0.15
   8   9   0   -0.26    0.16
   8   9   0    0.28    0.14
  -8   9   0   -0.10    0.20
  -9  -9   0    2.46    0.35
   9   9   0    3.10    0.28
   9   9   0    3.21    0.35
  -9   9   0    2.59    0.35
 -10  -9   0    7.93    0.51
  10   9   0    8.26    0.41
  10   9   0    8.66    0.49
 -10   9   0    9.09    0.56
 -11  -9   0    0.66    0.25
  11   9   0    0.70    0.19
  11   9   0    1.03    0.26
 -11   9   0    1.06    0.32
 -12  -9   0    6.96    0.51
  12  -9   0    7.09    0.41
 -12   9   0    6.60    0.57
  12   9   0    7.74    0.50
  13  -9   0    0.31    0.16
 -13  -9   0    0.27    0.24
 -13   9   0    0.30    0.32
  13   9   0    0.12    0.24
 -14  -9   0    2.34    0.37
  14   9   0    2.72    0.40
 -14   9   0    2.43    0.45
 -15  -9   0    6.38    0.54
 -15   9   0    6.12    0.62
  15   9   0    5.91    0.50
 -16  -9   0   12.14    0.71
 -16   9   0   10.77    0.76
  16   9   0   11.85    0.68
 -17  -9   0    2.44    0.42
 -17   9   0    2.32    0.51
  17   9   0    1.99    0.38
 -18  -9   0    3.44    0.51
 -18   9   0    3.90    0.60
  18   9   0    3.49    0.48
 -19  -9   0    0.74    0.35
  19   9   0    0.48    0.34
 -19   9   0    1.18    0.50
 -20  -9   0    0.49    0.36
  20   9   0    0.54    0.36
   0 -10   0    0.73    0.16
   0  10   0    0.84    0.11
   0  10   0    0.98    0.19
   1 -10   0    4.44    0.29
  -1 -10   0    3.18    0.29
  -1  10   0    3.36    0.30
  -1  10   0    3.16    0.23
   1  10   0    3.54    0.30
   2 -10   0    3.11    0.24
  -2 -10   0    2.95    0.28
  -2  10   0    3.26    0.26
  -2  10   0    3.79    0.30
   2  10   0    2.46    0.29
  -3 -10   0    5.90    0.37
  -3  10   0    5.42    0.36
  -3  10   0    5.91    0.34
   3  10   0    5.68    0.36
  -4 -10   0    2.89    0.32
  -4  10   0    2.60    0.31
   4  10   0    3.24    0.30
  -4  10   0    2.85    0.29
  -5 -10   0    1.49    0.24
   5  10   0    1.07    0.21
  -5  10   0    1.40    0.22
  -6 -10   0    4.40    0.37
   6  10   0    4.26    0.35
  -6  10   0    4.90    0.38
  -7 -10   0    0.39    0.19
   7  10   0    0.25    0.19
  -7  10   0    0.28    0.21
  -8 -10   0    0.78    0.22
   8  10   0    0.70    0.18
   8  10   0    0.46    0.21
  -8  10   0    0.49    0.25
  -9 -10   0    0.81    0.23
   9  10   0    1.19    0.25
   9  10   0    0.88    0.19
  -9  10   0    0.09    0.25
 -10 -10   0    1.03    0.27
 -10  10   0    0.83    0.30
  10  10   0    1.54    0.22
  10  10   0    1.60    0.29
 -11 -10   0   30.38    1.05
  11  10   0   31.21    0.89
  11  10   0   32.22    1.02
 -11  10   0   32.52    1.11
 -12 -10   0   14.00    0.69
  12  10   0   14.04    0.67
 -12  10   0   14.23    0.76
 -13 -10   0    0.74    0.28
 -13  10   0    0.69    0.35
  13  10   0    0.50    0.27
 -14 -10   0    2.06    0.37
  14  10   0    2.31    0.36
 -14  10   0    2.34    0.45
 -15 -10   0    2.64    0.41
  15  10   0    2.44    0.39
 -15  10   0    2.15    0.46
 -16 -10   0    0.16    0.28
  16  10   0    0.34    0.28
 -16  10   0   -0.10    0.35
 -17 -10   0    1.34    0.37
 -17  10   0    1.89    0.49
  17  10   0    1.61    0.38
 -18 -10   0    0.40    0.33
 -18  10   0    1.01    0.48
  18  10   0    0.30    0.32
 -19 -10   0    0.38    0.33
 -19  10   0    0.15    0.46
  19  10   0    0.09    0.32
   0 -11   0   -0.02    0.13
   0  11   0   -0.01    0.08
   0  11   0   -0.03    0.15
   1 -11   0    0.92    0.17
  -1 -11   0    0.74    0.18
   1  11   0    0.74    0.19
  -1  11   0    0.99    0.14
  -1  11   0    0.84    0.19
   2 -11   0   15.45    0.53
  -2 -11   0   15.69    0.59
  -2  11   0   16.12    0.51
  -2  11   0   15.52    0.58
   2  11   0   15.60    0.58
  -3 -11   0    0.47    0.18
  -3  11   0    0.58    0.18
   3  11   0    0.44    0.18
  -3  11   0    0.78    0.17
  -4 -11   0    0.53    0.19
  -4  11   0    0.80    0.19
  -4  11   0    0.82    0.20
   4  11   0    0.66    0.19
  -5 -11   0   10.15    0.51
   5  11   0   10.04    0.48
  -5  11   0   10.03    0.49
  -5  11   0    9.75    0.48
  -6 -11   0   15.94    0.65
   6  11   0   14.64    0.59
  -6  11   0   14.90    0.60
  -7 -11   0   19.00    0.75
  -7  11   0   20.12    0.74
   7  11   0   20.23    0.72
  -8 -11   0    0.31    0.21
  -8  11   0    0.14    0.23
   8  11   0    0.22    0.21
   8  11   0    0.22    0.17
  -9 -11   0    1.08    0.26
  -9  11   0    0.66    0.29
   9  11   0    1.22    0.26
   9  11   0    0.94    0.21
 -10 -11   0    1.12    0.28
  10  11   0    0.91    0.27
 -10  11   0    0.68    0.31
  10  11   0    0.79    0.21
 -11 -11   0   -0.10    0.22
  11  11   0    0.07    0.19
 -11  11   0    0.42    0.32
  11  11   0   -0.27    0.22
 -12 -11   0    7.77    0.55
  12  11   0    7.64    0.53
 -12  11   0    9.23    0.64
 -13 -11   0    1.61    0.34
  13  11   0    1.24    0.31
 -13  11   0    2.13    0.43
 -14 -11   0    0.26    0.27
  14  11   0   -0.20    0.24
 -14  11   0    0.03    0.34
 -15 -11   0    1.25    0.34
 -15  11   0    0.76    0.39
  15  11   0    0.88    0.31
 -16 -11   0    1.02    0.35
 -16  11   0    0.32    0.41
  16  11   0    1.39    0.35
 -17 -11   0   -0.53    0.26
  17  11   0   -0.11    0.28
 -17  11   0    0.50    0.43
 -18 -11   0   -0.15    0.32
  18  11   0    0.27    0.33
 -18  11   0    0.65    0.47
 -19 -11   0    2.51    0.46
  19  11   0    1.94    0.43
   0 -12   0   16.74    0.60
   0  12   0   16.54    0.61
  -1 -12   0   12.79    0.53
   1 -12   0   13.34    0.50
   1  12   0   12.05    0.52
  -1  12   0   12.05    0.53
   2 -12   0    2.28    0.25
  -2 -12   0    2.61    0.31
   2  12   0    2.54    0.31
  -2  12   0    2.17    0.31
  -2  12   0    2.32    0.25
  -3 -12   0    0.16    0.17
  -3  12   0    0.17    0.15
   3  12   0    0.20    0.17
  -3  12   0    0.18    0.17
  -4 -12   0    8.46    0.48
  -4  12   0    8.86    0.44
  -4  12   0    8.09    0.45
   4  12   0    8.43    0.45
  -5 -12   0    2.83    0.35
   5  12   0    2.79    0.34
  -5  12   0    2.84    0.34
  -5  12   0    2.58    0.35
  -6  12   0   41.98    1.19
   6  12   0   43.62    1.19
  -6  12   0   41.86    1.18
  -7 -12   0    6.39    0.48
  -7  12   0    6.20    0.49
   7  12   0    6.50    0.45
  -8 -12   0    0.28    0.22
  -8  12   0    0.12    0.25
   8  12   0    0.09    0.22
  -9 -12   0    1.26    0.29
  -9  12   0    0.56    0.28
   9  12   0    0.78    0.22
   9  12   0    0.84    0.26
 -10 -12   0    5.67    0.47
  10  12   0    5.97    0.48
 -10  12   0    6.74    0.55
  10  12   0    6.09    0.42
 -11 -12   0    0.82    0.29
 -11  12   0    1.65    0.37
  11  12   0    1.15    0.30
 -12 -12   0    0.17    0.26
 -12  12   0   -0.02    0.30
  12  12   0    0.40    0.26
 -13 -12   0   10.84    0.66
 -13  12   0   10.51    0.72
  13  12   0   11.02    0.63
 -14 -12   0    0.99    0.33
 -14  12   0    1.31    0.42
  14  12   0    1.18    0.33
 -15 -12   0   -0.16    0.26
  15  12   0   -0.06    0.26
 -15  12   0   -0.45    0.35
 -16 -12   0    0.29    0.31
  16  12   0    0.23    0.30
 -16  12   0   -0.08    0.39
 -17 -12   0    0.25    0.34
 -17  12   0   -0.06    0.41
  17  12   0    0.58    0.33
 -18 -12   0    3.98    0.55
  18  12   0    2.10    0.44
 -18  12   0    3.97    0.64
   0 -13   0    0.06    0.14
   0  13   0   -0.02    0.17
   1 -13   0    4.26    0.33
  -1 -13   0    3.78    0.34
  -1  13   0    4.12    0.36
   1  13   0    4.25    0.37
  -2 -13   0    0.38    0.18
   2 -13   0    0.13    0.14
  -2  13   0    0.16    0.18
   2  13   0    0.17    0.18
  -3 -13   0    0.15    0.17
  -3  13   0    0.32    0.20
   3  13   0    0.38    0.20
  -4 -13   0    0.07    0.18
  -4  13   0   -0.11    0.18
  -4  13   0    0.15    0.19
   4  13   0    0.00    0.19
  -5 -13   0    2.88    0.37
   5  13   0    3.30    0.36
  -5  13   0    3.69    0.38
  -5  13   0    2.59    0.38
  -6 -13   0    1.56    0.29
   6  13   0    1.40    0.28
  -6  13   0    1.24    0.28
  -6  13   0    1.59    0.29
  -7 -13   0   20.98    0.82
  -7  13   0   19.34    0.77
  -7  13   0   20.79    0.79
   7  13   0   20.98    0.78
  -8 -13   0    1.04    0.27
  -8  13   0    1.03    0.30
   8  13   0    1.12    0.29
  -9 -13   0    0.64    0.26
   9  13   0    0.72    0.23
  -9  13   0    1.02    0.32
   9  13   0    0.72    0.27
 -10 -13   0    8.49    0.57
  10  13   0   10.63    0.51
  10  13   0    7.89    0.54
 -10  13   0    9.46    0.62
 -11 -13   0    2.28    0.36
  11  13   0    2.17    0.36
 -11  13   0    1.60    0.39
 -12 -13   0    4.33    0.46
  12  13   0    3.40    0.44
 -12  13   0    3.68    0.54
 -13 -13   0    0.13    0.27
  13  13   0    0.14    0.27
 -13  13   0    0.25    0.35
 -14 -13   0    0.40    0.29
  14  13   0    0.12    0.27
 -14  13   0    0.36    0.38
 -15 -13   0   -0.04    0.28
 -15  13   0    0.62    0.41
  15  13   0   -0.11    0.28
 -16 -13   0    1.82    0.40
  16  13   0    1.23    0.37
 -16  13   0    1.15    0.47
 -17 -13   0    0.55    0.34
 -17  13   0   -0.08    0.43
  17  13   0   -0.15    0.30
 -18 -13   0    0.09    0.31
  18  13   0    0.66    0.36
 -18  13   0    0.22    0.46
   0 -14   0    0.45    0.19
   0  14   0    0.23    0.20
  -1 -14   0    3.44    0.35
   1 -14   0    3.85    0.34
   1  14   0    4.35    0.39
  -1  14   0    4.37    0.38
  -2 -14   0    0.36    0.20
   2 -14   0    0.25    0.17
   2  14   0    0.56    0.22
  -2  14   0    0.31    0.21
  -3 -14   0   -0.13    0.17
  -3  14   0    0.35    0.21
   3  14   0   -0.10    0.19
  -4 -14   0   21.34    0.81
   4  14   0   21.22    0.77
  -4  14   0   21.69    0.79
  -5 -14   0    3.61    0.39
   5  14   0    3.79    0.39
  -5  14   0    3.86    0.41
  -6 -14   0    0.51    0.24
  -6  14   0    0.61    0.25
   6  14   0    0.61    0.25
  -7 -14   0    2.25    0.34
   7  14   0    2.45    0.36
  -7  14   0    2.95    0.43
  -7  14   0    2.80    0.40
  -8 -14   0    0.84    0.27
   8  14   0    1.31    0.30
  -8  14   0    1.53    0.31
  -8  14   0    1.12    0.31
  -9 -14   0    0.64    0.27
   9  14   0    0.32    0.27
   9  14   0    0.38    0.22
  -9  14   0    0.47    0.30
 -10 -14   0    0.44    0.26
  10  14   0    0.24    0.22
  10  14   0    0.18    0.25
 -10  14   0    0.38    0.30
 -11 -14   0   23.94    1.00
 -11  14   0   28.57    1.07
  11  14   0   26.90    0.98
 -12 -14   0    0.75    0.30
  12  14   0    0.70    0.29
 -12  14   0    0.61    0.36
 -13 -14   0    0.35    0.28
 -13  14   0    1.26    0.42
  13  14   0    0.52    0.31
 -14 -14   0    0.68    0.32
 -14  14   0    0.80    0.41
  14  14   0    0.71    0.32
 -15 -14   0    0.04    0.29
 -15  14   0    0.01    0.39
  15  14   0    0.24    0.31
 -16 -14   0   -0.16    0.28
 -16  14   0    0.80    0.47
  16  14   0    0.61    0.34
 -17 -14   0    1.42    0.41
 -17  14   0    1.30    0.51
  17  14   0    1.11    0.39
   0 -15   0   -0.04    0.16
   0  15   0   -0.06    0.21
   1 -15   0    4.35    0.37
  -1 -15   0    5.03    0.41
  -1  15   0    4.33    0.41
   1  15   0    4.68    0.42
  -2 -15   0   19.24    0.76
   2  15   0   21.37    0.77
  -2  15   0   20.56    0.77
  -3 -15   0   17.21    0.70
   3  15   0   15.38    0.67
  -3  15   0   15.96    0.68
  -4 -15   0    2.81    0.38
  -4  15   0    2.47    0.34
   4  15   0    2.27    0.33
  -5 -15   0    3.08    0.39
  -5  15   0    4.06    0.41
   5  15   0    3.51    0.39
  -6 -15   0    2.52    0.36
   6  15   0    2.94    0.40
  -6  15   0    3.03    0.40
  -7 -15   0    2.85    0.39
  -7  15   0    3.84    0.43
   7  15   0    3.73    0.41
  -8 -15   0    0.61    0.27
   8  15   0    1.17    0.30
  -8  15   0    0.64    0.28
  -9 -15   0    2.78    0.42
  -9  15   0    1.95    0.35
   9  15   0    2.38    0.32
   9  15   0    2.27    0.36
 -10 -15   0   -0.08    0.24
 -10  15   0    0.04    0.31
  10  15   0   -0.13    0.24
  10  15   0    0.19    0.22
 -11 -15   0    1.49    0.35
  11  15   0    1.33    0.34
 -11  15   0    1.21    0.37
 -12 -15   0    0.33    0.28
 -12  15   0   -0.25    0.33
  12  15   0    0.22    0.29
 -13 -15   0    3.88    0.48
  13  15   0    3.82    0.48
 -13  15   0    4.05    0.61
 -14 -15   0    5.25    0.54
  14  15   0    5.99    0.56
 -14  15   0    5.97    0.66
 -15 -15   0    0.82    0.35
  15  15   0    0.50    0.33
 -15  15   0    0.84    0.46
 -16 -15   0    1.43    0.41
  16  15   0    1.72    0.43
 -16  15   0    0.77    0.48
   0 -16   0    4.29    0.39
   0  16   0    4.02    0.42
  -1 -16   0   -0.06    0.19
   1 -16   0   -0.13    0.17
   1  16   0    0.09    0.22
  -1  16   0   -0.21    0.21
  -2 -16   0   -0.12    0.18
   2  16   0    0.16    0.23
  -2  16   0    0.21    0.23
  -3 -16   0   11.08    0.59
  -3  16   0   10.97    0.59
   3  16   0   11.39    0.59
  -4 -16   0    9.13    0.55
   4  16   0   10.18    0.57
  -4  16   0   10.31    0.57
  -5 -16   0   10.70    0.61
   5  16   0   10.09    0.57
  -5  16   0   10.55    0.60
  -6 -16   0    9.21    0.58
  -6  16   0    9.19    0.56
   6  16   0    9.14    0.56
  -7 -16   0    3.80    0.44
   7  16   0    3.63    0.42
  -7  16   0    3.73    0.42
  -8 -16   0    0.11    0.24
   8  16   0    0.15    0.25
  -8  16   0   -0.01    0.25
  -9 -16   0    2.26    0.39
   9  16   0    2.40    0.37
  -9  16   0    2.28    0.37
   9  16   0    1.88    0.35
 -10 -16   0    1.48    0.36
  10  16   0    0.91    0.32
  10  16   0    1.57    0.30
 -10  16   0    0.99    0.31
 -11 -16   0    4.76    0.52
 -11  16   0    4.70    0.50
  11  16   0    3.74    0.47
 -12 -16   0   -0.22    0.26
  12  16   0    0.05    0.28
 -13 -16   0    2.98    0.46
  13  16   0    3.03    0.45
 -14 -16   0    0.07    0.31
  14  16   0    0.01    0.29
 -14  16   0    0.25    0.39
 -15 -16   0    1.72    0.42
  15  16   0    1.26    0.39
 -15  16   0    2.52    0.56
 -16  16   0   -0.24    0.45
  16  16   0    0.04    0.34
   0 -17   0    0.04    0.19
   0  17   0    0.05    0.23
  -1 -17   0    2.29    0.36
  -1  17   0    2.88    0.40
   1  17   0    3.54    0.40
  -2 -17   0    5.42    0.46
   2  17   0    5.30    0.46
  -2  17   0    4.96    0.45
  -3 -17   0    0.05    0.20
   3  17   0    0.14    0.23
  -3  17   0   -0.41    0.21
  -4 -17   0    3.14    0.41
   4  17   0    3.59    0.42
  -4  17   0    3.80    0.43
  -5 -17   0    4.60    0.46
   5  17   0    5.95    0.47
  -5  17   0    5.93    0.48
  -6 -17   0    4.37    0.46
  -6  17   0    4.76    0.47
   6  17   0    3.94    0.44
  -7 -17   0    0.29    0.24
  -7  17   0    0.21    0.25
   7  17   0   -0.20    0.24
  -8 -17   0   12.62    0.72
  -8  17   0   13.42    0.70
   8  17   0   13.49    0.69
  -9 -17   0    6.40    0.56
   9  17   0    6.82    0.50
  -9  17   0    6.32    0.54
   9  17   0    5.58    0.52
 -10 -17   0   -0.12    0.26
 -10  17   0   -0.18    0.25
  10  17   0    0.04    0.28
 -11 -17   0    0.51    0.31
 -11  17   0    0.24    0.30
  11  17   0    0.36    0.31
 -12 -17   0    0.06    0.28
  12  17   0    0.44    0.33
 -12  17   0   -0.43    0.26
 -13 -17   0    0.46    0.33
  13  17   0    0.70    0.33
 -14 -17   0    0.44    0.34
  14  17   0    0.47    0.36
  15  17   0   -0.02    0.34
   0  18   0   23.92    0.90
  -1 -18   0    0.50    0.24
  -1  18   0    0.47    0.26
   1  18   0    0.14    0.25
  -2 -18   0    5.25    0.47
  -2  18   0    4.60    0.47
   2  18   0    4.81    0.46
  -3 -18   0    1.30    0.30
  -3  18   0    1.34    0.33
   3  18   0    0.94    0.30
  -4 -18   0    3.41    0.42
   4  18   0    2.47    0.38
  -4  18   0    2.82    0.40
  -5 -18   0    2.48    0.38
  -5  18   0    2.55    0.39
   5  18   0    1.88    0.35
  -6 -18   0    5.16    0.50
  -6  18   0    4.96    0.49
   6  18   0    5.56    0.48
  -7 -18   0    0.94    0.30
   7  18   0    0.41    0.29
  -7  18   0    0.18    0.28
  -8 -18   0    1.17    0.32
   8  18   0    1.16    0.33
  -8  18   0    1.01    0.32
  -9 -18   0   -0.16    0.26
  -9  18   0    0.05    0.28
   9  18   0   -0.03    0.27
   9  18   0   -0.03    0.26
 -10 -18   0    0.40    0.31
 -10  18   0    1.16    0.35
  10  18   0    0.93    0.34
 -11 -18   0    1.22    0.37
 -11  18   0    1.83    0.39
  11  18   0    1.49    0.38
 -12 -18   0    1.28    0.38
 -12  18   0    1.42    0.37
  12  18   0    1.09    0.37
 -13 -18   0    0.63    0.35
 -13  18   0    0.52    0.34
  13  18   0    0.83    0.36
  14  18   0    0.64    0.38
   0  19   0    0.15    0.26
  -1  19   0    1.50    0.32
   1  19   0    2.35    0.37
  -2 -19   0    0.56    0.25
   2  19   0    0.48    0.28
  -2  19   0    0.08    0.26
  -3 -19   0    0.28    0.25
   3  19   0    0.80    0.29
  -3  19   0    0.39    0.28
  -4 -19   0   -0.04    0.23
  -4  19   0    0.18    0.26
   4  19   0   -0.02    0.25
  -5 -19   0    2.63    0.40
  -5  19   0    2.13    0.37
   5  19   0    2.48    0.39
  -6 -19   0    1.16    0.32
  -6  19   0    1.11    0.33
   6  19   0    1.00    0.33
  -7 -19   0    2.84    0.42
   7  19   0    3.12    0.44
  -7  19   0    2.16    0.39
  -8 -19   0   -0.14    0.26
   8  19   0    0.37    0.30
  -8  19   0   -0.20    0.27
  -9 -19   0    0.26    0.29
   9  19   0    0.16    0.29
   9  19   0    0.46    0.31
  -9  19   0    0.12    0.29
 -10 -19   0    2.41    0.42
 -10  19   0    1.54    0.40
  10  19   0    2.63    0.43
 -11 -19   0    0.62    0.34
  11  19   0    0.32    0.33
 -11  19   0    0.22    0.32
 -12 -19   0    0.33    0.32
  12  19   0    0.50    0.36
 -12  19   0    0.52    0.34
   0  20   0    3.03    0.45
   1  20   0    0.24    0.29
  -1  20   0    1.05    0.32
  -2  20   0    0.01    0.26
   2  20   0   -0.09    0.27
  -3 -20   0    0.07    0.24
   3  20   0    0.14    0.28
  -3  20   0    0.07    0.27
  -4 -20   0   -0.25    0.22
  -4  20   0   -0.09    0.27
   4  20   0    0.14    0.26
  -5 -20   0    1.93    0.38
   5  20   0    3.37    0.46
  -5  20   0    1.75    0.37
  -6 -20   0    1.12    0.31
  -6  20   0    0.95    0.32
   6  20   0    0.48    0.31
  -7 -20   0    0.16    0.26
  -7  20   0   -0.19    0.27
   7  20   0   -0.26    0.26
  -8 -20   0    1.41    0.35
   8  20   0    1.09    0.36
  -8  20   0    1.45    0.37
  -9 -20   0    0.93    0.35
  -9  20   0    1.16    0.36
   9  20   0    1.12    0.37
   9  20   0    1.32    0.34
 -10 -20   0    0.99    0.37
 -10  20   0    0.95    0.38
  10  20   0    1.77    0.40
 -11 -20   0    0.37    0.33
  11  20   0    0.42    0.35
   0  21   0   -0.56    0.25
  -1  21   0    5.15    0.53
   1  21   0    4.33    0.51
   2  21   0    0.73    0.33
  -2  21   0    0.53    0.32
   3  21   0   -0.30    0.27
  -3  21   0    0.05    0.29
  -4 -21   0    1.03    0.34
   4  21   0    0.72    0.32
  -4  21   0    0.87    0.33
  -5 -21   0    0.36    0.27
   5  21   0   -0.35    0.27
  -5  21   0   -0.34    0.27
  -6 -21   0    3.83    0.50
  -6  21   0    3.84    0.50
   6  21   0    3.63    0.50
  -7 -21   0    0.58    0.30
  -7  21   0    0.41    0.32
   7  21   0   -0.11    0.30
  -8 -21   0    0.27    0.30
  -8  21   0    0.22    0.31
   8  21   0    0.62    0.35
  -9 -21   0    0.94    0.37
   9  21   0    0.78    0.36
   0  22   0    0.42    0.31
   1  22   0    2.14    0.42
  -1  22   0    2.54    0.43
   2  22   0    1.54    0.37
  -2  22   0    1.23    0.37
   3  22   0    2.08    0.41
  -3  22   0    1.46    0.39
   4  22   0    0.52    0.32
  -4  22   0    0.17    0.32
  -5 -22   0    0.58    0.33
  -5  22   0    0.69    0.34
   5  22   0    0.59    0.35
  -6 -22   0    1.10    0.35
   6  22   0    0.56    0.35
  -6  22   0    0.48    0.34
  -7 -22   0    1.32    0.38
   7  22   0    0.52    0.35
   0  23   0    0.50    0.35
   1  23   0    0.11    0.32
  -1  23   0   -0.07    0.32
   2  23   0    1.30    0.40
  -2  23   0    1.51    0.40
   3  23   0   -0.03    0.32
 -22   0   1    0.01    0.42
 -21   0   1    0.39    0.43
 -20   0   1   -0.21    0.37
 -19   0   1    7.46    0.66
 -18   0   1   -0.03    0.32
 -17   0   1    0.42    0.34
 -16   0   1    0.04    0.30
 -15   0   1    0.10    0.21
  15   0  -1    0.26    0.23
 -15   0   1    0.21    0.28
  14   0  -1    0.22    0.21
 -14   0   1    0.03    0.20
 -14   0   1   -0.07    0.25
 -13   0   1    5.07    0.37
  13   0  -1    5.15    0.40
 -13   0   1    5.06    0.45
  12   0  -1   -0.03    0.16
  12   0  -1   -0.13    0.09
 -12   0   1    0.30    0.22
 -12   0   1   -0.07    0.15
  11   0  -1   37.76    1.03
 -11   0   1   34.62    0.97
  11   0  -1   36.92    0.86
 -11   0   1   38.95    1.09
  10   0  -1   -0.17    0.13
 -10   0   1    0.00    0.13
 -10   0   1    0.00    0.17
  10   0  -1   -0.01    0.08
   9   0  -1   30.34    0.69
   9   0  -1   29.38    0.82
  -9   0   1   26.87    0.78
  -9   0   1   30.68    0.87
   8   0  -1   -0.13    0.11
   8   0  -1   -0.04    0.07
  -8   0   1   -0.04    0.12
  -8   0   1    0.03    0.15
   7   0  -1   36.94    0.92
  -7   0   1   38.10    0.98
   7   0  -1   38.76    0.83
  -7   0   1   37.31    0.92
   6   0  -1    0.00    0.09
  -6   0   1    0.11    0.12
  -6   0   1    0.10    0.09
   6   0  -1   -0.01    0.06
  -5   0   1  218.72    4.69
   5   0  -1  217.47    4.41
   5   0  -1  224.62    4.41
  -5   0   1  224.90    4.60
  -4   0   1    0.18    0.10
   4   0  -1   -0.08    0.05
   4   0  -1   -0.06    0.09
  -3   0   1  177.10    3.62
   3   0  -1  173.94    3.47
   2   0  -1   -0.09    0.03
  -2   0   1   -0.13    0.03
   1   0   1   68.69    1.38
  -1   0  -1   67.61    1.41
   1   0   1   65.87    1.35
   2   0   1    0.07    0.05
  -2   0  -1    0.03    0.05
   2   0   1    0.02    0.05
  -2   0  -1    0.07    0.07
   3   0   1  364.59    7.09
   3   0   1  362.34    7.19
  -3   0  -1  367.13    7.41
  -3   0  -1  354.32    7.54
  -4   0  -1    0.12    0.12
   4   0   1   -0.09    0.08
  -4   0  -1   -0.07    0.09
   4   0   1   -0.04    0.09
   5   0   1   12.15    0.39
   5   0   1   12.30    0.35
  -5   0  -1   11.91    0.37
  -6   0  -1    0.18    0.13
  -6   0  -1    0.06    0.10
   6   0   1    0.06    0.11
   6   0   1    0.00    0.08
   7   0   1   53.78    1.18
   7   0   1   51.95    1.23
  -7   0  -1   53.89    1.24
  -7   0  -1   52.58    1.32
   8   0   1   -0.04    0.10
  -8   0  -1    0.17    0.18
  -8   0  -1   -0.08    0.12
   8   0   1   -0.02    0.13
   9   0   1   17.79    0.51
  -9   0  -1   17.49    0.56
  -9   0  -1   17.57    0.66
   9   0   1   16.91    0.59
 -10   0  -1    0.03    0.14
  10   0   1    0.10    0.10
 -10   0  -1   -0.20    0.19
  10   0   1    0.16    0.16
  11   0   1   28.77    0.76
 -11   0  -1   28.24    0.93
  11   0   1   28.32    0.87
 -11   0  -1   29.80    0.83
 -12   0  -1    0.33    0.24
 -12   0  -1    0.20    0.17
  12   0   1    0.20    0.18
  12   0   1    0.01    0.12
 -13   0  -1   27.41    0.97
 -13   0  -1   26.68    0.84
  13   0   1   26.86    0.90
 -14   0  -1   -0.08    0.28
 -15   0  -1    7.86    0.61
 -16   0  -1    0.13    0.33
 -17   0  -1    5.94    0.61
 -18   0  -1   -0.10    0.34
 -19   0  -1   -0.17    0.37
 -20   0  -1   -0.46    0.40
 -21   0  -1   -0.12    0.43
 -22  -1   1    0.19    0.43
 -22   1   1   -0.69    0.39
 -21  -1   1    1.39    0.47
 -21   1   1    2.19    0.53
 -20  -1   1    0.76    0.42
 -20   1   1    0.24    0.41
 -19  -1   1    2.28    0.45
 -19   1   1    1.21    0.42
 -18  -1   1   -0.19    0.31
 -18   1   1   -0.62    0.29
 -17  -1   1    2.08    0.41
  17   1  -1    1.32    0.32
 -17   1   1    1.60    0.39
 -16  -1   1    1.45    0.37
 -16   1   1    1.45    0.39
  16   1  -1    1.62    0.31
 -15  -1   1    0.37    0.23
 -15  -1   1    0.14    0.28
  15   1  -1    0.05    0.21
 -15   1   1   -0.13    0.28
 -14  -1   1    8.38    0.50
 -14  -1   1   10.75    0.61
 -14   1   1    8.98    0.47
  14   1  -1    8.68    0.52
 -14   1   1    9.92    0.60
 -13  -1   1   21.03    0.80
 -13  -1   1   21.64    0.73
 -13   1   1   21.92    0.83
 -13   1   1   21.02    0.70
  13   1  -1   21.34    0.75
 -12  -1   1    6.45    0.45
 -12  -1   1    6.72    0.39
  12  -1  -1    6.22    0.41
  12  -1  -1    6.73    0.29
 -12   1   1    7.04    0.36
 -12   1   1    6.74    0.49
  12   1  -1    5.80    0.40
 -11  -1   1    1.27    0.24
  11  -1  -1    1.18    0.16
  11  -1  -1    0.70    0.19
 -11  -1   1    0.75    0.18
  11   1  -1    1.38    0.17
 -11   1   1    1.02    0.24
  11   1  -1    0.78    0.20
 -11   1   1    0.89    0.18
 -10  -1   1   -0.08    0.14
  10  -1  -1    0.11    0.14
  10  -1  -1    0.37    0.10
 -10  -1   1    0.15    0.17
 -10   1   1    0.15    0.14
  10   1  -1    0.37    0.10
 -10   1   1    0.34    0.20
  10   1  -1    0.33    0.15
   9  -1  -1    1.92    0.25
  -9  -1   1    1.77    0.25
   9  -1  -1    1.90    0.17
  -9  -1   1    2.25    0.29
  -9   1   1    2.12    0.31
   9   1  -1    1.62    0.17
   9   1  -1    1.81    0.25
  -9   1   1    2.24    0.23
   8  -1  -1   10.38    0.32
  -8  -1   1   10.33    0.46
   8  -1  -1   10.63    0.42
  -8  -1   1   10.23    0.41
   8   1  -1   10.83    0.42
  -8   1   1   10.37    0.39
  -8   1   1   10.57    0.47
   8   1  -1   10.68    0.32
   7  -1  -1    0.98    0.15
   7  -1  -1    1.07    0.13
  -7  -1   1    1.27    0.18
  -7  -1   1    1.02    0.15
   7   1  -1    1.17    0.16
  -7   1   1    1.11    0.18
   7   1  -1    1.17    0.14
  -7   1   1    1.13    0.18
   6  -1  -1   55.80    1.16
  -6  -1   1   55.72    1.30
  -6  -1   1   55.62    1.27
   6  -1  -1   54.60    1.23
   6   1  -1   55.74    1.15
   6   1  -1   54.41    1.23
  -6   1   1   54.25    1.23
   5  -1  -1   20.79    0.54
  -5  -1   1   20.71    0.57
  -5  -1   1   20.86    0.55
   5  -1  -1   19.98    0.47
   5   1  -1   20.62    0.54
   5   1  -1   20.59    0.46
  -5   1   1   20.33    0.52
   4  -1  -1   27.66    0.62
   4  -1  -1   28.32    0.67
  -4  -1   1   29.76    0.70
   4   1  -1   29.80    0.61
  -4   1   1   27.46    0.73
   4   1  -1   29.52    0.68
  -4   1   1   29.28    0.67
  -3  -1   1   51.62    1.09
   3  -1  -1   48.81    1.01
  -3   1   1   49.55    1.06
   3   1  -1   48.74    1.00
   3   1  -1   48.56    1.04
  -2  -1   1    0.43    0.09
   2   1  -1    0.41    0.09
  -2   1   1    0.39    0.07
  -1  -1  -1   -0.11    0.08
   1  -1   1   -0.19    0.07
  -1  -1  -1   -0.24    0.06
   1   1   1   -0.12    0.07
  -1   1  -1   -0.07    0.10
   1   1   1   -0.23    0.05
  -2  -1  -1    0.06    0.08
   2  -1   1    0.00    0.06
  -2  -1  -1    0.06    0.07
   2   1   1    0.10    0.06
  -2   1  -1    0.04    0.04
  -2   1  -1    0.17    0.09
   2   1   1   -0.01    0.05
  -3  -1  -1  211.21    4.29
  -3  -1  -1  202.29    4.34
   3  -1   1  207.13    4.14
   3   1   1  207.59    4.09
   3   1   1  208.23    4.14
  -3   1  -1  206.45    4.24
  -3   1  -1  204.00    4.37
  -4  -1  -1   98.49    2.14
   4  -1   1   97.71    2.06
  -4  -1  -1  102.35    2.19
  -4   1  -1   99.93    2.20
   4   1   1  101.97    2.06
  -4   1  -1  100.06    2.10
   4   1   1   98.92    2.05
  -5  -1  -1    0.04    0.11
   5  -1   1    0.01    0.07
  -5  -1  -1    0.08    0.10
   5   1   1    0.15    0.10
  -5   1  -1   -0.15    0.12
   5   1   1   -0.03    0.08
  -5   1  -1   -0.06    0.08
  -6  -1  -1    0.68    0.15
   6  -1   1    0.72    0.11
  -6  -1  -1    0.62    0.13
   6  -1   1    0.79    0.14
   6   1   1    0.66    0.11
  -6   1  -1    0.72    0.12
  -6   1  -1    0.73    0.16
   6   1   1    0.63    0.13
   7  -1   1    0.05    0.12
  -7  -1  -1    0.16    0.12
   7  -1   1   -0.07    0.09
  -7  -1  -1    0.11    0.15
  -7   1  -1    0.14    0.16
   7   1   1    0.03    0.10
  -7   1  -1   -0.19    0.10
   7   1   1    0.02    0.12
  -8  -1  -1    1.25    0.18
   8  -1   1    1.32    0.20
   8  -1   1    1.07    0.18
  -8  -1  -1    1.74    0.24
   8   1   1    1.36    0.19
  -8   1  -1    1.41    0.23
   8   1   1    1.80    0.21
  -8   1  -1    1.30    0.16
  -9  -1  -1    1.14    0.19
   9  -1   1    1.29    0.20
  -9  -1  -1    1.33    0.23
  -9   1  -1    1.26    0.24
   9   1   1    1.50    0.21
   9   1   1    1.43    0.19
  -9   1  -1    1.43    0.22
 -10  -1  -1    7.13    0.45
  10  -1   1    6.37    0.30
 -10  -1  -1    6.82    0.36
  10   1   1    6.14    0.30
 -10   1  -1    6.43    0.44
 -10   1  -1    6.36    0.34
  10   1   1    6.18    0.38
  11  -1   1    6.21    0.31
 -11  -1  -1    7.01    0.46
 -11  -1  -1    6.44    0.38
 -11   1  -1    6.52    0.46
  11   1   1    6.00    0.39
  11   1   1    7.08    0.32
 -11   1  -1    5.89    0.35
 -12  -1  -1    8.11    0.44
 -12  -1  -1    7.60    0.50
  12  -1   1    7.79    0.36
  12   1   1    7.38    0.45
 -12   1  -1    7.42    0.40
  12   1   1    7.61    0.35
 -12   1  -1    7.94    0.54
 -13  -1  -1    3.16    0.45
 -13  -1  -1    2.86    0.36
 -13   1  -1    3.36    0.45
  13   1   1    2.87    0.37
 -14  -1  -1    2.65    0.40
 -14  -1  -1    3.56    0.37
 -14   1  -1    2.92    0.43
  14   1   1    2.72    0.37
 -15  -1  -1    4.62    0.50
 -15   1  -1    4.79    0.52
  15   1   1    4.28    0.43
 -16  -1  -1   -0.01    0.31
 -16   1  -1   -0.06    0.31
 -17  -1  -1    3.84    0.53
 -17   1  -1    2.77    0.47
 -18  -1  -1    0.73    0.39
 -18   1  -1    0.56    0.39
 -19  -1  -1    1.62    0.45
 -19   1  -1    2.34    0.51
 -20  -1  -1    0.45    0.43
 -20   1  -1    0.68    0.44
 -21  -1  -1    0.66    0.47
 -21   1  -1    0.06    0.45
 -22  -2   1    1.91    0.52
 -22   2   1    1.94    0.54
 -21  -2   1    0.01    0.40
 -21   2   1    0.66    0.44
 -20  -2   1    2.22    0.50
 -20   2   1    2.66    0.52
 -19  -2   1    1.18    0.41
  19   2  -1    0.91    0.32
 -19   2   1    0.97    0.42
 -18  -2   1    0.52    0.35
  18   2  -1    0.80    0.30
 -18   2   1    0.72    0.39
 -17  -2   1    8.63    0.64
 -17   2   1    9.40    0.67
  17   2  -1    8.33    0.56
 -16  -2   1    8.95    0.63
 -16  -2   1    8.98    0.52
 -16   2   1    8.66    0.63
  16   2  -1    8.49    0.55
 -15  -2   1    4.85    0.42
 -15  -2   1    4.41    0.47
 -15   2   1    4.76    0.51
  15   2  -1    5.21    0.44
 -14  -2   1    9.40    0.57
 -14  -2   1   10.59    0.53
 -14   2   1    9.12    0.60
  14   2  -1    9.37    0.53
 -13  -2   1    0.60    0.26
 -13  -2   1    0.68    0.22
  13   2  -1    0.66    0.22
 -13   2   1    0.85    0.20
 -13   2   1    0.34    0.26
  12  -2  -1   40.37    0.96
 -12  -2   1   43.45    1.19
 -12  -2   1   39.75    1.11
 -12   2   1   39.75    1.20
 -12   2   1   39.62    1.04
  12   2  -1   39.56    1.11
  11  -2  -1    8.16    0.31
 -11  -2   1    7.51    0.45
 -11  -2   1    8.24    0.42
  11   2  -1    8.89    0.44
  11   2  -1    8.42    0.31
 -11   2   1    7.98    0.48
 -11   2   1    8.69    0.38
  10  -2  -1    5.53    0.24
 -10  -2   1    5.61    0.34
 -10  -2   1    5.76    0.38
 -10   2   1    5.02    0.29
  10   2  -1    5.50    0.25
  10   2  -1    5.52    0.34
 -10   2   1    5.81    0.41
   9  -2  -1   46.76    1.06
  -9  -2   1   47.39    1.22
  -9  -2   1   48.72    1.19
   9   2  -1   49.07    1.05
  -9   2   1   47.41    1.26
   9   2  -1   45.71    1.16
  -9   2   1   46.33    1.12
  -8  -2   1   29.37    0.81
  -8  -2   1   26.01    0.77
   8  -2  -1   28.74    0.68
   8   2  -1   28.34    0.78
  -8   2   1   30.69    0.86
  -8   2   1   26.44    0.72
   8   2  -1   30.40    0.67
  -7  -2   1   27.04    0.74
   7  -2  -1   27.49    0.64
  -7  -2   1   27.18    0.74
  -7   2   1   26.67    0.79
   7   2  -1   26.96    0.72
  -7   2   1   27.03    0.68
   7   2  -1   27.52    0.63
  -6  -2   1    2.75    0.22
  -6  -2   1    3.06    0.24
   6  -2  -1    3.26    0.16
  -6   2   1    3.34    0.27
  -6   2   1    3.29    0.19
   6   2  -1    2.67    0.22
   6   2  -1    3.24    0.16
   5  -2  -1    0.45    0.08
  -5  -2   1    0.49    0.12
  -5   2   1    0.42    0.13
   5   2  -1    0.13    0.10
   5   2  -1    0.41    0.07
  -5   2   1    0.37    0.09
   4  -2  -1   24.59    0.56
  -4  -2   1   25.38    0.64
   4   2  -1   24.47    0.54
   4   2  -1   24.82    0.61
  -4   2   1   23.93    0.57
  -3  -2   1   77.26    1.59
   3  -2  -1   71.53    1.50
  -3   2   1   70.49    1.54
   3   2  -1   73.84    1.52
  -2  -2   1  291.64    5.83
   2   2  -1  276.44    5.56
   1   2  -1  103.34    2.04
   1   2  -1  100.82    2.13
   0  -2  -1   12.38    0.33
   0  -2   1   12.77    0.30
   0  -2   1   12.73    0.31
   0   2  -1   13.19    0.31
   0   2   1   13.11    0.30
  -1  -2  -1   13.92    0.32
  -1  -2  -1   13.67    0.36
  -1   2  -1   13.00    0.36
   1   2   1   13.45    0.33
   2  -2   1   65.60    1.39
  -2  -2  -1   67.67    1.44
  -2  -2  -1   69.37    1.46
  -2   2  -1   65.11    1.48
   2   2   1   66.41    1.39
   2   2   1   66.95    1.37
  -3  -2  -1  178.23    3.62
   3  -2   1  169.72    3.49
  -3  -2  -1  173.38    3.64
   3   2   1  175.14    3.48
  -3   2  -1  166.55    3.67
   3   2   1  173.86    3.44
  -3   2  -1  172.38    3.53
   4  -2   1    2.33    0.17
  -4  -2  -1    2.16    0.21
  -4  -2  -1    2.00    0.21
  -4   2  -1    2.42    0.13
   4   2   1    2.24    0.16
   4   2   1    2.30    0.19
  -4   2  -1    2.43    0.25
  -5  -2  -1  126.75    2.71
  -5  -2  -1  128.07    2.74
   5  -2   1  123.64    2.59
   5   2   1  125.05    2.59
  -5   2  -1  129.41    2.63
   5   2   1  127.49    2.59
  -5   2  -1  121.55    2.77
  -6  -2  -1    2.57    0.23
   6  -2   1    2.11    0.18
  -6  -2  -1    2.21    0.25
  -6   2  -1    2.14    0.17
  -6   2  -1    2.08    0.28
   6   2   1    1.96    0.19
   6   2   1    1.90    0.22
   7  -2   1  146.70    2.98
  -7  -2  -1  143.09    3.16
  -7  -2  -1  141.86    3.11
  -7   2  -1  141.52    3.20
   7   2   1  144.94    2.96
  -7   2  -1  143.82    3.03
   7   2   1  142.90    2.98
  -8  -2  -1    4.83    0.32
  -8  -2  -1    4.95    0.35
   8  -2   1    4.98    0.26
  -8   2  -1    5.69    0.40
   8   2   1    5.21    0.30
   8   2   1    4.59    0.26
  -8   2  -1    4.99    0.27
  -9  -2  -1    0.66    0.17
   9  -2   1    0.87    0.14
  -9  -2  -1    0.72    0.21
   9   2   1    0.80    0.18
  -9   2  -1    0.58    0.14
   9   2   1    0.87    0.15
  -9   2  -1    0.92    0.23
 -10  -2  -1   28.99    0.83
  10  -2   1   27.13    0.72
 -10  -2  -1   26.68    0.86
  10   2   1   26.72    0.71
 -10   2  -1   27.24    0.90
 -10   2  -1   26.37    0.73
  10   2   1   27.29    0.81
 -11  -2  -1    0.19    0.21
  11  -2   1    0.25    0.12
 -11  -2  -1    0.02    0.16
 -11   2  -1    0.47    0.24
  11   2   1    0.30    0.13
  11   2   1    0.22    0.18
 -11   2  -1    0.53    0.16
  12  -2   1    1.09    0.17
 -12  -2  -1    1.10    0.28
 -12  -2  -1    0.66    0.21
 -12   2  -1    0.78    0.28
  12   2   1    0.62    0.21
  12   2   1    0.94    0.17
 -13  -2  -1   -0.04    0.24
 -13  -2  -1    0.14    0.20
  13   2   1   -0.07    0.19
 -13   2  -1    0.15    0.28
 -14  -2  -1    0.62    0.31
 -14  -2  -1    0.58    0.23
  14   2   1    0.46    0.24
 -14   2  -1    0.26    0.31
 -15  -2  -1    1.24    0.28
 -15  -2  -1    1.30    0.36
 -15   2  -1    0.97    0.36
  15   2   1    0.85    0.28
 -16  -2  -1    0.32    0.33
  16   2   1    1.21    0.29
 -16   2  -1    0.76    0.36
 -17  -2  -1    0.06    0.32
 -17   2  -1    0.12    0.35
  17   2   1   -0.13    0.24
 -18  -2  -1   -0.39    0.31
 -18   2  -1    0.29    0.38
 -19  -2  -1    0.15    0.38
 -19   2  -1    0.62    0.42
 -20  -2  -1    0.92    0.45
 -20   2  -1    1.65    0.49
 -21  -2  -1    2.54    0.56
 -21   2  -1    3.60    0.63
 -21  -3   1    4.84    0.65
 -21   3   1    5.35    0.70
 -20  -3   1    0.25    0.39
  20   3  -1    0.85    0.33
 -20   3   1    0.42    0.43
 -19  -3   1    0.84    0.38
 -19   3   1    1.35    0.45
  19   3  -1    0.98    0.34
 -18  -3   1    0.14    0.34
 -18   3   1   -0.02    0.33
  18   3  -1    0.69    0.30
 -17  -3   1    0.11    0.32
 -17  -3   1    0.16    0.26
  17   3  -1    0.41    0.27
 -17   3   1    0.30    0.35
 -16  -3   1    0.78    0.27
 -16  -3   1    0.05    0.29
  16   3  -1    0.70    0.27
 -16   3   1   -0.03    0.31
 -15  -3   1   20.27    0.82
 -15  -3   1   19.76    0.77
  15   3  -1   19.69    0.79
 -15   3   1   20.84    0.88
 -14  -3   1    2.25    0.35
 -14  -3   1    2.57    0.38
  14   3  -1    2.52    0.35
 -14   3   1    2.91    0.45
 -13  -3   1    4.62    0.44
 -13  -3   1    4.89    0.39
  13   3  -1    5.04    0.38
 -13   3   1    5.22    0.48
 -12  -3   1    2.26    0.31
  12  -3  -1    2.31    0.21
 -12  -3   1    2.10    0.31
  12   3  -1    2.36    0.29
 -12   3   1    1.83    0.26
 -12   3   1    2.45    0.38
 -11  -3   1    1.43    0.23
  11  -3  -1    2.14    0.19
 -11  -3   1    1.97    0.31
 -11   3   1    1.40    0.18
 -11   3   1    1.44    0.28
  11   3  -1    1.90    0.20
  11   3  -1    1.67    0.24
 -10  -3   1   13.14    0.53
  10  -3  -1   13.16    0.41
 -10  -3   1   13.63    0.52
  10   3  -1   13.37    0.40
 -10   3   1   12.34    0.43
  10   3  -1   13.08    0.52
 -10   3   1   12.30    0.57
   9  -3  -1   11.78    0.37
  -9  -3   1   11.41    0.47
  -9  -3   1   11.54    0.47
   9   3  -1   11.94    0.36
   9   3  -1   11.26    0.46
  -9   3   1   11.55    0.40
  -9   3   1   11.93    0.53
   8  -3  -1   23.63    0.61
  -8  -3   1   23.61    0.71
  -8  -3   1   24.86    0.72
  -8   3   1   24.36    0.63
  -8   3   1   25.19    0.77
   8   3  -1   24.77    0.59
   8   3  -1   24.36    0.70
  -7  -3   1    2.68    0.25
   7  -3  -1    2.39    0.18
  -7  -3   1    2.82    0.26
  -7   3   1    2.49    0.29
  -7   3   1    2.31    0.19
   7   3  -1    2.45    0.18
   7   3  -1    2.07    0.24
  -6  -3   1   -0.10    0.10
  -6  -3   1    0.02    0.10
   6  -3  -1    0.18    0.07
   6   3  -1    0.00    0.07
   6   3  -1   -0.05    0.10
  -6   3   1    0.05    0.08
  -6   3   1   -0.24    0.12
  -5  -3   1    1.19    0.15
   5  -3  -1    1.38    0.14
   5   3  -1    1.56    0.13
  -5   3   1    1.19    0.17
   5   3  -1    1.08    0.14
  -5   3   1    0.94    0.13
   4  -3  -1    0.08    0.07
  -4  -3   1    0.09    0.10
  -4   3   1    0.17    0.12
  -4   3   1    0.13    0.07
   4   3  -1    0.09    0.11
  -3  -3   1  342.52    6.89
  -3   3   1  325.95    6.97
   3   3  -1  333.20    6.56
  -2  -3   1   92.40    2.01
   2   3  -1   96.16    1.92
  -1  -3   1   50.01    1.10
   1   3  -1   50.21    1.07
   1   3  -1   51.19    1.06
  -1   3   1   49.49    1.05
   0  -3  -1   25.03    0.59
   0  -3   1   24.92    0.56
   0  -3   1   23.85    0.57
   0   3   1   24.70    0.56
   0   3  -1   24.71    0.57
   1  -3   1   29.08    0.68
  -1  -3  -1   30.07    0.72
   1  -3   1   30.29    0.65
  -1   3  -1   29.78    0.71
   1   3   1   30.26    0.67
  -2  -3  -1   49.46    1.11
   2  -3   1   47.06    1.04
  -2  -3  -1   49.69    1.05
   2   3   1   48.11    1.04
  -2   3  -1   45.89    1.11
   3  -3   1   38.27    0.87
  -3  -3  -1   40.13    0.89
  -3  -3  -1   39.05    0.93
  -3   3  -1   37.59    0.95
   3   3   1   39.61    0.87
   3   3   1   39.40    0.88
  -4  -3  -1  181.59    3.73
  -4  -3  -1  176.06    3.73
   4  -3   1  175.43    3.58
   4   3   1  177.90    3.57
  -4   3  -1  172.34    3.79
   4   3   1  174.34    3.54
  -5  -3  -1  101.51    2.15
  -5  -3  -1   95.12    2.16
   5  -3   1  100.08    2.06
   5   3   1   97.80    2.04
  -5   3  -1   97.07    2.21
   5   3   1   96.62    2.05
  -5   3  -1   97.16    2.04
  -6  -3  -1   18.14    0.55
  -6  -3  -1   17.19    0.56
   6  -3   1   17.37    0.50
   6   3   1   18.35    0.49
   6   3   1   18.08    0.54
  -6   3  -1   17.69    0.61
  -6   3  -1   17.45    0.44
  -7  -3  -1  147.62    3.21
   7  -3   1  145.79    3.04
  -7  -3  -1  146.89    3.19
  -7   3  -1  145.10    3.28
   7   3   1  146.08    3.02
  -7   3  -1  147.45    3.07
   7   3   1  146.15    3.05
  -8  -3  -1   51.97    1.28
  -8  -3  -1   51.35    1.28
   8  -3   1   50.92    1.17
  -8   3  -1   51.36    1.16
   8   3   1   50.08    1.22
   8   3   1   51.62    1.16
  -8   3  -1   49.53    1.34
  -9  -3  -1    5.08    0.37
   9  -3   1    5.21    0.27
  -9  -3  -1    4.26    0.33
   9   3   1    5.25    0.28
  -9   3  -1    5.28    0.42
  -9   3  -1    4.99    0.27
   9   3   1    4.84    0.33
 -10  -3  -1   31.05    0.92
 -10  -3  -1   32.16    0.95
  10  -3   1   32.53    0.83
 -10   3  -1   33.93    1.03
  10   3   1   31.23    0.90
  10   3   1   31.67    0.81
 -10   3  -1   31.78    0.82
  11  -3   1   10.04    0.40
 -11  -3  -1   10.31    0.52
 -11  -3  -1    9.62    0.48
  11   3   1   10.05    0.48
 -11   3  -1   10.48    0.57
  11   3   1   10.41    0.41
 -12  -3  -1    0.60    0.22
  12  -3   1    0.58    0.15
 -12  -3  -1    0.79    0.26
 -12   3  -1    0.43    0.27
  12   3   1    0.60    0.22
  12   3   1    0.52    0.16
  13  -3   1   26.38    0.75
 -13  -3  -1   26.77    0.93
 -13  -3  -1   24.92    0.87
 -13   3  -1   28.34    1.01
  13   3   1   25.32    0.87
 -14  -3  -1    0.01    0.27
 -14  -3  -1    0.34    0.22
 -14   3  -1    0.07    0.30
  14   3   1   -0.09    0.20
 -15  -3  -1    0.62    0.26
 -15  -3  -1    0.44    0.32
 -15   3  -1    0.47    0.34
  15   3   1    0.43    0.26
 -16  -3  -1    0.18    0.31
  16   3   1   -0.17    0.23
 -16   3  -1   -0.32    0.31
 -17  -3  -1    0.79    0.36
 -17   3  -1    0.32    0.37
  17   3   1    0.64    0.30
 -18  -3  -1    1.47    0.42
  18   3   1    1.49    0.35
 -18   3  -1    1.84    0.45
 -19  -3  -1    1.46    0.44
  19   3   1    1.70    0.38
 -19   3  -1    1.88    0.50
 -20  -3  -1   -0.09    0.40
 -20   3  -1   -0.42    0.40
 -21   3  -1   -0.61    0.43
 -21   4   1    1.91    0.52
  21   4  -1    2.07    0.44
 -20  -4   1    0.39    0.40
  20   4  -1    0.85    0.34
 -20   4   1    1.20    0.46
 -19  -4   1    0.04    0.33
  19   4  -1   -0.30    0.26
 -19   4   1    0.23    0.39
 -18  -4   1    0.10    0.26
 -18  -4   1    0.13    0.33
 -18   4   1   -0.19    0.33
  18   4  -1    0.00    0.26
 -17  -4   1    4.94    0.52
 -17  -4   1    5.28    0.49
  17   4  -1    4.28    0.45
 -17   4   1    4.42    0.55
 -16  -4   1    3.97    0.50
 -16  -4   1    4.81    0.46
 -16   4   1    4.56    0.54
  16   4  -1    4.06    0.42
 -15  -4   1    3.23    0.40
 -15  -4   1    3.72    0.46
  15   4  -1    4.21    0.41
 -15   4   1    3.46    0.52
 -14  -4   1    1.79    0.33
 -14  -4   1    1.47    0.29
  14   4  -1    1.19    0.27
 -14   4   1    1.85    0.35
 -13  -4   1    8.22    0.51
 -13  -4   1    8.65    0.49
  13   4  -1    8.05    0.48
 -13   4   1    8.49    0.56
 -12  -4   1    1.92    0.27
  12  -4  -1    1.81    0.21
 -12  -4   1    2.21    0.30
 -12   4   1    1.42    0.30
  12   4  -1    1.49    0.26
  11  -4  -1    2.00    0.20
 -11  -4   1    1.86    0.26
 -11  -4   1    1.26    0.22
 -11   4   1    1.45    0.29
  11   4  -1    1.43    0.20
 -11   4   1    1.38    0.21
  11   4  -1    1.12    0.21
  10  -4  -1    7.92    0.32
 -10  -4   1    8.53    0.44
 -10  -4   1    8.25    0.42
 -10   4   1    8.21    0.33
  10   4  -1    8.17    0.32
  10   4  -1    8.68    0.41
 -10   4   1    7.62    0.46
   9  -4  -1    6.01    0.28
  -9  -4   1    6.41    0.36
  -9  -4   1    6.29    0.36
  -9   4   1    6.31    0.42
   9   4  -1    6.21    0.27
   9   4  -1    6.27    0.36
  -9   4   1    6.10    0.28
  -8  -4   1   30.68    0.86
  -8  -4   1   31.34    0.84
   8  -4  -1   31.60    0.76
  -8   4   1   30.55    0.91
   8   4  -1   31.54    0.73
  -8   4   1   31.03    0.75
   8   4  -1   28.88    0.83
  -7  -4   1   -0.04    0.13
  -7  -4   1    0.39    0.13
   7  -4  -1    0.38    0.10
  -7   4   1    0.34    0.17
   7   4  -1    0.05    0.14
   7   4  -1    0.10    0.09
  -7   4   1    0.10    0.09
   6  -4  -1    2.88    0.18
  -6  -4   1    3.62    0.26
  -6  -4   1    3.52    0.23
   6   4  -1    3.43    0.19
  -6   4   1    3.39    0.29
   6   4  -1    3.39    0.26
  -6   4   1    3.87    0.19
  -5  -4   1   46.22    1.10
   5  -4  -1   45.57    1.03
  -5   4   1   45.60    1.00
  -5   4   1   44.60    1.12
   5   4  -1   46.31    1.05
  -4  -4   1  200.43    4.13
   4   4  -1  199.00    3.94
  -4   4   1  188.61    4.17
  -3  -4   1    6.43    0.30
   3   4  -1    6.57    0.27
  -3   4   1    5.98    0.28
  -2  -4   1    0.11    0.11
   2   4  -1    0.06    0.11
  -2   4   1    0.17    0.10
  -1  -4   1  275.01    5.52
   1  -4  -1  260.81    5.51
   1   4  -1  267.21    5.53
  -1   4   1  269.71    5.55
  -1   4   1  259.00    5.26
   1   4  -1  271.97    5.28
   0  -4  -1    6.74    0.28
   0  -4   1    7.29    0.26
   0   4   1    6.96    0.28
   0   4  -1    6.99    0.27
   0   4  -1    6.51    0.27
  -1  -4  -1    1.36    0.19
   1  -4   1    0.78    0.11
   1  -4   1    0.89    0.09
   1   4   1    0.86    0.13
  -1   4  -1    0.68    0.12
  -1   4  -1    0.83    0.14
   2  -4   1  133.25    2.87
  -2  -4  -1  145.93    2.99
   2   4   1  144.38    2.83
  -2   4  -1  136.97    3.00
   3  -4   1   44.80    1.02
  -3  -4  -1   46.60    1.09
  -3  -4  -1   47.46    1.01
  -3   4  -1   42.68    1.08
   3   4   1   46.02    1.02
  -4  -4  -1    0.82    0.12
   4  -4   1    0.70    0.11
  -4  -4  -1    0.86    0.14
  -4   4  -1    0.47    0.14
   4   4   1    0.73    0.11
   4   4   1    0.79    0.13
  -5  -4  -1   62.34    1.38
  -5  -4  -1   61.27    1.43
   5  -4   1   60.08    1.34
   5   4   1   61.73    1.33
   5   4   1   60.15    1.35
  -5   4  -1   58.81    1.46
  -6  -4  -1   73.42    1.72
  -6  -4  -1   73.79    1.67
   6  -4   1   74.59    1.61
   6   4   1   72.41    1.62
   6   4   1   74.56    1.59
  -6   4  -1   72.14    1.76
  -6   4  -1   74.16    1.55
   7  -4   1    6.28    0.29
  -7  -4  -1    5.42    0.33
  -7  -4  -1    6.04    0.35
  -7   4  -1    5.66    0.40
   7   4   1    6.09    0.29
  -7   4  -1    6.37    0.23
   7   4   1    6.24    0.34
  -8  -4  -1   11.22    0.45
  -8  -4  -1    9.00    0.43
   8  -4   1   10.44    0.38
   8   4   1   10.47    0.37
  -8   4  -1   10.72    0.52
  -8   4  -1    9.94    0.32
   8   4   1   10.25    0.43
  -9  -4  -1   10.17    0.46
   9  -4   1   10.02    0.38
  -9  -4  -1   11.08    0.48
  -9   4  -1    9.74    0.34
  -9   4  -1    9.48    0.52
   9   4   1    9.70    0.37
   9   4   1   10.40    0.45
 -10  -4  -1    0.17    0.19
 -10  -4  -1    0.04    0.16
  10  -4   1    0.06    0.10
 -10   4  -1    0.25    0.22
  10   4   1    0.16    0.12
  10   4   1    0.24    0.17
  11  -4   1    0.72    0.15
 -11  -4  -1    0.38    0.21
 -11  -4  -1    0.46    0.20
 -11   4  -1    0.10    0.23
  11   4   1    0.38    0.19
  11   4   1    0.67    0.16
 -12  -4  -1    5.21    0.41
  12  -4   1    4.67    0.30
 -12  -4  -1    5.33    0.45
  12   4   1    4.86    0.32
 -12   4  -1    5.46    0.49
  12   4   1    4.60    0.39
  13  -4   1    4.59    0.31
 -13  -4  -1    5.80    0.48
 -13  -4  -1    4.73    0.41
  13   4   1    4.86    0.41
 -13   4  -1    4.32    0.50
 -14  -4  -1   15.35    0.72
 -14  -4  -1   14.30    0.67
 -14   4  -1   14.06    0.77
  14   4   1   15.74    0.68
 -15  -4  -1    5.15    0.47
 -15  -4  -1    5.53    0.52
 -15   4  -1    4.95    0.56
  15   4   1    4.05    0.43
 -16  -4  -1    2.85    0.42
 -16  -4  -1    2.58    0.40
 -16   4  -1    2.10    0.44
  16   4   1    2.70    0.40
 -17  -4  -1    7.64    0.62
 -17   4  -1    6.51    0.65
  17   4   1    7.01    0.54
 -18  -4  -1    0.17    0.36
  18   4   1    0.15    0.27
 -18   4  -1   -0.26    0.36
 -19  -4  -1    3.67    0.58
  19   4   1    2.92    0.46
 -19   4  -1    2.74    0.55
  20   4   1    0.07    0.31
 -20   4  -1   -0.50    0.40
  21   5  -1    2.84    0.47
 -21   5   1    3.26    0.59
  20   5  -1   -0.20    0.28
 -20   5   1    0.39    0.44
 -19   5   1    1.13    0.43
  19   5  -1    1.19    0.36
 -18  -5   1    0.87    0.37
 -18  -5   1    1.29    0.33
  18   5  -1    1.17    0.32
 -18   5   1    1.15    0.40
 -17  -5   1    0.11    0.26
 -17  -5   1   -0.10    0.29
  17   5  -1   -0.31    0.23
 -17   5   1   -0.22    0.32
 -16  -5   1   10.37    0.61
 -16  -5   1   11.23    0.63
 -16   5   1    9.27    0.68
  16   5  -1   10.09    0.60
 -15  -5   1    4.33    0.45
 -15  -5   1    4.38    0.47
  15   5  -1    4.20    0.42
 -15   5   1    4.99    0.54
 -14  -5   1    0.06    0.23
 -14  -5   1    0.07    0.22
 -14   5   1    0.06    0.27
  14   5  -1    0.32    0.22
 -13  -5   1    3.70    0.38
 -13  -5   1    2.50    0.38
  13  -5  -1    2.73    0.25
  13   5  -1    2.99    0.37
 -13   5   1    2.35    0.37
 -12  -5   1    3.47    0.37
  12  -5  -1    4.40    0.27
 -12  -5   1    3.33    0.36
  12   5  -1    3.95    0.36
 -12   5   1    3.62    0.43
  11  -5  -1    0.41    0.12
 -11  -5   1    0.61    0.20
 -11  -5   1    0.60    0.20
  11   5  -1    0.35    0.13
  11   5  -1    0.39    0.18
 -11   5   1   -0.03    0.21
 -10  -5   1    0.07    0.16
 -10  -5   1    0.25    0.16
  10  -5  -1    0.02    0.10
 -10   5   1    0.11    0.11
 -10   5   1    0.21    0.21
  10   5  -1   -0.24    0.14
  10   5  -1    0.01    0.10
   9  -5  -1   35.03    0.90
  -9  -5   1   37.39    0.98
  -9  -5   1   37.21    1.03
  -9   5   1   36.46    1.07
  -9   5   1   36.91    0.88
   9   5  -1   37.89    0.87
   9   5  -1   37.27    0.99
  -8  -5   1    1.43    0.19
   8  -5  -1    1.70    0.19
  -8  -5   1    2.01    0.28
   8   5  -1    1.66    0.22
  -8   5   1    1.96    0.18
  -8   5   1    1.82    0.25
   8   5  -1    1.64    0.19
  -7  -5   1    0.64    0.17
  -7  -5   1    0.25    0.13
   7  -5  -1    0.12    0.09
  -7   5   1    0.10    0.17
   7   5  -1    0.52    0.16
  -7   5   1    0.30    0.10
   7   5  -1    0.05    0.10
  -6  -5   1   -0.03    0.10
  -6  -5   1   -0.09    0.13
   6  -5  -1   -0.07    0.08
   6   5  -1    0.13    0.13
  -6   5   1    0.13    0.09
  -6   5   1    0.25    0.16
   6   5  -1    0.09    0.10
  -5  -5   1   50.90    1.23
  -5   5   1   48.53    1.23
   5   5  -1   53.00    1.18
  -4  -5   1    3.43    0.25
  -4   5   1    4.02    0.26
   4   5  -1    3.66    0.25
  -3  -5   1    0.02    0.10
   3   5  -1   -0.01    0.10
  -3   5   1    0.02    0.10
  -2   5   1   54.38    1.22
   1  -5  -1    3.80    0.22
  -1  -5   1    4.49    0.23
  -1   5   1    3.85    0.19
   1   5  -1    4.15    0.17
   1   5  -1    4.32    0.25
  -1   5   1    3.79    0.23
   0  -5  -1  110.19    2.39
   0  -5   1  112.96    2.36
   0   5  -1  112.91    2.37
   0   5   1  110.62    2.28
   0   5  -1  109.57    2.28
   1  -5   1   12.83    0.35
  -1  -5  -1   13.40    0.42
   1  -5   1   11.50    0.37
  -1   5  -1   11.82    0.39
   1   5   1   12.16    0.38
  -1   5  -1   11.93    0.38
   2  -5   1   10.06    0.34
  -2  -5  -1    9.98    0.38
   2  -5   1   10.27    0.28
   2   5   1    9.91    0.34
  -2   5  -1    9.62    0.36
  -3  -5  -1   15.41    0.49
   3  -5   1   14.51    0.44
  -3   5  -1   14.27    0.48
   3   5   1   15.88    0.45
   4  -5   1   38.39    0.94
  -4  -5  -1   42.42    0.92
  -4  -5  -1   40.98    1.02
   4   5   1   39.43    0.95
  -4   5  -1   39.56    1.02
   4   5   1   40.52    0.93
  -5  -5  -1   87.92    1.86
  -5  -5  -1   85.24    1.94
   5  -5   1   83.31    1.83
  -5   5  -1   80.30    1.95
   5   5   1   83.85    1.83
   5   5   1   85.82    1.81
   6  -5   1    0.42    0.12
  -6  -5  -1    0.87    0.18
  -6  -5  -1    0.59    0.15
  -6   5  -1    0.48    0.19
   6   5   1    0.58    0.16
   6   5   1    0.80    0.14
  -7  -5  -1    1.22    0.20
  -7  -5  -1    0.98    0.17
   7  -5   1    0.98    0.14
   7   5   1    0.92    0.18
  -7   5  -1    0.66    0.21
   7   5   1    0.88    0.14
  -8  -5  -1    0.50    0.17
  -8  -5  -1    0.53    0.16
   8  -5   1    0.67    0.13
  -8   5  -1    0.57    0.09
   8   5   1    0.72    0.17
   8   5   1    0.57    0.14
  -8   5  -1    0.64    0.22
  -9  -5  -1    0.56    0.18
   9  -5   1    0.38    0.13
  -9  -5  -1    0.62    0.19
   9   5   1    0.43    0.13
  -9   5  -1    0.54    0.22
   9   5   1    0.33    0.17
 -10  -5  -1   19.88    0.68
  10  -5   1   19.06    0.59
 -10  -5  -1   18.50    0.69
  10   5   1   18.40    0.66
 -10   5  -1   20.50    0.78
  10   5   1   19.49    0.58
  11  -5   1    5.42    0.31
 -11  -5  -1    5.59    0.41
 -11  -5  -1    5.78    0.41
 -11   5  -1    4.91    0.46
  11   5   1    5.54    0.39
  11   5   1    5.15    0.31
 -12  -5  -1    0.28    0.21
 -12  -5  -1    0.01    0.23
  12  -5   1    0.31    0.14
  12   5   1    0.17    0.20
 -12   5  -1    0.08    0.26
 -13  -5  -1    0.11    0.22
  13  -5   1    0.08    0.14
 -13  -5  -1    0.42    0.26
  13   5   1   -0.14    0.20
 -13   5  -1   -0.38    0.26
 -14  -5  -1   11.63    0.63
 -14  -5  -1   11.98    0.62
  14   5   1   11.97    0.60
 -14   5  -1   11.49    0.71
 -15  -5  -1    1.41    0.34
 -15  -5  -1    1.31    0.31
 -15   5  -1    0.79    0.37
  15   5   1    1.11    0.30
 -16  -5  -1    0.11    0.30
 -16  -5  -1    0.16    0.26
 -16   5  -1    0.18    0.34
  16   5   1   -0.14    0.24
 -17  -5  -1    0.19    0.28
 -17  -5  -1   -0.63    0.30
  17   5   1   -0.23    0.25
 -17   5  -1   -0.20    0.34
 -18   5  -1    0.94    0.44
  18   5   1    2.32    0.40
 -19   5  -1    0.30    0.41
  19   5   1    0.02    0.31
  20   5   1    0.14    0.32
 -20   5  -1   -0.12    0.45
 -21   6   1    0.27    0.45
  21   6  -1   -0.49    0.28
  20   6  -1    1.03    0.37
 -20   6   1    1.07    0.48
 -19  -6   1    0.36    0.32
 -19   6   1   -0.03    0.40
  19   6  -1    0.36    0.30
 -18  -6   1    0.44    0.29
  18   6  -1    0.87    0.31
 -18   6   1    0.66    0.40
 -17  -6   1    0.74    0.30
  17   6  -1    0.37    0.28
 -17   6   1    0.96    0.38
 -16  -6   1   21.63    0.86
 -16  -6   1   21.05    0.86
 -16   6   1   22.33    0.97
  16   6  -1   19.82    0.83
 -15  -6   1    0.55    0.27
 -15  -6   1    1.07    0.31
 -15   6   1    0.97    0.35
  15   6  -1    0.80    0.27
 -14  -6   1    2.47    0.35
 -14  -6   1    2.25    0.34
  14   6  -1    2.17    0.33
 -14   6   1    2.37    0.40
 -13  -6   1   23.64    0.86
 -13  -6   1   24.28    0.83
  13  -6  -1   25.43    0.73
 -13   6   1   23.10    0.93
  13   6  -1   23.67    0.84
  12  -6  -1   21.04    0.64
 -12  -6   1   20.76    0.77
 -12  -6   1   20.65    0.72
 -12   6   1   19.99    0.83
  12   6  -1   20.55    0.74
 -11  -6   1    0.09    0.18
  11  -6  -1    0.32    0.13
 -11  -6   1    0.35    0.19
  11   6  -1    0.32    0.14
 -11   6   1   -0.06    0.21
  11   6  -1   -0.01    0.18
  10  -6  -1    3.47    0.25
 -10  -6   1    4.10    0.32
 -10  -6   1    3.29    0.33
  10   6  -1    3.49    0.33
 -10   6   1    3.53    0.40
  10   6  -1    3.33    0.25
  -9  -6   1   20.61    0.71
   9  -6  -1   20.33    0.61
  -9  -6   1   21.42    0.64
   9   6  -1   21.92    0.58
  -9   6   1   20.21    0.55
  -9   6   1   21.54    0.76
   9   6  -1   20.95    0.68
  -8  -6   1    1.62    0.23
   8  -6  -1    1.33    0.16
  -8  -6   1    1.81    0.28
   8   6  -1    1.51    0.20
   8   6  -1    1.26    0.20
  -8   6   1    1.50    0.17
  -8   6   1    1.51    0.25
  -7  -6   1   34.12    0.94
   7  -6  -1   33.58    0.86
  -7  -6   1   33.92    0.85
   7   6  -1   33.95    0.82
  -7   6   1   33.87    0.79
   7   6  -1   34.70    0.91
  -7   6   1   33.50    0.96
  -6  -6   1   24.93    0.74
  -6  -6   1   25.91    0.64
  -6   6   1   24.23    0.75
   6   6  -1   24.83    0.72
  -6   6   1   25.33    0.61
  -5  -6   1   33.44    0.78
  -5  -6   1   34.52    0.90
   5   6  -1   33.93    0.85
  -5   6   1   31.64    0.89
  -4  -6   1    0.72    0.15
  -4   6   1    0.77    0.15
   4   6  -1    0.63    0.15
  -3  -6   1    1.33    0.20
   3   6  -1    0.98    0.15
  -3   6   1    1.12    0.14
  -2  -6   1   12.89    0.43
   2   6  -1   13.21    0.42
  -2   6   1   13.00    0.42
  -2   6   1   13.10    0.39
   1  -6  -1   -0.05    0.08
  -1  -6   1    0.04    0.09
   1   6  -1    0.04    0.06
  -1   6   1    0.08    0.10
   1   6  -1    0.01    0.10
  -1   6   1   -0.01    0.07
   0  -6   1   44.98    1.04
   0  -6  -1   44.51    1.07
   0   6   1   43.79    1.02
   0   6  -1   46.41    1.02
   1  -6   1    7.25    0.26
  -1  -6  -1    6.93    0.31
  -1   6  -1    6.58    0.30
  -1   6  -1    6.69    0.29
   1   6   1    7.17    0.30
  -2  -6  -1   25.97    0.72
   2  -6   1   25.37    0.61
   2  -6   1   26.28    0.68
   2   6   1   25.85    0.67
  -2   6  -1   25.61    0.68
   3  -6   1   61.00    1.42
  -3  -6  -1   66.62    1.51
   3   6   1   65.29    1.41
  -3   6  -1   61.31    1.48
  -4  -6  -1    1.54    0.20
   4  -6   1    1.05    0.14
  -4  -6  -1    1.70    0.16
   4   6   1    1.36    0.18
  -4   6  -1    1.27    0.19
   5  -6   1    7.33    0.33
  -5  -6  -1    7.16    0.38
  -5  -6  -1    8.29    0.30
   5   6   1    7.68    0.37
  -5   6  -1    7.75    0.42
   5   6   1    7.80    0.34
  -6  -6  -1    4.45    0.28
   6  -6   1    4.76    0.27
  -6  -6  -1    4.27    0.32
   6   6   1    3.69    0.28
  -6   6  -1    4.68    0.36
   6   6   1    4.58    0.28
   7  -6   1   18.20    0.58
  -7  -6  -1   19.45    0.66
  -7  -6  -1   20.12    0.58
   7   6   1   20.05    0.57
   7   6   1   20.14    0.63
  -7   6  -1   20.30    0.70
  -8  -6  -1    1.45    0.20
  -8  -6  -1    1.88    0.27
   8  -6   1    1.23    0.17
  -8   6  -1    1.64    0.26
   8   6   1    1.93    0.28
   8   6   1    1.73    0.22
  -9  -6  -1   45.19    1.18
  -9  -6  -1   46.93    1.26
   9  -6   1   44.83    1.13
   9   6   1   47.66    1.20
   9   6   1   46.10    1.11
  -9   6  -1   46.64    1.31
 -10  -6  -1   27.86    0.90
 -10  -6  -1   28.87    0.85
  10  -6   1   29.02    0.80
  10   6   1   28.09    0.87
  10   6   1   29.31    0.78
 -10   6  -1   28.64    0.97
 -11  -6  -1   10.72    0.54
 -11  -6  -1   10.43    0.51
  11  -6   1    9.97    0.43
  11   6   1    9.48    0.51
 -11   6  -1   10.12    0.61
  11   6   1   10.06    0.43
 -12  -6  -1    2.07    0.31
 -12  -6  -1    2.37    0.37
  12  -6   1    2.16    0.26
 -12   6  -1    1.06    0.34
  12   6   1    2.03    0.29
 -13  -6  -1    7.74    0.52
 -13  -6  -1    7.61    0.51
  13  -6   1    7.52    0.40
 -13   6  -1    8.27    0.60
  13   6   1    7.85    0.50
 -14  -6  -1   19.91    0.81
 -14  -6  -1   19.42    0.79
  14   6   1   19.26    0.78
 -14   6  -1   20.77    0.93
 -15  -6  -1   11.47    0.64
 -15   6  -1   11.05    0.73
  15   6   1   11.76    0.62
 -16  -6  -1    0.17    0.26
  16   6   1    0.22    0.26
 -16   6  -1   -0.44    0.33
 -17  -6  -1    0.36    0.29
 -17   6  -1    1.02    0.42
  17   6   1    0.07    0.27
 -18  -6  -1    0.90    0.33
  18   6   1    0.87    0.35
 -18   6  -1    0.85    0.46
 -19   6  -1    0.06    0.42
  19   6   1   -0.10    0.30
  20   6   1    1.34    0.41
 -20   6  -1    1.24    0.51
  21   7  -1    1.48    0.41
 -20  -7   1    0.22    0.34
  20   7  -1    0.18    0.31
 -20   7   1   -0.15    0.39
 -19  -7   1    2.53    0.43
  19   7  -1    1.88    0.39
 -19   7   1    2.18    0.50
 -18  -7   1   -0.22    0.27
  18   7  -1    0.19    0.29
 -18   7   1    0.10    0.36
 -17  -7   1    1.80    0.35
 -17   7   1    2.76    0.48
  17   7  -1    1.79    0.36
 -16  -7   1    8.72    0.58
 -16   7   1    7.31    0.64
  16   7  -1    8.66    0.56
 -15  -7   1    3.59    0.44
  15   7  -1    3.30    0.42
 -15   7   1    4.64    0.53
 -14  -7   1    0.30    0.25
 -14   7   1    0.03    0.31
  14   7  -1    0.52    0.25
  13  -7  -1    7.47    0.39
 -13  -7   1    7.03    0.50
 -13  -7   1    7.28    0.47
 -13   7   1    7.32    0.58
  13   7  -1    7.11    0.47
 -12  -7   1    8.25    0.51
  12  -7  -1    7.99    0.40
 -12  -7   1    8.26    0.46
 -12   7   1    8.30    0.56
  12   7  -1    8.10    0.49
 -11  -7   1    2.37    0.34
  11  -7  -1    3.11    0.27
 -11  -7   1    2.16    0.32
  11   7  -1    2.52    0.33
 -11   7   1    2.84    0.41
  11   7  -1    3.16    0.26
  10  -7  -1   15.79    0.54
 -10  -7   1   15.94    0.55
 -10  -7   1   14.94    0.63
  10   7  -1   15.90    0.49
  10   7  -1   15.35    0.61
 -10   7   1   14.85    0.65
  -9  -7   1    2.98    0.27
  -9  -7   1    3.13    0.33
   9   7  -1    2.97    0.24
  -9   7   1    2.41    0.36
   9   7  -1    3.09    0.33
  -8  -7   1    0.24    0.16
  -8  -7   1    0.11    0.13
   8   7  -1    0.25    0.17
  -8   7   1    0.39    0.20
   8   7  -1    0.36    0.12
  -8   7   1    0.27    0.10
  -7  -7   1   26.08    0.69
  -7  -7   1   26.59    0.81
  -7   7   1   28.51    0.66
   7   7  -1   26.81    0.78
  -7   7   1   26.24    0.82
  -6  -7   1    2.17    0.27
  -6  -7   1    1.77    0.18
   6   7  -1    2.64    0.27
  -6   7   1    1.99    0.30
  -5  -7   1   37.24    0.99
  -5  -7   1   36.96    0.84
  -5   7   1   35.61    0.97
   5   7  -1   36.80    0.94
  -4  -7   1   76.84    1.74
  -4   7   1   73.70    1.71
   4   7  -1   73.50    1.66
  -3  -7   1    3.52    0.28
   3   7  -1    3.41    0.26
  -3   7   1    3.84    0.25
  -2  -7   1    1.40    0.21
  -2   7   1    1.17    0.17
   2   7  -1    0.97    0.16
  -2   7   1    1.40    0.21
   1  -7  -1    0.72    0.13
  -1  -7   1    0.74    0.14
   1   7  -1    0.65    0.14
   1   7  -1    0.51    0.08
  -1   7   1    0.51    0.13
  -1   7   1    0.68    0.10
   0  -7   1   81.21    1.76
   0   7   1   77.04    1.70
   0   7  -1   78.15    1.71
   0   7  -1   80.52    1.72
  -1  -7  -1    0.09    0.11
   1  -7   1   -0.03    0.08
  -1   7  -1    0.13    0.11
   1   7   1    0.00    0.11
  -1   7  -1    0.21    0.12
   2  -7   1   30.75    0.72
  -2  -7  -1   29.09    0.81
  -2   7  -1   28.97    0.77
   2   7   1   29.13    0.76
  -2   7  -1   30.18    0.78
   3  -7   1   14.86    0.48
  -3  -7  -1   14.07    0.52
  -3   7  -1   15.46    0.52
   3   7   1   14.83    0.49
  -4  -7  -1   24.81    0.72
   4  -7   1   22.00    0.65
   4   7   1   23.15    0.66
  -4   7  -1   22.39    0.70
  -5  -7  -1   84.32    2.01
   5  -7   1   84.03    1.91
  -5  -7  -1   89.98    1.87
   5   7   1   88.09    1.91
  -5   7  -1   84.27    2.02
   6  -7   1    0.16    0.11
  -6  -7  -1    0.02    0.11
  -6  -7  -1   -0.04    0.14
   6   7   1    0.02    0.15
  -6   7  -1   -0.09    0.16
   6   7   1    0.07    0.11
   7  -7   1    1.22    0.17
  -7  -7  -1    1.09    0.21
  -7  -7  -1    0.98    0.16
   7   7   1    1.31    0.18
  -7   7  -1    0.87    0.23
   7   7   1    0.90    0.19
  -8  -7  -1    0.71    0.17
  -8  -7  -1    0.73    0.20
   8  -7   1    0.60    0.15
   8   7   1    0.58    0.19
   8   7   1    0.66    0.15
  -8   7  -1    0.80    0.24
   9  -7   1    3.64    0.28
  -9  -7  -1    3.48    0.34
  -9  -7  -1    3.34    0.31
  -9   7  -1    3.80    0.40
   9   7   1    3.41    0.33
   9   7   1    4.20    0.29
 -10  -7  -1   22.58    0.71
  10  -7   1   22.74    0.69
 -10  -7  -1   21.76    0.79
 -10   7  -1   20.54    0.83
  10   7   1   21.46    0.66
  10   7   1   22.27    0.75
 -11  -7  -1    7.26    0.49
 -11  -7  -1    7.52    0.45
  11  -7   1    7.85    0.39
  11   7   1    8.17    0.39
  11   7   1    6.80    0.44
 -11   7  -1    7.37    0.56
 -12  -7  -1    8.87    0.50
 -12  -7  -1    8.47    0.53
  12  -7   1    8.91    0.43
 -12   7  -1    8.42    0.61
  12   7   1    8.05    0.50
 -13  -7  -1    1.32    0.29
  13  -7   1    1.47    0.23
  13   7   1    1.11    0.28
 -13   7  -1    1.44    0.37
 -14  -7  -1    0.31    0.27
 -14   7  -1    0.83    0.36
  14   7   1    0.86    0.28
 -15  -7  -1    2.05    0.36
  15   7   1    1.35    0.32
 -15   7  -1    1.46    0.42
 -16  -7  -1    4.48    0.48
 -16   7  -1    3.10    0.50
  16   7   1    3.36    0.44
 -17  -7  -1    3.50    0.48
  17   7   1    4.04    0.47
 -17   7  -1    4.69    0.62
 -18  -7  -1    1.85    0.39
  18   7   1    1.98    0.41
 -18   7  -1    1.11    0.45
  19   7   1    1.15    0.37
 -19   7  -1    1.12    0.48
  20   7   1    1.96    0.43
 -20  -8   1    1.25    0.40
 -20   8   1    0.81    0.46
  20   8  -1    0.67    0.36
 -19  -8   1    0.19    0.31
 -19   8   1    0.07    0.42
  19   8  -1    0.24    0.31
 -18  -8   1    1.34    0.37
 -18   8   1    1.89    0.47
  18   8  -1    1.46    0.36
 -17  -8   1    1.85    0.37
  17   8  -1    1.58    0.34
 -17   8   1    1.92    0.46
 -16  -8   1    3.44    0.46
  16   8  -1    4.06    0.46
 -16   8   1    4.29    0.56
 -15  -8   1    5.81    0.51
 -15   8   1    7.26    0.60
  15   8  -1    5.80    0.47
 -14  -8   1    9.38    0.58
 -14   8   1   10.66    0.68
  14   8  -1    9.15    0.56
 -13  -8   1    7.36    0.52
 -13   8   1    7.29    0.58
  13   8  -1    6.57    0.47
 -12  -8   1   21.28    0.81
 -12   8   1   20.06    0.86
 -11  -8   1    1.68    0.28
  11   8  -1    1.65    0.20
  11   8  -1    1.71    0.28
 -11   8   1    1.79    0.33
 -10  -8   1   10.89    0.44
 -10  -8   1   10.77    0.54
  10   8  -1   11.02    0.42
 -10   8   1   10.14    0.58
  10   8  -1   10.45    0.52
  -9  -8   1   36.68    1.07
  -9  -8   1   35.91    0.93
   9   8  -1   36.72    0.92
   9   8  -1   36.99    1.03
  -9   8   1   34.99    1.09
  -8  -8   1   27.86    0.73
  -8  -8   1   28.08    0.88
  -8   8   1   27.83    0.89
   8   8  -1   28.52    0.75
   8   8  -1   27.83    0.84
  -7  -8   1    3.39    0.23
  -7  -8   1    3.48    0.33
  -7   8   1    3.65    0.21
  -7   8   1    4.13    0.34
   7   8  -1    3.66    0.32
  -6  -8   1    1.63    0.23
  -6  -8   1    1.56    0.17
  -6   8   1    1.71    0.23
   6   8  -1    1.77    0.27
  -5  -8   1    8.48    0.42
  -5   8   1    7.90    0.40
   5   8  -1    8.39    0.39
  -4  -8   1    3.65    0.31
   4   8  -1    3.65    0.30
  -4   8   1    3.62    0.29
  -3  -8   1    6.68    0.36
   3   8  -1    7.43    0.35
  -3   8   1    7.23    0.37
  -3   8   1    6.77    0.32
   2  -8  -1    4.93    0.27
  -2  -8   1    4.57    0.30
  -2   8   1    4.54    0.29
  -2   8   1    4.57    0.26
   2   8  -1    4.81    0.30
   1  -8  -1    0.19    0.12
  -1  -8   1    0.17    0.12
  -1   8   1    0.32    0.10
   1   8  -1    0.22    0.15
   1   8  -1    0.45    0.09
  -1   8   1    0.26    0.14
   0  -8   1  135.47    2.90
   0  -8  -1  133.85    2.93
   0   8  -1  133.25    2.80
   0   8   1  132.17    2.79
   0   8  -1  136.40    2.86
   1  -8   1   15.50    0.47
  -1  -8  -1   14.72    0.52
   1   8   1   14.25    0.49
  -1   8  -1   15.36    0.51
  -1   8  -1   15.03    0.46
   2  -8   1   92.05    1.97
   2   8   1   90.48    1.97
  -2   8  -1   89.50    2.03
  -3  -8  -1   49.60    1.25
   3   8   1   49.78    1.18
  -3   8  -1   49.26    1.18
  -3   8  -1   47.95    1.20
  -4  -8  -1  103.21    2.36
   4   8   1  104.82    2.24
  -4   8  -1  101.14    2.34
   5  -8   1  136.99    2.93
  -5  -8  -1  137.86    3.06
  -5   8  -1  133.44    3.05
   5   8   1  136.60    2.89
   6  -8   1    0.34    0.12
  -6  -8  -1    0.44    0.17
  -6  -8  -1    0.05    0.11
  -6   8  -1    0.16    0.19
   6   8   1    0.12    0.16
   6   8   1    0.26    0.13
   7  -8   1   18.19    0.61
  -7  -8  -1   18.99    0.69
  -7  -8  -1   19.49    0.55
  -7   8  -1   20.24    0.73
   7   8   1   20.17    0.60
   7   8   1   18.67    0.64
  -8  -8  -1   10.58    0.52
  -8  -8  -1   11.24    0.42
   8  -8   1   10.94    0.45
  -8   8  -1   10.90    0.56
   8   8   1   10.83    0.43
   8   8   1   10.73    0.49
   9  -8   1    2.21    0.25
  -9  -8  -1    2.68    0.29
  -9  -8  -1    3.08    0.34
   9   8   1    2.75    0.27
  -9   8  -1    2.70    0.35
   9   8   1    2.63    0.33
 -10  -8  -1    6.58    0.46
  10  -8   1    5.68    0.34
 -10   8  -1    5.39    0.51
  10   8   1    5.33    0.39
  10   8   1    5.47    0.35
  11  -8   1   32.03    0.94
 -11  -8  -1   32.53    1.07
 -11   8  -1   34.41    1.15
  11   8   1   33.37    1.02
  11   8   1   35.13    0.93
 -12  -8  -1    2.75    0.39
  12  -8   1    3.52    0.31
 -12   8  -1    2.62    0.42
  12   8   1    2.68    0.38
 -13  -8  -1    0.62    0.27
  13  -8   1    0.77    0.20
  13   8   1    0.27    0.24
 -13   8  -1    0.17    0.32
 -14  -8  -1   -0.21    0.24
  14   8   1    0.60    0.27
 -14   8  -1    0.09    0.32
 -15  -8  -1   -0.01    0.26
 -15   8  -1   -0.10    0.33
  15   8   1    0.29    0.25
 -16  -8  -1    2.17    0.37
  16   8   1    1.65    0.35
 -16   8  -1    0.85    0.41
 -17  -8  -1    5.09    0.53
 -17   8  -1    3.24    0.56
  17   8   1    4.20    0.48
 -18  -8  -1    0.37    0.32
 -18   8  -1    0.17    0.40
  18   8   1   -0.06    0.29
 -19  -8  -1    0.22    0.31
  19   8   1    0.01    0.31
 -19   8  -1    0.31    0.44
  20   8   1    0.45    0.35
 -20  -9   1    0.16    0.33
  20   9  -1    0.16    0.32
 -20   9   1    0.43    0.45
 -19  -9   1    1.59    0.40
  19   9  -1    1.59    0.39
 -19   9   1    0.99    0.47
 -18  -9   1    0.65    0.33
 -18   9   1    1.33    0.46
  18   9  -1    0.83    0.33
 -17  -9   1    1.45    0.36
 -17   9   1    1.03    0.43
  17   9  -1    1.80    0.37
 -16  -9   1    1.67    0.36
 -16   9   1    1.92    0.44
  16   9  -1    1.55    0.35
 -15  -9   1    1.79    0.34
 -15   9   1    2.03    0.43
  15   9  -1    2.08    0.35
 -14  -9   1    1.68    0.33
 -14   9   1    1.56    0.38
  14   9  -1    2.07    0.34
 -13  -9   1    1.47    0.31
  13   9  -1    1.11    0.28
 -13   9   1    1.02    0.34
 -12  -9   1   19.19    0.80
 -12   9   1   21.04    0.88
  12   9  -1   19.04    0.76
 -11  -9   1    3.80    0.39
  11   9  -1    4.00    0.31
 -11   9   1    4.21    0.46
  11   9  -1    2.99    0.39
 -10  -9   1    1.30    0.26
  10   9  -1    1.30    0.26
 -10   9   1    1.25    0.30
  10   9  -1    1.34    0.19
  -9  -9   1    6.34    0.43
   9   9  -1    5.92    0.41
  -9   9   1    6.62    0.46
   9   9  -1    6.66    0.34
  -8  -9   1    7.50    0.45
   8   9  -1    7.35    0.44
  -8   9   1    8.12    0.47
  -7  -9   1    6.03    0.40
   7   9  -1    5.89    0.38
  -7   9   1    6.04    0.41
  -6  -9   1    2.19    0.28
  -6   9   1    2.65    0.31
   6   9  -1    2.53    0.29
  -5  -9   1    3.98    0.32
   5   9  -1    2.88    0.30
  -5   9   1    3.03    0.31
  -4  -9   1    0.68    0.17
   4   9  -1    0.58    0.17
  -4   9   1    0.38    0.15
  -3  -9   1    7.77    0.39
   3   9  -1    7.16    0.38
  -3   9   1    6.70    0.33
  -3   9   1    7.74    0.39
   2  -9  -1   10.33    0.40
  -2  -9   1    9.71    0.43
  -2   9   1   10.16    0.37
   2   9  -1   11.31    0.45
  -2   9   1   10.92    0.43
  -1  -9   1    1.76    0.25
   1  -9  -1    1.56    0.22
  -1   9   1    1.35    0.19
   1   9  -1    1.77    0.27
  -1   9   1    1.41    0.18
   1   9  -1    1.19    0.15
   0  -9   1   27.20    0.75
   0  -9  -1   26.11    0.78
   0   9   1   28.78    0.77
   0   9  -1   28.62    0.69
   1  -9   1   15.82    0.50
  -1  -9  -1   15.87    0.56
  -1   9  -1   15.89    0.55
   1   9   1   16.70    0.55
  -1   9  -1   16.45    0.49
   2  -9   1    8.28    0.33
  -2  -9  -1    8.66    0.41
  -2   9  -1    8.21    0.37
   2   9   1    8.38    0.38
  -2   9  -1    7.87    0.40
  -3  -9  -1   12.30    0.51
  -3   9  -1   10.77    0.46
   3   9   1   12.10    0.46
  -3   9  -1   12.23    0.47
  -4  -9  -1    1.75    0.24
   4   9   1    1.89    0.27
  -4   9  -1    2.54    0.30
  -5  -9  -1    1.45    0.23
   5   9   1    1.72    0.25
  -5   9  -1    1.65    0.24
  -6  -9  -1    6.18    0.41
   6  -9   1    6.50    0.36
   6   9   1    5.84    0.37
  -6   9  -1    5.60    0.40
  -7  -9  -1   17.63    0.67
   7  -9   1   17.61    0.60
   7   9   1   16.75    0.62
  -7   9  -1   18.17    0.69
   7   9   1   16.16    0.56
   8  -9   1   23.91    0.74
  -8  -9  -1   23.12    0.83
  -8   9  -1   23.40    0.84
   8   9   1   23.51    0.76
   8   9   1   24.43    0.72
   9  -9   1    0.02    0.13
  -9  -9  -1    0.13    0.19
   9   9   1    0.05    0.15
  -9   9  -1    0.31    0.25
   9   9   1   -0.06    0.18
 -10  -9  -1   37.47    1.19
  10  -9   1   40.28    1.09
 -10   9  -1   40.21    1.25
  10   9   1   39.76    1.14
  10   9   1   39.56    1.04
 -11  -9  -1    0.27    0.23
  11  -9   1    0.66    0.20
 -11   9  -1    0.15    0.30
  11   9   1    0.15    0.22
  11   9   1    0.52    0.19
  12  -9   1    1.92    0.29
 -12  -9  -1    2.16    0.34
  12   9   1    2.20    0.34
 -12   9  -1    2.54    0.42
 -13  -9  -1   25.59    0.97
  13  -9   1   26.59    0.85
 -13   9  -1   26.71    1.05
  13   9   1   24.12    0.90
 -14  -9  -1    7.53    0.56
 -14   9  -1    6.31    0.61
  14   9   1    7.04    0.52
 -15  -9  -1    0.85    0.31
  15   9   1    0.98    0.31
 -15   9  -1    0.60    0.40
 -16  -9  -1   -0.19    0.26
 -16   9  -1   -0.02    0.36
  16   9   1   -0.14    0.27
 -17  -9  -1    0.98    0.34
 -17   9  -1    0.21    0.40
  17   9   1   -0.06    0.28
 -18  -9  -1    0.20    0.30
  18   9   1    0.12    0.31
 -18   9  -1    0.38    0.43
 -19  -9  -1    3.31    0.53
  19   9   1    2.95    0.48
 -19   9  -1    3.61    0.63
 -20 -10   1   -0.01    0.32
  20  10  -1   -0.22    0.32
 -19 -10   1    0.38    0.34
 -19  10   1    1.16    0.48
  19  10  -1    0.68    0.34
 -18 -10   1    0.89    0.35
 -18  10   1    0.70    0.42
  18  10  -1    1.46    0.37
 -17 -10   1    1.21    0.35
 -17  10   1    0.47    0.42
  17  10  -1    1.38    0.34
 -16 -10   1    0.54    0.30
  16  10  -1    0.30    0.28
 -16  10   1    0.36    0.37
 -15 -10   1    2.74    0.43
 -15  10   1    2.37    0.46
  15  10  -1    2.91    0.40
 -14 -10   1    1.11    0.30
  14  10  -1    1.18    0.31
 -14  10   1    0.57    0.35
 -13 -10   1   -0.03    0.23
 -13  10   1   -0.14    0.30
  13  10  -1    0.02    0.23
 -12 -10   1   10.39    0.59
 -12  10   1   10.07    0.64
  12  10  -1   11.10    0.59
 -11 -10   1    1.51    0.30
  11  10  -1    1.41    0.29
 -11  10   1    1.09    0.34
 -10 -10   1    2.48    0.37
  10  10  -1    2.98    0.30
 -10  10   1    2.86    0.43
  10  10  -1    2.93    0.38
  -9 -10   1    0.07    0.19
  -9  10   1    0.08    0.23
   9  10  -1   -0.16    0.14
   9  10  -1   -0.17    0.18
  -8 -10   1   16.17    0.66
  -8  10   1   15.81    0.66
   8  10  -1   15.41    0.62
  -7 -10   1    0.19    0.17
  -7  10   1    0.04    0.19
   7  10  -1    0.33    0.18
  -6 -10   1   16.86    0.65
   6  10  -1   18.13    0.64
  -6  10   1   17.99    0.65
   5  10  -1   20.43    0.68
  -5  10   1   21.54    0.68
  -4 -10   1   20.61    0.70
  -4  10   1   21.80    0.68
   4  10  -1   20.43    0.67
  -4  10   1   21.35    0.64
  -3 -10   1   35.93    0.99
   3  10  -1   35.95    0.96
  -3  10   1   35.86    0.91
  -3  10   1   35.23    0.95
  -2 -10   1    3.23    0.29
   2 -10  -1    3.48    0.26
  -2  10   1    2.84    0.30
   2  10  -1    3.33    0.31
  -2  10   1    3.49    0.24
   1 -10  -1   33.57    0.93
  -1 -10   1   35.45    0.95
  -1  10   1   34.54    0.92
   1  10  -1   35.86    0.80
   1  10  -1   34.59    0.93
   0 -10  -1    1.68    0.25
   0 -10   1    1.44    0.22
   0  10   1    1.50    0.21
   0  10  -1    1.52    0.21
   0  10  -1    1.12    0.14
   1 -10   1    0.04    0.11
  -1 -10  -1    0.01    0.13
  -1  10  -1    0.35    0.12
  -1  10  -1    0.02    0.14
   1  10   1    0.01    0.14
  -2 -10  -1   15.02    0.56
   2 -10   1   14.48    0.48
   2  10   1   15.62    0.55
  -2  10  -1   14.96    0.55
  -2  10  -1   14.99    0.50
  -3 -10  -1   -0.02    0.14
  -3  10  -1   -0.10    0.14
  -3  10  -1    0.21    0.15
   3  10   1   -0.02    0.15
  -4 -10  -1    0.99    0.21
  -4  10  -1    1.38    0.22
  -4  10  -1    1.32    0.21
   4  10   1    1.00    0.21
  -5 -10  -1    1.19    0.23
   5  10   1    1.12    0.22
  -5  10  -1    1.36    0.24
  -6 -10  -1   20.59    0.75
   6  10   1   21.39    0.70
  -6  10  -1   21.17    0.75
  -7 -10  -1   -0.04    0.16
   7  10   1    0.05    0.14
   7  10   1    0.16    0.18
  -7  10  -1    0.02    0.20
  -8 -10  -1    0.31    0.19
  -8  10  -1   -0.13    0.22
   8  10   1    0.15    0.16
   8  10   1    0.23    0.20
   9 -10   1    3.82    0.33
  -9 -10  -1    3.78    0.40
   9  10   1    4.25    0.40
   9  10   1    4.28    0.34
  -9  10  -1    3.86    0.46
  10 -10   1    1.12    0.22
 -10 -10  -1    0.92    0.27
  10  10   1    0.79    0.26
  10  10   1    1.26    0.23
 -10  10  -1    1.28    0.34
  11 -10   1    5.73    0.40
 -11 -10  -1    5.40    0.47
 -11  10  -1    6.44    0.55
  11  10   1    6.24    0.47
  11  10   1    5.44    0.38
 -12 -10  -1    0.26    0.25
  12 -10   1    0.06    0.17
 -12  10  -1    0.47    0.33
  12  10   1    0.45    0.25
  13 -10   1   14.88    0.62
 -13 -10  -1   13.71    0.72
  13  10   1   12.92    0.67
 -13  10  -1   15.92    0.82
 -14 -10  -1    0.80    0.31
 -14  10  -1    0.94    0.39
  14  10   1    0.89    0.30
 -15 -10  -1    0.87    0.32
  15  10   1    1.34    0.34
 -15  10  -1    2.39    0.48
 -16 -10  -1    0.56    0.33
  16  10   1    0.15    0.29
 -16  10  -1    0.22    0.39
 -17 -10  -1   -0.33    0.27
 -17  10  -1    0.25    0.41
  17  10   1    0.09    0.29
 -18 -10  -1    2.16    0.44
 -18  10  -1    3.36    0.60
  18  10   1    3.49    0.50
 -19 -10  -1    0.44    0.35
  19  10   1    0.04    0.33
 -19 -11   1    4.85    0.59
 -19  11   1    3.63    0.64
  19  11  -1    4.27    0.54
 -18 -11   1    1.04    0.38
  18  11  -1    0.96    0.36
 -18  11   1    0.23    0.43
 -17 -11   1    1.03    0.35
  17  11  -1    0.75    0.32
 -17  11   1    0.09    0.38
 -16 -11   1    2.47    0.42
 -16  11   1    2.83    0.52
  16  11  -1    2.30    0.39
 -15 -11   1    0.17    0.27
  15  11  -1    0.48    0.28
 -15  11   1    0.38    0.37
 -14 -11   1    2.89    0.43
 -14  11   1    2.71    0.47
  14  11  -1    2.80    0.42
 -13 -11   1    0.18    0.25
 -13  11   1   -0.08    0.31
  13  11  -1   -0.09    0.23
 -12 -11   1    6.03    0.51
  12  11  -1    4.81    0.46
 -12  11   1    7.75    0.59
 -11 -11   1    3.70    0.43
  11  11  -1    3.91    0.43
 -11  11   1    3.50    0.48
 -10 -11   1   -0.07    0.20
  10  11  -1    0.05    0.17
  10  11  -1   -0.17    0.21
 -10  11   1    0.28    0.27
  -9 -11   1   13.93    0.66
   9  11  -1   15.04    0.65
  -9  11   1   15.00    0.67
   9  11  -1   15.96    0.57
  -8 -11   1    2.18    0.31
  -8  11   1    2.14    0.31
   8  11  -1    1.17    0.27
  -7 -11   1    8.40    0.48
  -7  11   1    8.10    0.47
   7  11  -1    7.81    0.46
  -6 -11   1   44.89    1.27
  -6  11   1   45.56    1.22
   6  11  -1   46.65    1.22
  -5 -11   1   52.75    1.40
  -5  11   1   53.49    1.35
  -5  11   1   53.06    1.35
   5  11  -1   52.59    1.34
  -4 -11   1    4.46    0.35
  -4  11   1    4.19    0.31
   4  11  -1    3.39    0.32
  -4  11   1    3.70    0.33
  -3 -11   1    2.10    0.29
   3  11  -1    2.95    0.30
  -3  11   1    2.16    0.29
  -3  11   1    1.82    0.25
   2 -11  -1   35.28    0.96
  -2 -11   1   37.10    1.01
  -2  11   1   36.02    0.98
  -2  11   1   36.19    0.90
   2  11  -1   35.52    0.97
  -1 -11   1    3.21    0.29
   1 -11  -1    2.37    0.27
  -1  11   1    2.32    0.28
  -1  11   1    2.50    0.21
   1  11  -1    2.75    0.30
   0 -11   1    0.68    0.16
   0 -11  -1    0.53    0.16
   0  11   1    0.51    0.17
   0  11  -1    0.40    0.17
   0  11  -1    0.45    0.11
   1 -11   1   71.63    1.66
  -1 -11  -1   73.07    1.74
  -1  11  -1   69.72    1.65
   1  11   1   68.56    1.64
  -1  11  -1   70.27    1.61
   2 -11   1   19.96    0.60
  -2 -11  -1   18.83    0.68
   2  11   1   19.15    0.64
  -2  11  -1   19.95    0.60
  -2  11  -1   18.92    0.65
  -3 -11  -1   25.98    0.84
   3  11   1   26.72    0.80
  -3  11  -1   26.32    0.81
  -3  11  -1   26.97    0.78
  -4 -11  -1   15.72    0.62
   4  11   1   15.63    0.58
  -4  11  -1   15.46    0.58
  -4  11  -1   14.88    0.58
  -5 -11  -1    0.07    0.17
  -5  11  -1    0.12    0.20
  -5  11  -1    0.10    0.17
   5  11   1    0.34    0.19
  -6 -11  -1   -0.14    0.16
   6  11   1    0.26    0.19
  -6  11  -1   -0.09    0.20
  -7 -11  -1    3.24    0.38
   7  11   1    2.79    0.34
   7  11   1    2.65    0.31
  -7  11  -1    3.43    0.40
  -8 -11  -1   10.25    0.56
  -8  11  -1   10.24    0.59
   8  11   1   10.33    0.47
   8  11   1    9.74    0.53
  -9 -11  -1   10.30    0.58
   9  11   1    8.97    0.52
   9  11   1    9.48    0.47
  -9  11  -1    9.51    0.61
 -10 -11  -1    8.95    0.56
 -10  11  -1    7.71    0.58
  10  11   1    8.94    0.53
  10  11   1    8.30    0.45
 -11 -11  -1    0.75    0.27
  11  11   1    0.43    0.20
 -11  11  -1   -0.02    0.29
  11  11   1   -0.11    0.23
 -12 -11  -1    4.65    0.48
 -12  11  -1    4.49    0.55
  12  11   1    5.02    0.46
 -13 -11  -1    1.16    0.32
  13  11   1    0.91    0.29
 -13  11  -1    0.78    0.38
 -14 -11  -1   10.31    0.67
  14  11   1   12.36    0.66
 -14  11  -1   12.84    0.79
 -15 -11  -1    1.08    0.35
 -15  11  -1    1.37    0.44
  15  11   1    1.39    0.35
 -16 -11  -1    1.12    0.35
 -16  11  -1    1.17    0.46
  16  11   1    0.69    0.32
 -17 -11  -1    4.75    0.55
  17  11   1    4.33    0.53
 -17  11  -1    3.98    0.64
 -18 -11  -1    0.35    0.33
 -18  11  -1   -0.16    0.46
  18  11   1    0.44    0.33
 -19 -12   1   -0.10    0.33
  19  12  -1    0.35    0.33
 -18 -12   1    1.24    0.38
 -18  12   1    0.94    0.49
  18  12  -1    0.58    0.34
 -17 -12   1    0.44    0.33
  17  12  -1    0.79    0.34
 -17  12   1    0.46    0.43
 -16 -12   1    0.11    0.29
 -16  12   1    0.76    0.40
  16  12  -1   -0.07    0.25
 -15 -12   1    0.48    0.28
  15  12  -1   -0.10    0.26
 -15  12   1    0.13    0.36
 -14 -12   1    0.40    0.28
  14  12  -1    0.38    0.29
 -14  12   1    0.60    0.37
 -13 -12   1    1.06    0.31
 -13  12   1    1.03    0.36
  13  12  -1    0.25    0.27
 -12 -12   1    0.10    0.24
  12  12  -1    0.18    0.26
 -12  12   1    0.44    0.33
 -11 -12   1    4.83    0.47
 -11  12   1    6.91    0.57
  11  12  -1    6.30    0.50
 -10 -12   1    7.12    0.51
  10  12  -1    8.04    0.44
  10  12  -1    7.90    0.52
 -10  12   1    7.57    0.57
  -9 -12   1    3.27    0.41
  -9  12   1    3.64    0.46
   9  12  -1    2.56    0.35
  -8 -12   1   29.55    1.02
   8  12  -1   31.83    0.99
  -8  12   1   32.78    1.03
  -7 -12   1   20.35    0.80
   7  12  -1   21.51    0.77
  -7  12   1   22.47    0.78
  -6 -12   1   -0.08    0.18
   6  12  -1   -0.33    0.17
  -6  12   1    0.19    0.20
  -6  12   1   -0.20    0.17
  -5 -12   1    0.50    0.19
   5  12  -1    0.58    0.21
  -5  12   1    0.36    0.19
  -5  12   1    0.38    0.19
  -4 -12   1   32.16    0.99
  -4  12   1   33.50    0.91
  -4  12   1   33.23    0.96
   4  12  -1   32.99    0.96
  -3 -12   1   10.89    0.51
   3  12  -1   10.83    0.50
  -3  12   1   10.50    0.50
  -3  12   1   10.80    0.43
  -2 -12   1    0.24    0.16
  -2  12   1    0.37    0.17
   2  12  -1   -0.04    0.16
  -1 -12   1    1.25    0.20
   1 -12  -1    1.16    0.20
   1  12  -1    1.20    0.22
  -1  12   1    1.51    0.23
   0 -12  -1    0.07    0.14
   0 -12   1   -0.14    0.12
   0  12   1    0.23    0.17
   0  12  -1    0.47    0.18
   1 -12   1    2.04    0.25
  -1 -12  -1    1.80    0.28
   1  12   1    2.21    0.30
  -1  12  -1    1.93    0.29
  -2 -12  -1   13.54    0.57
   2 -12   1   12.72    0.48
  -2  12  -1   13.92    0.48
   2  12   1   12.97    0.54
  -2  12  -1   13.28    0.54
  -3 -12  -1   16.42    0.65
  -3  12  -1   16.53    0.62
  -3  12  -1   16.25    0.57
   3  12   1   16.46    0.62
  -4 -12  -1    2.28    0.33
   4  12   1    2.44    0.32
  -4  12  -1    2.47    0.31
  -4  12  -1    2.44    0.33
  -5 -12  -1    0.12    0.18
   5  12   1    0.24    0.20
  -5  12  -1    0.37    0.20
  -5  12  -1    0.22    0.19
  -6 -12  -1   26.28    0.91
  -6  12  -1   26.18    0.87
  -6  12  -1   26.22    0.86
   6  12   1   25.01    0.84
  -7 -12  -1    2.80    0.36
   7  12   1    1.90    0.31
  -7  12  -1    2.16    0.35
  -8 -12  -1   19.62    0.79
   8  12   1   19.87    0.69
  -8  12  -1   18.92    0.79
   8  12   1   17.74    0.73
  -9 -12  -1   46.82    1.44
   9  12   1   48.33    1.36
   9  12   1   51.30    1.29
  -9  12  -1   49.41    1.45
 -10 -12  -1    2.96    0.41
  10  12   1    1.81    0.33
 -10  12  -1    2.13    0.40
  10  12   1    2.25    0.34
 -11 -12  -1    0.20    0.25
 -11  12  -1    0.23    0.31
  11  12   1   -0.03    0.24
 -12 -12  -1    7.99    0.57
  12  12   1    8.23    0.55
 -12  12  -1    9.39    0.68
 -13 -12  -1    1.99    0.38
  13  12   1    1.54    0.34
 -13  12  -1    2.63    0.48
 -14 -12  -1    0.37    0.28
  14  12   1    0.26    0.29
 -14  12  -1    0.53    0.39
 -15 -12  -1    1.89    0.38
 -15  12  -1    1.66    0.47
  15  12   1    1.81    0.38
 -16 -12  -1    0.16    0.31
  16  12   1    0.55    0.33
 -16  12  -1    0.73    0.43
 -17 -12  -1    3.82    0.54
  17  12   1    4.06    0.51
 -17  12  -1    4.08    0.65
 -18 -12  -1    0.05    0.34
  18  12   1    0.25    0.34
 -18  12  -1   -0.48    0.45
 -18 -13   1   -0.04    0.32
 -18  13   1    0.34    0.46
  18  13  -1    0.07    0.32
 -17 -13   1    0.21    0.31
  17  13  -1    0.73    0.34
 -17  13   1    0.58    0.45
 -16 -13   1    0.92    0.36
 -16  13   1    1.51    0.48
  16  13  -1    0.93    0.34
 -15 -13   1   -0.02    0.27
 -15  13   1    0.20    0.37
  15  13  -1    0.01    0.29
 -14 -13   1    1.06    0.33
 -14  13   1    1.44    0.42
  14  13  -1    1.56    0.35
 -13 -13   1    2.12    0.37
 -13  13   1    2.28    0.44
  13  13  -1    2.26    0.37
 -12 -13   1    1.93    0.35
  12  13  -1    3.22    0.43
 -12  13   1    2.32    0.42
 -11 -13   1    5.98    0.50
  11  13  -1    6.51    0.50
 -11  13   1    6.02    0.56
 -10 -13   1    6.74    0.52
  10  13  -1    7.41    0.45
  10  13  -1    7.14    0.50
 -10  13   1    7.62    0.57
  -9 -13   1    4.24    0.45
  -9  13   1    4.50    0.49
   9  13  -1    4.69    0.44
  -8 -13   1   29.88    1.03
  -8  13   1   29.88    0.99
   8  13  -1   30.59    0.99
  -7 -13   1    0.11    0.20
  -7  13   1   -0.26    0.23
   7  13  -1    0.03    0.22
  -7  13   1    0.14    0.22
  -6 -13   1   76.60    1.99
   6  13  -1   80.46    1.91
  -6  13   1   77.63    1.91
  -6  13   1   78.68    1.90
  -5 -13   1    2.17    0.30
  -5  13   1    2.17    0.28
   5  13  -1    1.52    0.28
  -5  13   1    2.13    0.30
  -4 -13   1   42.53    1.20
   4  13  -1   41.55    1.15
  -4  13   1   39.68    1.14
  -3 -13   1    3.41    0.34
   3  13  -1    3.34    0.34
  -3  13   1    3.44    0.34
  -2 -13   1    3.92    0.35
  -2  13   1    3.75    0.36
   2  13  -1    3.77    0.34
   1 -13  -1   -0.09    0.14
  -1 -13   1    0.25    0.17
  -1  13   1    0.02    0.17
   1  13  -1    0.22    0.18
   0 -13  -1   11.88    0.53
   0 -13   1   11.09    0.49
   0  13  -1   11.43    0.53
   0  13   1   11.97    0.53
   1 -13   1    0.04    0.13
  -1 -13  -1   -0.15    0.14
  -1  13  -1   -0.29    0.15
   1  13   1    0.14    0.18
   2 -13   1    0.78    0.17
  -2 -13  -1    1.07    0.23
  -2  13  -1    1.34    0.23
   2  13   1    1.31    0.24
  -3 -13  -1    0.20    0.18
  -3  13  -1    0.14    0.19
   3  13   1   -0.16    0.17
  -4 -13  -1    1.02    0.24
  -4  13  -1    1.04    0.24
   4  13   1    1.19    0.25
  -4  13  -1    0.64    0.22
  -5 -13  -1    3.31    0.39
  -5  13  -1    3.56    0.40
  -5  13  -1    3.14    0.38
   5  13   1    3.72    0.38
  -6 -13  -1   18.12    0.76
  -6  13  -1   17.42    0.71
   6  13   1   18.51    0.71
  -6  13  -1   17.79    0.72
  -7 -13  -1    3.42    0.40
  -7  13  -1    3.34    0.43
  -7  13  -1    3.64    0.41
   7  13   1    3.32    0.37
  -8 -13  -1   -0.30    0.19
   8  13   1   -0.05    0.19
  -8  13  -1    0.04    0.27
   8  13   1   -0.33    0.22
  -9 -13  -1   11.06    0.63
  -9  13  -1   11.79    0.67
   9  13   1   10.72    0.54
   9  13   1   11.14    0.59
 -10 -13  -1    0.99    0.30
 -10  13  -1    1.90    0.38
  10  13   1    1.93    0.29
  10  13   1    1.96    0.33
 -11 -13  -1    3.49    0.43
 -11  13  -1    3.78    0.53
  11  13   1    3.72    0.44
 -12 -13  -1    0.18    0.26
  12  13   1   -0.13    0.25
 -12  13  -1   -0.35    0.31
 -13 -13  -1    0.16    0.26
  13  13   1   -0.33    0.25
 -13  13  -1    0.08    0.35
 -14 -13  -1    2.97    0.47
 -14  13  -1    5.80    0.65
  14  13   1    3.63    0.48
 -15 -13  -1    0.13    0.30
  15  13   1    0.29    0.30
 -15  13  -1   -0.49    0.39
 -16 -13  -1    1.40    0.40
 -16  13  -1    1.97    0.53
  16  13   1    1.85    0.41
 -17 -13  -1    2.01    0.44
 -17  13  -1    1.96    0.55
  17  13   1    1.58    0.41
 -18  14   1    1.62    0.53
 -17 -14   1    0.07    0.33
  17  14  -1    0.67    0.34
 -17  14   1   -0.17    0.43
 -16 -14   1    1.84    0.41
 -16  14   1    1.49    0.49
  16  14  -1    1.96    0.41
 -15 -14   1    0.20    0.29
  15  14  -1    0.37    0.30
 -15  14   1   -0.01    0.38
 -14 -14   1    1.38    0.35
 -14  14   1    1.48    0.44
  14  14  -1    1.50    0.36
 -13 -14   1    0.70    0.30
 -13  14   1    1.21    0.40
  13  14  -1    0.34    0.28
 -12 -14   1    1.82    0.36
 -12  14   1    1.90    0.41
  12  14  -1    1.08    0.32
 -11 -14   1    1.18    0.31
  11  14  -1    1.47    0.32
 -11  14   1    1.31    0.37
 -10 -14   1   -0.06    0.23
  10  14  -1   -0.13    0.24
 -10  14   1   -0.31    0.27
  10  14  -1    0.13    0.20
  -9 -14   1   16.20    0.76
  -9  14   1   18.06    0.77
   9  14  -1   14.55    0.70
  -8 -14   1   10.62    0.60
  -8  14   1   11.52    0.63
  -8  14   1   11.27    0.60
   8  14  -1   10.81    0.59
  -7 -14   1    0.49    0.25
  -7  14   1    0.51    0.26
  -7  14   1    0.97    0.26
   7  14  -1    0.46    0.24
  -6 -14   1   10.62    0.58
  -6  14   1   10.59    0.56
   6  14  -1   10.55    0.56
  -5 -14   1    1.21    0.26
   5  14  -1    1.06    0.27
  -5  14   1    1.06    0.27
  -4 -14   1   19.36    0.76
  -4  14   1   21.58    0.77
   4  14  -1   21.55    0.76
  -3 -14   1    5.69    0.43
  -3  14   1    6.71    0.45
   3  14  -1    6.22    0.43
  -2 -14   1   22.35    0.79
   2  14  -1   23.08    0.79
  -2  14   1   22.93    0.79
   1 -14  -1    2.76    0.31
  -1 -14   1    2.59    0.32
   1  14  -1    2.29    0.34
  -1  14   1    2.45    0.33
   0 -14   1    7.81    0.43
   0 -14  -1    7.30    0.45
   0  14  -1    8.39    0.48
   0  14   1    8.14    0.45
  -1 -14  -1    3.25    0.35
   1 -14   1    3.12    0.30
   1  14   1    2.79    0.36
  -1  14  -1    2.32    0.35
  -2 -14  -1    1.37    0.26
   2 -14   1    1.22    0.20
  -2  14  -1    1.33    0.25
   2  14   1    1.34    0.27
  -3 -14  -1    0.72    0.23
   3  14   1    0.50    0.23
  -3  14  -1    0.99    0.24
  -4 -14  -1    0.11    0.21
  -4  14  -1    0.21    0.21
   4  14   1    0.09    0.20
  -5 -14  -1   17.12    0.74
   5  14   1   18.03    0.70
  -5  14  -1   16.74    0.70
  -6 -14  -1    0.15    0.22
   6  14   1    0.15    0.23
  -6  14  -1    0.09    0.24
  -6  14  -1    0.43    0.24
  -7 -14  -1    1.53    0.31
  -7  14  -1    1.40    0.30
  -7  14  -1    1.58    0.32
   7  14   1    1.42    0.30
  -8 -14  -1   -0.25    0.21
  -8  14  -1   -0.07    0.28
  -8  14  -1    0.35    0.23
   8  14   1    0.25    0.20
   8  14   1    0.20    0.24
  -9 -14  -1    0.92    0.29
   9  14   1    0.41    0.22
   9  14   1    0.89    0.29
  -9  14  -1    0.49    0.31
 -10 -14  -1    4.22    0.46
  10  14   1    5.33    0.48
  10  14   1    4.52    0.42
 -10  14  -1    4.33    0.54
 -11 -14  -1    2.95    0.44
 -11  14  -1    3.39    0.54
  11  14   1    3.07    0.43
 -12 -14  -1    2.46    0.41
 -12  14  -1    3.29    0.51
  12  14   1    3.14    0.45
 -13 -14  -1    5.70    0.55
 -13  14  -1    6.40    0.64
  13  14   1    5.63    0.52
 -14 -14  -1    1.48    0.38
  14  14   1    0.55    0.31
 -14  14  -1    0.99    0.43
 -15 -14  -1    0.14    0.30
  15  14   1    0.04    0.31
 -15  14  -1    0.28    0.42
 -16 -14  -1    3.55    0.54
 -16  14  -1    4.66    0.72
  16  14   1    5.82    0.58
  17  14   1   -0.02    0.33
 -17  14  -1    0.03    0.47
  17  15  -1    1.09    0.37
 -17  15   1    0.18    0.47
 -16 -15   1    0.18    0.32
  16  15  -1   -0.41    0.29
 -16  15   1   -0.16    0.42
 -15 -15   1    0.28    0.33
  15  15  -1    0.35    0.32
 -15  15   1    0.78    0.44
 -14 -15   1    0.22    0.28
  14  15  -1    0.23    0.29
 -14  15   1    0.30    0.38
 -13 -15   1    2.81    0.43
 -13  15   1    2.25    0.47
  13  15  -1    2.35    0.39
 -12 -15   1    0.28    0.27
  12  15  -1    0.29    0.29
 -12  15   1   -0.10    0.33
 -11 -15   1    1.45    0.35
  11  15  -1    1.41    0.34
 -11  15   1    2.26    0.41
 -10 -15   1    1.29    0.33
 -10  15   1    1.34    0.35
  10  15  -1    1.57    0.29
  10  15  -1    1.10    0.31
  -9 -15   1    2.46    0.38
  -9  15   1    2.33    0.37
   9  15  -1    2.82    0.41
  -8 -15   1    6.97    0.53
   8  15  -1    6.98    0.51
  -8  15   1    7.58    0.53
  -7 -15   1    5.80    0.49
  -7  15   1    5.07    0.46
   7  15  -1    4.93    0.45
  -6 -15   1   16.64    0.73
   6  15  -1   15.09    0.68
  -6  15   1   14.69    0.68
  -5 -15   1    2.62    0.38
  -5  15   1    2.44    0.36
   5  15  -1    3.12    0.39
  -4 -15   1   15.38    0.67
   4  15  -1   13.55    0.64
  -4  15   1   14.36    0.65
  -3 -15   1    4.62    0.41
  -3  15   1    4.16    0.42
   3  15  -1    4.53    0.42
  -2 -15   1    3.06    0.36
   2  15  -1    2.98    0.38
  -2  15   1    2.62    0.38
  -1 -15   1   11.43    0.55
   1 -15  -1   11.18    0.54
   1  15  -1   10.73    0.56
  -1  15   1   12.09    0.58
   0 -15  -1    0.77    0.23
   0 -15   1    1.02    0.22
   0  15  -1    1.20    0.27
   0  15   1    0.93    0.26
  -1 -15  -1    5.76    0.43
   1 -15   1    5.91    0.39
   1  15   1    5.01    0.43
  -1  15  -1    4.78    0.43
  -2 -15  -1   11.45    0.59
  -2  15  -1   12.16    0.58
   2  15   1   11.08    0.57
  -3 -15  -1    1.00    0.26
  -3  15  -1    1.39    0.28
   3  15   1    1.36    0.28
  -4 -15  -1    6.70    0.49
   4  15   1    6.38    0.46
  -4  15  -1    6.44    0.48
  -5 -15  -1    5.30    0.47
  -5  15  -1    5.43    0.45
   5  15   1    4.61    0.43
  -6 -15  -1    0.34    0.24
  -6  15  -1    0.29    0.23
   6  15   1    0.05    0.22
  -7 -15  -1    0.28    0.25
   7  15   1    0.14    0.25
  -7  15  -1    0.54    0.25
  -8 -15  -1    9.18    0.60
   8  15   1    8.78    0.56
  -8  15  -1    9.53    0.58
   8  15   1    9.80    0.53
  -9 -15  -1    1.67    0.34
  -9  15  -1    0.96    0.30
   9  15   1    1.93    0.35
  -9  15  -1    1.47    0.36
   9  15   1    2.09    0.31
 -10 -15  -1    0.37    0.27
  10  15   1   -0.06    0.25
 -10  15  -1   -0.67    0.28
  10  15   1    0.63    0.24
 -11 -15  -1    0.29    0.27
  11  15   1    0.18    0.28
 -11  15  -1    0.50    0.37
 -12 -15  -1    1.00    0.33
  12  15   1    1.02    0.32
 -12  15  -1    0.60    0.39
 -13 -15  -1    3.81    0.50
  13  15   1    3.90    0.50
 -13  15  -1    4.03    0.62
 -14 -15  -1    0.55    0.31
  14  15   1    0.78    0.34
 -14  15  -1    0.08    0.40
 -15 -15  -1    0.63    0.34
 -15  15  -1   -0.24    0.41
  15  15   1   -0.10    0.30
 -16 -15  -1    0.92    0.38
 -16  15  -1    1.18    0.53
  16  15   1    0.74    0.38
  16  16  -1    0.90    0.36
 -16  16   1    1.11    0.51
 -15 -16   1    0.32    0.31
  15  16  -1    0.74    0.35
 -15  16   1    1.47    0.48
 -14 -16   1    0.58    0.32
 -14  16   1   -0.29    0.35
  14  16  -1   -0.03    0.29
 -13 -16   1    0.09    0.28
  13  16  -1    0.09    0.27
 -12 -16   1    0.43    0.31
  12  16  -1    0.24    0.29
 -11 -16   1    0.56    0.30
  11  16  -1   -0.01    0.26
 -11  16   1    0.53    0.29
 -10 -16   1    3.95    0.46
 -10  16   1    2.97    0.44
  10  16  -1    3.18    0.44
  -9 -16   1   -0.35    0.21
  -9  16   1   -0.08    0.24
   9  16  -1   -0.07    0.26
  -8 -16   1    0.45    0.26
   8  16  -1    0.21    0.26
  -8  16   1   -0.12    0.24
  -7 -16   1   -0.15    0.22
  -7  16   1   -0.23    0.22
   7  16  -1   -0.07    0.24
  -6 -16   1    6.12    0.50
   6  16  -1    6.95    0.49
  -6  16   1    5.67    0.47
  -5 -16   1    3.45    0.41
   5  16  -1    4.63    0.44
  -5  16   1    4.10    0.44
  -4 -16   1    2.44    0.39
   4  16  -1    3.79    0.41
  -4  16   1    2.72    0.39
  -3 -16   1    1.20    0.26
   3  16  -1    1.34    0.30
  -3  16   1    1.15    0.28
  -2 -16   1    9.49    0.53
   2  16  -1    9.96    0.55
  -2  16   1    9.52    0.54
  -1 -16   1    7.80    0.49
   1 -16  -1    8.28    0.49
   1  16  -1    9.32    0.53
  -1  16   1    8.19    0.52
   0 -16  -1   32.99    1.05
   0 -16   1   32.05    1.01
   0  16  -1   32.21    1.02
   0  16   1   32.73    1.03
  -1 -16  -1    5.58    0.45
  -1  16  -1    5.86    0.46
   1  16   1    6.36    0.47
  -2 -16  -1   19.58    0.80
   2  16   1   20.19    0.78
  -2  16  -1   19.99    0.78
  -3 -16  -1   14.23    0.68
   3  16   1   14.90    0.67
  -3  16  -1   14.69    0.67
  -4 -16  -1   -0.10    0.20
  -4  16  -1   -0.26    0.20
   4  16   1   -0.08    0.23
  -5 -16  -1    0.47    0.24
   5  16   1    0.29    0.24
  -5  16  -1    0.60    0.25
  -6 -16  -1    1.24    0.30
  -6  16  -1    1.16    0.29
   6  16   1    1.51    0.32
  -7 -16  -1    0.78    0.28
  -7  16  -1    0.38    0.26
   7  16   1    0.86    0.29
  -8 -16  -1    1.41    0.33
  -8  16  -1    1.41    0.32
   8  16   1    1.74    0.31
   8  16   1    1.69    0.34
  -9 -16  -1    1.11    0.32
   9  16   1    0.90    0.27
   9  16   1    1.13    0.31
  -9  16  -1    1.12    0.31
 -10 -16  -1    0.68    0.30
  10  16   1    0.59    0.31
  10  16   1   -0.31    0.21
 -10  16  -1    0.22    0.28
 -11 -16  -1    0.58    0.30
  11  16   1    0.62    0.30
 -11  16  -1   -0.05    0.27
 -12 -16  -1    4.67    0.53
  12  16   1    4.57    0.50
 -13 -16  -1   -0.02    0.28
 -13  16  -1   -0.18    0.38
  13  16   1    0.00    0.30
 -14 -16  -1   -0.14    0.29
  14  16   1    0.24    0.32
 -14  16  -1    0.58    0.45
 -15 -16  -1    1.49    0.42
 -15  16  -1    1.41    0.52
  15  16   1    1.96    0.43
  15  17  -1    0.95    0.37
 -14 -17   1    3.78    0.53
  14  17  -1    3.13    0.48
 -13 -17   1    0.78    0.35
  13  17  -1   -0.34    0.28
 -12 -17   1    0.36    0.31
 -12  17   1   -0.26    0.26
  12  17  -1    0.17    0.29
 -11 -17   1   -0.13    0.26
 -11  17   1    0.38    0.29
  11  17  -1    0.19    0.29
 -10 -17   1    0.49    0.29
  10  17  -1    0.36    0.29
 -10  17   1   -0.02    0.26
  -9 -17   1    0.83    0.31
  -9  17   1    0.45    0.29
   9  17  -1    0.91    0.31
  -8 -17   1   -0.11    0.24
   8  17  -1    0.04    0.26
  -8  17   1    0.37    0.27
  -7 -17   1    0.46    0.25
  -7  17   1    0.47    0.27
   7  17  -1    0.15    0.26
  -6 -17   1    0.80    0.28
   6  17  -1    0.99    0.29
  -6  17   1    0.86    0.29
  -5 -17   1    0.59    0.26
  -5  17   1    0.82    0.27
   5  17  -1    0.37    0.26
  -4 -17   1   14.82    0.70
  -4  17   1   13.44    0.66
   4  17  -1   14.43    0.67
  -3 -17   1    0.33    0.23
   3  17  -1    0.09    0.23
  -3  17   1    0.25    0.25
  -2 -17   1    0.01    0.19
   2  17  -1    0.17    0.24
  -2  17   1    0.57    0.26
  -1 -17   1    8.11    0.52
   1  17  -1    9.21    0.56
  -1  17   1    9.59    0.55
   0 -17  -1    9.67    0.55
   0  17  -1    9.14    0.56
   0  17   1    9.30    0.56
  -1 -17  -1    1.95    0.32
   1  17   1    2.02    0.34
  -1  17  -1    1.64    0.32
  -2 -17  -1    0.35    0.22
   2  17   1   -0.32    0.22
  -2  17  -1   -0.32    0.21
  -3 -17  -1    0.09    0.22
  -3  17  -1    0.05    0.23
   3  17   1    0.16    0.25
  -4 -17  -1    8.09    0.54
  -4  17  -1    6.77    0.52
   4  17   1    9.32    0.56
  -5 -17  -1    5.32    0.49
   5  17   1    5.88    0.48
  -5  17  -1    6.09    0.48
  -6 -17  -1    0.53    0.27
   6  17   1    1.26    0.32
  -6  17  -1    1.10    0.29
  -7 -17  -1    2.76    0.43
   7  17   1    2.69    0.40
  -7  17  -1    2.70    0.40
  -8 -17  -1    2.22    0.38
   8  17   1    1.90    0.37
   8  17   1    2.84    0.40
  -8  17  -1    2.46    0.38
  -9 -17  -1    2.50    0.41
   9  17   1    2.67    0.41
   9  17   1    2.63    0.41
  -9  17  -1    3.15    0.45
 -10 -17  -1    0.64    0.30
 -10  17  -1    0.85    0.31
  10  17   1    0.81    0.32
 -11 -17  -1    0.18    0.28
  11  17   1    0.41    0.31
 -11  17  -1   -0.18    0.28
 -12 -17  -1    1.24    0.37
 -12  17  -1    1.39    0.36
  12  17   1    0.95    0.36
 -13 -17  -1    0.67    0.36
 -13  17  -1    1.73    0.42
  13  17   1    0.82    0.35
 -14 -17  -1    0.34    0.34
  14  17   1   -0.15    0.32
  14  18  -1    0.12    0.34
 -13 -18   1   -0.06    0.30
  13  18  -1   -0.15    0.32
 -13  18   1    0.40    0.32
 -12 -18   1    3.83    0.53
  12  18  -1    3.92    0.52
 -12  18   1    5.11    0.54
 -11 -18   1    0.30    0.30
 -11  18   1    0.33    0.30
  11  18  -1    0.16    0.30
 -10 -18   1    0.35    0.28
  10  18  -1    0.58    0.31
 -10  18   1    0.71    0.30
  -9 -18   1    2.64    0.42
  -9  18   1    3.05    0.44
   9  18  -1    2.61    0.42
  -8 -18   1    0.90    0.31
  -8  18   1    0.85    0.31
   8  18  -1    1.72    0.35
  -7 -18   1    0.01    0.24
   7  18  -1    0.20    0.27
  -7  18   1    0.29    0.27
  -6 -18   1    4.56    0.48
   6  18  -1    4.57    0.47
  -6  18   1    4.19    0.47
  -5 -18   1    6.09    0.51
  -5  18   1    5.41    0.49
   5  18  -1    5.62    0.49
  -4 -18   1    2.06    0.35
   4  18  -1    1.67    0.34
  -4  18   1    2.16    0.36
  -3 -18   1    1.85    0.32
  -3  18   1    1.67    0.34
   3  18  -1    1.62    0.34
  -2 -18   1    1.10    0.27
  -2  18   1    1.29    0.31
   2  18  -1    1.05    0.30
  -1  18   1    0.14    0.25
   1  18  -1   -0.33    0.22
   0 -18  -1    7.35    0.51
   0  18   1    5.22    0.49
   0  18  -1    6.57    0.51
  -1 -18  -1    0.27    0.24
  -1  18  -1   -0.03    0.23
   1  18   1    0.39    0.27
  -2 -18  -1    3.22    0.42
  -2  18  -1    3.41    0.42
   2  18   1    3.33    0.42
  -3 -18  -1    1.32    0.30
  -3  18  -1    1.84    0.34
   3  18   1    1.71    0.34
  -4 -18  -1    3.76    0.44
   4  18   1    3.67    0.44
  -4  18  -1    3.11    0.41
  -5 -18  -1    1.92    0.36
   5  18   1    2.01    0.36
  -5  18  -1    1.21    0.31
  -6 -18  -1    4.04    0.47
   6  18   1    3.60    0.45
  -6  18  -1    3.61    0.45
  -7 -18  -1    3.93    0.48
  -7  18  -1    4.95    0.50
   7  18   1    4.27    0.48
  -8 -18  -1    0.60    0.31
   8  18   1    1.14    0.34
  -8  18  -1    0.29    0.29
   8  18   1    0.51    0.27
  -9 -18  -1    2.50    0.42
   9  18   1    2.78    0.42
  -9  18  -1    2.88    0.43
   9  18   1    3.11    0.46
 -10 -18  -1    0.27    0.29
  10  18   1   -0.01    0.30
 -10  18  -1    0.89    0.33
 -11 -18  -1    0.07    0.30
 -11  18  -1    0.05    0.29
  11  18   1    0.22    0.32
 -12 -18  -1    0.68    0.34
 -12  18  -1    1.84    0.39
  12  18   1    0.85    0.36
  13  18   1    2.40    0.45
  13  19  -1    0.26    0.34
 -12 -19   1    0.39    0.33
  12  19  -1    0.21    0.33
 -12  19   1   -0.67    0.28
 -11 -19   1   -0.32    0.28
  11  19  -1   -0.02    0.31
 -11  19   1   -0.27    0.29
 -10 -19   1    0.39    0.31
  10  19  -1    0.81    0.34
 -10  19   1    0.35    0.32
  -9 -19   1    2.02    0.40
   9  19  -1    2.00    0.41
  -9  19   1    2.41    0.42
  -8 -19   1    2.98    0.46
  -8  19   1    3.46    0.46
   8  19  -1    3.20    0.45
  -7 -19   1   -0.23    0.23
   7  19  -1   -0.28    0.26
  -7  19   1    0.51    0.29
  -6 -19   1   -0.23    0.22
   6  19  -1    0.14    0.27
  -6  19   1   -0.01    0.26
  -5 -19   1    1.73    0.34
   5  19  -1    2.08    0.38
  -5  19   1    2.18    0.37
  -4 -19   1    2.06    0.35
   4  19  -1    2.23    0.37
  -4  19   1    2.74    0.40
  -3 -19   1    0.46    0.24
   3  19  -1    0.32    0.26
  -3  19   1    0.28    0.27
   2  19  -1    2.84    0.40
  -2  19   1    3.80    0.45
  -1  19   1    1.59    0.34
   1  19  -1    0.75    0.30
   0  19  -1    0.03    0.25
   0  19   1    0.02    0.25
  -1 -19  -1    0.35    0.24
   1  19   1    0.79    0.29
  -1  19  -1   -0.12    0.24
  -2 -19  -1    1.97    0.35
  -2  19  -1    2.24    0.38
   2  19   1    2.83    0.40
  -3 -19  -1    2.87    0.41
  -3  19  -1    2.89    0.43
   3  19   1    2.55    0.38
  -4 -19  -1    2.92    0.42
  -4  19  -1    1.93    0.36
   4  19   1    2.22    0.38
  -5 -19  -1    0.12    0.23
   5  19   1   -0.41    0.24
  -5  19  -1    0.15    0.26
  -6 -19  -1    0.68    0.28
   6  19   1    0.38    0.28
  -6  19  -1   -0.42    0.25
  -7 -19  -1   -0.18    0.25
  -7  19  -1    0.51    0.29
   7  19   1   -0.46    0.26
  -8 -19  -1    0.24    0.29
  -8  19  -1    0.23    0.29
   8  19   1    0.54    0.33
   8  19   1    0.78    0.30
  -9 -19  -1    0.57    0.32
  -9  19  -1    0.02    0.28
   9  19   1   -0.02    0.30
   9  19   1    0.54    0.28
 -10 -19  -1    0.16    0.31
  10  19   1   -0.45    0.28
 -10  19  -1   -0.29    0.28
 -11 -19  -1    0.40    0.33
  11  19   1    0.46    0.34
 -11  19  -1    0.59    0.35
  12  19   1    0.28    0.35
 -11 -20   1    1.23    0.38
  11  20  -1    0.67    0.35
 -11  20   1    0.46    0.34
 -10 -20   1    0.18    0.30
  10  20  -1    0.16    0.31
 -10  20   1    0.10    0.31
  -9 -20   1    0.24    0.29
   9  20  -1    0.21    0.31
  -9  20   1    0.29    0.31
  -8 -20   1    0.22    0.27
   8  20  -1    0.12    0.30
  -8  20   1    0.06    0.30
  -7 -20   1    0.11    0.28
   7  20  -1    0.06    0.29
  -7  20   1   -0.32    0.26
  -6 -20   1    0.31    0.27
  -6  20   1    0.16    0.28
   6  20  -1    0.06    0.28
  -5 -20   1    0.68    0.28
   5  20  -1    0.87    0.33
  -5  20   1    0.59    0.31
  -4 -20   1    0.31    0.26
  -4  20   1    0.51    0.30
   4  20  -1    0.19    0.28
   3  20  -1   -0.34    0.25
  -3  20   1   -0.01    0.25
  -2  20   1    3.04    0.43
   2  20  -1    2.97    0.43
  -1  20   1    0.95    0.32
   1  20  -1    0.85    0.31
   0  20  -1    0.45    0.28
   0  20   1    0.42    0.29
   1  20   1    0.44    0.30
  -1  20  -1    0.61    0.29
  -2 -20  -1    0.29    0.26
  -2  20  -1   -0.27    0.25
   2  20   1    0.33    0.29
  -3 -20  -1    0.89    0.31
   3  20   1    0.70    0.32
  -3  20  -1    1.06    0.33
  -4 -20  -1    0.08    0.26
   4  20   1    0.15    0.29
  -4  20  -1   -0.06    0.27
  -5 -20  -1    1.22    0.33
  -5  20  -1    1.20    0.34
   5  20   1    0.85    0.33
  -6 -20  -1    2.68    0.44
  -6  20  -1    2.47    0.41
   6  20   1    3.00    0.45
  -7 -20  -1    0.67    0.30
  -7  20  -1    1.04    0.34
   7  20   1    0.52    0.33
  -8 -20  -1    0.38    0.31
  -8  20  -1    0.47    0.33
   8  20   1    0.37    0.30
   8  20   1    1.05    0.37
  -9 -20  -1    1.06    0.35
   9  20   1    0.98    0.33
   9  20   1    1.01    0.37
  -9  20  -1    0.95    0.36
 -10 -20  -1    1.12    0.39
 -10  20  -1    0.82    0.38
  10  20   1    1.11    0.39
  11  20   1    1.40    0.41
 -10 -21   1    1.88    0.43
  10  21  -1    2.03    0.42
  -9 -21   1    0.52    0.33
  -9  21   1    0.72    0.35
   9  21  -1    0.50    0.36
  -8 -21   1   -0.20    0.26
  -8  21   1    0.07    0.29
   8  21  -1    0.01    0.30
  -7 -21   1    0.46    0.32
  -7  21   1    1.42    0.38
   7  21  -1    1.37    0.37
  -6 -21   1    0.38    0.28
  -6  21   1    0.37    0.31
   6  21  -1    0.27    0.30
  -5 -21   1    0.99    0.33
   5  21  -1    0.48    0.32
  -5  21   1    1.12    0.35
   4  21  -1    1.99    0.39
  -4  21   1    2.23    0.40
   3  21  -1    0.20    0.30
  -3  21   1    0.41    0.29
  -2  21   1    0.53    0.31
   2  21  -1   -0.61    0.26
   1  21  -1    0.26    0.29
  -1  21   1   -0.57    0.25
   0  21  -1    1.27    0.36
   0  21   1    1.92    0.37
   1  21   1    1.01    0.34
  -1  21  -1    0.81    0.33
   2  21   1    0.13    0.29
  -2  21  -1    0.37    0.29
  -3 -21  -1    0.35    0.28
   3  21   1    0.31    0.29
  -3  21  -1    0.24    0.31
  -4 -21  -1    0.49    0.30
  -4  21  -1    0.66    0.33
   4  21   1    1.13    0.35
  -5 -21  -1    0.24    0.29
   5  21   1    0.65    0.32
  -5  21  -1    0.59    0.32
  -6 -21  -1    3.46    0.50
  -6  21  -1    3.60    0.49
   6  21   1    2.83    0.46
  -7 -21  -1    0.34    0.31
  -7  21  -1    0.57    0.32
   7  21   1    0.51    0.34
  -8 -21  -1    0.01    0.28
   8  21   1    0.24    0.29
   8  21   1   -0.41    0.30
  -8  21  -1    0.36    0.33
  -9 -21  -1    0.08    0.30
   9  21   1    0.29    0.34
  -8 -22   1    0.15    0.31
  -7 -22   1    0.17    0.29
   7  22  -1   -0.13    0.31
  -7  22   1    0.31    0.33
  -6 -22   1    0.77    0.32
   6  22  -1   -0.18    0.31
  -6  22   1    0.93    0.36
   5  22  -1    5.67    0.57
  -5  22   1    4.48    0.54
   4  22  -1   -0.12    0.30
  -4  22   1    0.11    0.30
  -3  22   1    0.41    0.33
   3  22  -1    0.95    0.34
   2  22  -1    1.94    0.42
  -2  22   1    1.56    0.38
   1  22  -1    0.24    0.32
  -1  22   1   -0.03    0.30
   0  22   1    0.43    0.32
   0  22  -1   -0.01    0.31
  -1  22  -1    1.68    0.40
   1  22   1    2.51    0.43
   2  22   1    0.02    0.30
  -2  22  -1    0.61    0.34
  -3  22  -1   -0.23    0.27
   3  22   1    0.27    0.31
  -4 -22  -1    1.58    0.37
   4  22   1    1.25    0.38
  -4  22  -1    1.36    0.38
  -5 -22  -1    0.06    0.28
  -5  22  -1    0.56    0.33
   5  22   1    0.09    0.33
  -6 -22  -1    1.21    0.37
  -6  22  -1    1.43    0.40
   6  22   1    1.09    0.38
  -7 -22  -1    0.63    0.36
   7  22   1    0.29    0.35
   3  23  -1    0.21    0.34
  -3  23   1   -0.18    0.31
   2  23  -1    0.24    0.34
  -2  23   1    0.81    0.36
   1  23  -1    2.02    0.44
  -1  23   1    1.84    0.42
   0  23   1    0.06    0.31
   0  23  -1    0.16    0.32
   1  23   1    0.61    0.34
  -1  23  -1    0.40    0.33
   2  23   1    3.98    0.54
   3  23   1   -0.04    0.34
   4  23   1    0.07    0.33
 -22   0   2    0.09    0.43
 -21   0   2   -0.14    0.38
 -20   0   2    0.67    0.40
 -19   0   2    0.10    0.34
 -18   0   2    4.75    0.54
 -17   0   2   -0.05    0.30
  16   0  -2    0.05    0.23
 -16   0   2    0.05    0.29
 -15   0   2   -0.10    0.20
 -15   0   2   -0.28    0.26
  15   0  -2    0.32    0.22
 -14   0   2    6.19    0.49
  14   0  -2    6.22    0.43
 -14   0   2    6.21    0.41
 -13   0   2    0.24    0.23
 -13   0   2    0.03    0.17
  13   0  -2    0.17    0.18
 -12   0   2    2.01    0.29
 -12   0   2    2.34    0.29
  12   0  -2    2.18    0.30
 -11   0   2   -0.17    0.17
  11   0  -2    0.07    0.07
  11   0  -2   -0.01    0.15
 -11   0   2    0.13    0.15
 -10   0   2   -0.07    0.13
 -10   0   2    0.22    0.18
  10   0  -2    0.19    0.07
  10   0  -2    0.18    0.14
  -9   0   2    0.00    0.15
  -9   0   2    0.00    0.13
   9   0  -2    0.03    0.13
   9   0  -2   -0.06    0.06
   8   0  -2    5.83    0.20
  -8   0   2    5.42    0.31
   8   0  -2    5.95    0.32
  -8   0   2    5.55    0.35
   7   0  -2   -0.09    0.10
   7   0  -2    0.00    0.05
  -7   0   2   -0.28    0.09
   6   0  -2   50.45    1.05
  -6   0   2   52.05    1.18
  -5   0   2   -0.09    0.10
   5   0  -2   -0.10    0.03
   5   0  -2   -0.09    0.09
  -4   0   2  102.42    2.19
   4   0  -2  103.31    2.09
  -3   0   2    0.07    0.07
   3   0  -2   -0.03    0.06
  -2   0   2   71.77    1.54
   2   0  -2   72.64    1.46
   1   0  -2   -0.19    0.03
  -1   0   2   -0.15    0.03
   0   0   2   37.85    0.79
   0   0  -2   37.80    0.84
  -1   0  -2   -1.10    0.09
   1   0   2   -0.87    0.08
   1   0   2   -0.93    0.07
  -2   0  -2  434.20    8.91
   2   0   2  432.82    8.66
  -2   0  -2  438.00    9.07
   2   0   2  439.22    8.50
  -3   0  -2   -0.24    0.13
  -3   0  -2   -0.07    0.09
   3   0   2   -0.05    0.08
   3   0   2   -0.06    0.09
   4   0   2    9.04    0.30
  -4   0  -2    8.53    0.36
   4   0   2    8.83    0.31
  -4   0  -2    8.68    0.30
   5   0   2    0.12    0.10
   5   0   2   -0.12    0.08
  -5   0  -2   -0.12    0.09
  -5   0  -2    0.00    0.13
   6   0   2    0.24    0.11
  -6   0  -2    0.26    0.16
  -6   0  -2    0.22    0.11
   6   0   2    0.17    0.11
   7   0   2   -0.08    0.13
   7   0   2   -0.09    0.10
  -7   0  -2    0.05    0.17
  -7   0  -2    0.07    0.12
   8   0   2   33.70    0.87
   8   0   2   29.51    0.79
  -8   0  -2   31.31    0.93
  -8   0  -2   32.14    0.84
  -9   0  -2    0.04    0.19
   9   0   2   -0.22    0.13
  -9   0  -2    0.24    0.14
   9   0   2    0.08    0.11
  10   0   2    0.05    0.12
 -10   0  -2    0.26    0.15
 -10   0  -2    0.04    0.21
  10   0   2    0.22    0.17
  11   0   2   -0.08    0.12
  11   0   2   -0.08    0.15
 -11   0  -2   -0.39    0.21
 -11   0  -2   -0.05    0.15
 -12   0  -2    7.90    0.56
 -12   0  -2    8.03    0.44
  12   0   2    7.62    0.37
 -13   0  -2   -0.20    0.26
 -14   0  -2    8.87    0.61
 -15   0  -2   -0.04    0.30
 -16   0  -2    1.16    0.39
 -17   0  -2   -0.22    0.33
 -18   0  -2   14.36    0.84
 -19   0  -2    0.33    0.40
 -20   0  -2    7.53    0.75
 -21   0  -2    0.10    0.45
 -22  -1   2   -0.53    0.39
 -22   1   2    0.11    0.43
 -21  -1   2    0.22    0.41
 -21   1   2   -0.01    0.40
 -20  -1   2    0.29    0.37
 -20   1   2    1.10    0.42
 -19  -1   2    0.25    0.34
 -19   1   2    0.47    0.35
 -18  -1   2    0.18    0.33
  18   1  -2    0.85    0.30
 -18   1   2   -0.35    0.32
 -17  -1   2    1.95    0.40
 -17   1   2    2.31    0.42
  17   1  -2    1.79    0.34
 -16  -1   2    0.22    0.24
 -16  -1   2   -0.22    0.27
  16   1  -2    0.12    0.22
 -16   1   2    0.07    0.28
 -15  -1   2    1.35    0.33
 -15  -1   2    1.57    0.29
 -15   1   2    1.78    0.36
  15   1  -2    1.33    0.28
 -15   1   2    1.05    0.24
 -14  -1   2    0.07    0.19
 -14  -1   2    0.25    0.25
 -14   1   2    0.06    0.19
  14   1  -2    0.10    0.19
 -14   1   2    0.32    0.26
  13  -1  -2   12.01    0.55
 -13  -1   2   11.85    0.58
 -13  -1   2   11.77    0.51
 -13   1   2   10.20    0.48
 -13   1   2   10.05    0.57
  13   1  -2   11.21    0.53
  12  -1  -2    5.16    0.36
 -12  -1   2    5.19    0.41
 -12  -1   2    4.77    0.34
  12  -1  -2    5.20    0.23
  12   1  -2    4.98    0.37
 -12   1   2    5.00    0.34
 -12   1   2    5.65    0.43
 -11  -1   2    0.71    0.18
 -11  -1   2    0.91    0.22
  11  -1  -2    0.74    0.10
  11  -1  -2    1.23    0.21
  11   1  -2    0.53    0.18
  11   1  -2    0.82    0.11
 -11   1   2    0.62    0.17
 -11   1   2    0.58    0.21
  10  -1  -2    0.08    0.07
  10  -1  -2    0.04    0.14
 -10  -1   2    0.00    0.16
 -10  -1   2    0.18    0.14
 -10   1   2    0.06    0.13
  10   1  -2   -0.02    0.07
  10   1  -2   -0.12    0.12
 -10   1   2    0.01    0.16
  -9  -1   2   11.63    0.44
   9  -1  -2   11.11    0.45
  -9  -1   2   11.27    0.48
   9  -1  -2   10.98    0.32
  -9   1   2   10.85    0.49
  -9   1   2   11.58    0.42
   9   1  -2   11.03    0.44
   9   1  -2   11.22    0.31
  -8  -1   2    0.03    0.14
   8  -1  -2   -0.11    0.11
   8  -1  -2    0.01    0.06
  -8  -1   2   -0.25    0.11
   8   1  -2    0.06    0.12
  -8   1   2    0.00    0.12
   8   1  -2    0.00    0.06
  -8   1   2   -0.05    0.15
   7  -1  -2    2.93    0.14
   7  -1  -2    2.92    0.24
  -7  -1   2    3.38    0.24
  -7   1   2    3.14    0.23
   7   1  -2    2.75    0.13
  -7   1   2    2.87    0.27
   7   1  -2    2.53    0.23
   6  -1  -2    1.74    0.18
   6  -1  -2    1.83    0.11
  -6  -1   2    1.54    0.20
   6   1  -2    1.68    0.10
   6   1  -2    1.73    0.18
  -6   1   2    1.62    0.18
   5  -1  -2    0.19    0.05
   5  -1  -2    0.21    0.10
  -5  -1   2    0.05    0.10
  -5   1   2    0.17    0.09
   5   1  -2    0.15    0.10
   4  -1  -2   -0.02    0.09
  -4  -1   2    0.16    0.11
   4   1  -2    0.02    0.10
  -4   1   2    0.18    0.09
   3  -1  -2    0.21    0.07
  -3  -1   2    0.14    0.08
   3   1  -2    0.11    0.08
  -3   1   2    0.14    0.07
  -2  -1   2   48.63    1.04
   2   1  -2   48.06    0.99
   1  -1  -2   43.01    0.95
  -1  -1   2   44.23    0.93
  -1  -1   2   44.71    0.90
  -1   1   2   42.42    0.90
   1   1  -2   43.45    0.88
   1   1  -2   44.87    0.96
   0  -1  -2   -0.07    0.05
   0  -1   2    0.03    0.04
   0   1  -2   -0.04    0.06
   0   1   2    0.01    0.04
  -1  -1  -2   75.32    1.59
   1  -1   2   73.26    1.53
  -1  -1  -2   74.63    1.57
   1   1   2   73.45    1.47
   1   1   2   73.53    1.52
  -1   1  -2   73.30    1.61
   2  -1   2  343.27    6.89
  -2  -1  -2  346.00    7.20
  -2  -1  -2  350.20    7.11
   2   1   2  344.87    6.89
   2   1   2  348.67    6.76
  -2   1  -2  346.19    7.22
  -2   1  -2  342.90    7.06
  -3  -1  -2    8.36    0.35
   3  -1   2    8.18    0.29
  -3  -1  -2    8.46    0.31
   3   1   2    8.49    0.29
  -3   1  -2    8.61    0.36
  -3   1  -2    8.41    0.26
   3   1   2    8.97    0.29
  -4  -1  -2   15.77    0.46
  -4  -1  -2   15.56    0.49
   4  -1   2   15.80    0.44
  -4   1  -2   16.22    0.42
   4   1   2   16.64    0.45
  -4   1  -2   15.96    0.51
   4   1   2   16.47    0.44
  -5  -1  -2    0.48    0.15
   5  -1   2    0.66    0.12
  -5  -1  -2    0.71    0.13
   5   1   2    0.40    0.11
  -5   1  -2    0.37    0.15
   5   1   2    0.44    0.12
  -5   1  -2    0.79    0.11
  -6  -1  -2   60.64    1.49
  -6  -1  -2   61.82    1.44
   6  -1   2   63.42    1.38
   6   1   2   62.62    1.39
   6   1   2   62.84    1.38
  -6   1  -2   61.49    1.51
  -6   1  -2   64.24    1.40
  -7  -1  -2  221.05    4.62
  -7  -1  -2  213.56    4.72
   7  -1   2  215.97    4.46
   7   1   2  219.24    4.46
   7   1   2  221.41    4.44
  -7   1  -2  221.39    4.58
  -7   1  -2  216.40    4.75
  -8  -1  -2    8.68    0.46
   8  -1   2    7.78    0.34
  -8  -1  -2    8.56    0.38
   8   1   2    9.44    0.40
   8   1   2    8.08    0.34
  -8   1  -2    8.39    0.35
  -8   1  -2    7.55    0.45
  -9  -1  -2   36.56    0.96
  -9  -1  -2   36.60    1.04
   9  -1   2   36.60    0.90
  -9   1  -2   35.26    0.91
   9   1   2   34.70    0.95
  -9   1  -2   35.33    1.05
   9   1   2   35.57    0.89
 -10  -1  -2   12.26    0.57
  10  -1   2   10.53    0.41
 -10  -1  -2   10.34    0.45
 -10   1  -2   11.26    0.57
  10   1   2   10.78    0.41
  10   1   2   10.17    0.48
 -10   1  -2   10.60    0.43
  11  -1   2    1.99    0.24
 -11  -1  -2    1.83    0.31
 -11  -1  -2    2.19    0.30
 -11   1  -2    1.68    0.31
  11   1   2    1.94    0.26
 -11   1  -2    1.87    0.27
  11   1   2    1.94    0.23
 -12  -1  -2    4.07    0.36
  12  -1   2    3.87    0.29
 -12  -1  -2    3.95    0.46
 -12   1  -2    3.64    0.46
  12   1   2    4.18    0.30
  12   1   2    3.57    0.37
 -13  -1  -2    8.87    0.58
 -13  -1  -2    9.68    0.52
  13   1   2   10.00    0.53
 -13   1  -2    9.25    0.62
 -14  -1  -2    0.07    0.28
  14   1   2    0.30    0.23
 -14   1  -2    1.17    0.35
 -15  -1  -2   -0.15    0.30
 -15   1  -2    0.17    0.32
 -16  -1  -2    1.17    0.39
 -16   1  -2    1.49    0.41
 -17  -1  -2   -0.16    0.33
 -17   1  -2    0.33    0.37
 -18  -1  -2    1.72    0.45
 -18   1  -2    2.36    0.49
 -19  -1  -2    0.41    0.40
 -19   1  -2   -0.26    0.39
 -20  -1  -2    2.21    0.55
 -20   1  -2    3.02    0.59
 -22  -2   2    0.11    0.43
 -22   2   2    0.37    0.43
 -21  -2   2    0.03    0.38
 -21   2   2    0.39    0.42
 -20  -2   2    1.19    0.41
  20   2  -2    1.25    0.37
 -20   2   2    1.43    0.45
 -19  -2   2    0.14    0.34
 -19   2   2   -0.24    0.35
  19   2  -2    0.33    0.28
 -18  -2   2   -0.03    0.31
 -18   2   2   -0.20    0.33
  18   2  -2   -0.12    0.25
 -17  -2   2    4.10    0.46
 -17  -2   2    5.01    0.53
  17   2  -2    4.57    0.44
 -17   2   2    5.78    0.58
 -16  -2   2   -0.13    0.22
 -16  -2   2    0.24    0.29
 -16   2   2   -0.03    0.28
  16   2  -2    0.23    0.23
 -15  -2   2   10.02    0.54
 -15  -2   2    9.22    0.60
  15   2  -2   10.19    0.56
 -15   2   2   10.15    0.64
 -14  -2   2   23.08    0.85
 -14  -2   2   21.87    0.78
 -14   2   2   22.14    0.87
 -14   2   2   22.49    0.73
  14   2  -2   20.89    0.79
 -13  -2   2    2.09    0.30
 -13  -2   2    1.40    0.28
 -13   2   2    2.08    0.33
 -13   2   2    1.96    0.25
  13   2  -2    1.59    0.26
 -12  -2   2    0.65    0.19
 -12  -2   2    0.33    0.21
  12  -2  -2    0.40    0.10
  12   2  -2    0.47    0.18
 -12   2   2    0.20    0.15
 -12   2   2    0.18    0.22
 -11  -2   2    2.13    0.33
 -11  -2   2    2.66    0.30
  11  -2  -2    2.24    0.17
 -11   2   2    2.15    0.34
 -11   2   2    2.03    0.25
  11   2  -2    2.50    0.18
  11   2  -2    2.52    0.30
  10  -2  -2    2.06    0.16
 -10  -2   2    1.96    0.27
 -10  -2   2    1.61    0.23
 -10   2   2    1.70    0.23
  10   2  -2    1.64    0.24
  10   2  -2    2.09    0.16
 -10   2   2    1.63    0.25
   9  -2  -2    6.86    0.25
  -9  -2   2    7.50    0.39
  -9  -2   2    7.48    0.37
   9   2  -2    6.85    0.35
   9   2  -2    7.12    0.24
  -9   2   2    6.40    0.32
  -9   2   2    6.47    0.40
  -8  -2   2    0.50    0.16
   8  -2  -2    0.54    0.09
  -8  -2   2    0.41    0.15
   8   2  -2    0.57    0.15
  -8   2   2    0.45    0.18
  -8   2   2    0.58    0.13
   8   2  -2    0.68    0.09
   7  -2  -2  153.37    3.06
  -7  -2   2  147.13    3.24
   7   2  -2  155.98    3.03
  -7   2   2  152.99    3.33
  -7   2   2  147.10    3.19
   7   2  -2  149.49    3.11
   6  -2  -2   23.61    0.56
  -6  -2   2   24.88    0.65
   6   2  -2   23.76    0.53
  -6   2   2   24.31    0.61
   6   2  -2   23.95    0.63
  -5  -2   2   54.95    1.23
  -5   2   2   53.62    1.18
   5   2  -2   51.30    1.16
   5   2  -2   52.98    1.09
  -4  -2   2  127.01    2.59
   4   2  -2  117.57    2.46
  -4   2   2  118.97    2.54
  -3  -2   2  192.02    3.90
   3   2  -2  182.46    3.71
  -2  -2   2   75.03    1.53
  -2  -2   2   76.05    1.61
   2   2  -2   73.66    1.61
   2   2  -2   77.00    1.53
  -1  -2   2    6.89    0.21
  -1  -2   2    7.53    0.22
   1   2  -2    7.50    0.23
   1   2  -2    7.66    0.22
   0  -2   2    5.07    0.16
   0  -2  -2    4.81    0.16
   0  -2   2    4.83    0.17
   0   2   2    5.01    0.16
   0   2  -2    5.16    0.18
   0   2  -2    5.19    0.21
   0   2   2    4.72    0.18
  -1  -2  -2    5.30    0.24
  -1  -2  -2    4.71    0.21
   1  -2   2    4.12    0.19
   1   2   2    5.00    0.18
   1   2   2    5.02    0.21
  -1   2  -2    4.68    0.26
  -2  -2  -2  474.08    9.68
   2  -2   2  461.49    9.28
  -2  -2  -2  470.79    9.58
   2   2   2  464.15    9.28
   2   2   2  470.14    9.11
  -2   2  -2  462.47    9.72
  -3  -2  -2   37.76    0.89
   3  -2   2   36.56    0.85
  -3  -2  -2   38.68    0.90
  -3   2  -2   36.77    0.80
   3   2   2   36.92    0.84
   3   2   2   36.45    0.83
   4  -2   2   23.06    0.58
  -4  -2  -2   23.44    0.62
  -4  -2  -2   21.43    0.61
  -4   2  -2   22.37    0.52
   4   2   2   21.51    0.56
   4   2   2   22.54    0.57
  -5  -2  -2   60.49    1.42
   5  -2   2   59.47    1.34
  -5  -2  -2   61.63    1.41
  -5   2  -2   63.47    1.32
   5   2   2   61.57    1.34
  -5   2  -2   59.64    1.47
   5   2   2   60.45    1.33
   6  -2   2   29.87    0.78
  -6  -2  -2   31.46    0.86
  -6  -2  -2   33.98    0.86
  -6   2  -2   33.11    0.76
   6   2   2   32.80    0.79
   6   2   2   32.40    0.81
  -6   2  -2   31.19    0.91
  -7  -2  -2    2.02    0.25
   7  -2   2    2.17    0.21
  -7  -2  -2    1.93    0.31
  -7   2  -2    2.83    0.21
   7   2   2    2.26    0.25
  -7   2  -2    2.28    0.33
   7   2   2    1.81    0.22
  -8  -2  -2    1.19    0.22
   8  -2   2    1.19    0.18
  -8  -2  -2    1.07    0.18
  -8   2  -2    1.02    0.14
  -8   2  -2    1.23    0.24
   8   2   2    1.43    0.21
   8   2   2    0.96    0.18
   9  -2   2   15.91    0.50
  -9  -2  -2   14.75    0.59
  -9  -2  -2   15.18    0.56
  -9   2  -2   15.11    0.48
   9   2   2   15.13    0.55
   9   2   2   15.06    0.50
  -9   2  -2   16.13    0.65
 -10  -2  -2   47.84    1.32
 -10  -2  -2   47.59    1.25
  10  -2   2   48.53    1.17
  10   2   2   49.69    1.17
 -10   2  -2   47.87    1.36
  10   2   2   48.58    1.24
 -10   2  -2   49.45    1.18
 -11  -2  -2    0.13    0.22
 -11  -2  -2    0.32    0.17
  11  -2   2    0.38    0.13
 -11   2  -2    0.51    0.25
  11   2   2    0.01    0.13
  11   2   2    0.07    0.17
 -12  -2  -2    9.56    0.50
 -12  -2  -2   10.00    0.57
  12  -2   2   10.06    0.42
  12   2   2   10.58    0.43
  12   2   2    9.94    0.51
 -12   2  -2    9.78    0.61
 -13  -2  -2   14.12    0.63
 -13  -2  -2   15.53    0.73
  13  -2   2   14.95    0.54
 -13   2  -2   16.68    0.78
  13   2   2   14.31    0.64
 -14  -2  -2    0.99    0.26
 -14  -2  -2    1.34    0.35
 -14   2  -2    1.68    0.39
  14   2   2    1.22    0.29
 -15  -2  -2    6.89    0.60
  15   2   2    7.95    0.53
 -15   2  -2    8.62    0.64
 -16  -2  -2    1.01    0.36
 -16   2  -2    1.08    0.39
  16   2   2    0.94    0.31
 -17  -2  -2    0.47    0.37
 -17   2  -2    0.25    0.37
 -18  -2  -2    5.72    0.64
 -18   2  -2    5.51    0.65
 -19  -2  -2    0.22    0.39
 -19   2  -2   -0.37    0.38
 -20  -2  -2    0.71    0.46
 -20   2  -2    1.52    0.53
 -22  -3   2    0.14    0.42
 -22   3   2    0.26    0.47
 -21  -3   2    0.10    0.41
  21   3  -2   -0.10    0.29
 -21   3   2    0.27    0.42
 -20  -3   2    1.74    0.42
 -20   3   2    1.64    0.46
  20   3  -2    2.24    0.41
 -19  -3   2    0.33    0.37
  19   3  -2    0.21    0.27
 -19   3   2    0.96    0.41
 -18  -3   2    1.86    0.40
 -18  -3   2    1.17    0.33
  18   3  -2    1.52    0.34
 -18   3   2    0.89    0.39
 -17  -3   2    2.58    0.40
 -17  -3   2    2.63    0.42
 -17   3   2    3.08    0.50
  17   3  -2    2.53    0.38
 -16  -3   2    1.95    0.37
 -16  -3   2    2.15    0.34
 -16   3   2    1.65    0.39
  16   3  -2    2.55    0.38
 -15  -3   2   14.90    0.70
 -15  -3   2   13.21    0.64
 -15   3   2   14.40    0.74
  15   3  -2   13.40    0.64
 -14  -3   2    1.99    0.32
 -14  -3   2    2.54    0.36
 -14   3   2    2.19    0.37
  14   3  -2    1.76    0.29
 -13  -3   2    0.21    0.23
 -13  -3   2   -0.10    0.18
 -13   3   2   -0.02    0.23
 -13   3   2   -0.08    0.15
  13   3  -2    0.17    0.18
  12  -3  -2    4.18    0.24
 -12  -3   2    3.87    0.35
 -12  -3   2    4.47    0.37
  12   3  -2    3.86    0.35
 -12   3   2    5.17    0.44
 -12   3   2    4.04    0.30
 -11  -3   2    1.38    0.24
 -11  -3   2    1.63    0.23
  11  -3  -2    1.68    0.17
  11   3  -2    1.25    0.22
  11   3  -2    1.82    0.18
 -11   3   2    1.26    0.18
 -11   3   2    1.46    0.27
 -10  -3   2    3.26    0.31
  10  -3  -2    3.65    0.21
 -10  -3   2    3.61    0.30
  10   3  -2    3.42    0.20
  10   3  -2    2.90    0.29
 -10   3   2    3.46    0.36
 -10   3   2    3.26    0.25
  -9  -3   2   32.44    0.90
   9  -3  -2   33.23    0.77
  -9  -3   2   32.52    0.89
   9   3  -2   33.80    0.74
   9   3  -2   32.59    0.88
  -9   3   2   31.78    0.95
  -9   3   2   30.50    0.81
  -8  -3   2    2.16    0.27
   8  -3  -2    2.49    0.18
  -8  -3   2    2.65    0.27
  -8   3   2    2.48    0.22
  -8   3   2    2.28    0.31
   8   3  -2    2.64    0.26
   8   3  -2    2.39    0.17
  -7  -3   2    7.35    0.35
   7  -3  -2    7.49    0.27
  -7   3   2    7.52    0.29
  -7   3   2    7.70    0.39
   7   3  -2    7.86    0.24
   7   3  -2    7.85    0.35
  -6  -3   2  154.13    3.19
  -6   3   2  139.80    3.23
   6   3  -2  148.86    2.98
  -6   3   2  149.38    3.11
   6   3  -2  148.90    3.04
  -5  -3   2  249.97    5.08
  -5   3   2  239.58    5.01
   5   3  -2  238.02    4.84
  -4  -3   2   70.25    1.55
   4   3  -2   68.40    1.47
  -3  -3   2  240.11    4.89
   3   3  -2  231.08    4.66
  -2  -3   2    1.62    0.20
   2   3  -2    1.51    0.15
   2   3  -2    1.80    0.20
  -1  -3   2   -0.05    0.06
  -1  -3   2   -0.02    0.08
  -1   3   2   -0.04    0.08
   1   3  -2   -0.10    0.08
   1   3  -2   -0.07    0.09
   0  -3   2  681.27   13.77
   0  -3  -2  683.04   14.27
   0  -3  -2  689.26   14.31
   0  -3   2  691.73   14.12
   0   3   2  696.10   13.50
   0   3  -2  709.62   14.37
   0   3  -2  685.07   13.49
   1  -3   2  127.51    2.64
  -1  -3  -2  129.58    2.71
   1  -3   2  124.67    2.65
  -1  -3  -2  129.21    2.75
  -1   3  -2  129.06    2.77
   1   3   2  131.80    2.65
   1   3   2  132.40    2.58
   2  -3   2    1.74    0.17
  -2  -3  -2    2.11    0.22
  -2  -3  -2    1.76    0.20
  -2   3  -2    1.65    0.25
   2   3   2    2.21    0.19
   2   3   2    1.65    0.19
  -3  -3  -2    2.48    0.22
  -3  -3  -2    2.18    0.20
   3  -3   2    2.20    0.18
   3   3   2    2.10    0.19
   3   3   2    2.28    0.18
  -3   3  -2    1.74    0.24
   4  -3   2   43.14    0.99
  -4  -3  -2   42.50    1.05
  -4  -3  -2   44.50    1.03
   4   3   2   43.32    0.98
  -4   3  -2   42.88    1.08
   4   3   2   43.18    0.98
   5  -3   2    6.66    0.28
  -5  -3  -2    6.91    0.33
  -5  -3  -2    6.99    0.34
   5   3   2    6.92    0.30
  -5   3  -2    6.85    0.21
   5   3   2    6.79    0.29
  -5   3  -2    6.86    0.37
   6  -3   2    2.78    0.22
  -6  -3  -2    2.94    0.28
  -6  -3  -2    3.05    0.28
   6   3   2    3.87    0.27
   6   3   2    3.31    0.24
  -6   3  -2    3.74    0.19
  -6   3  -2    3.01    0.34
  -7  -3  -2   39.86    1.08
   7  -3   2   41.27    1.00
  -7  -3  -2   42.93    1.09
  -7   3  -2   42.79    0.96
   7   3   2   41.51    1.03
   7   3   2   42.28    1.00
  -7   3  -2   43.50    1.16
   8  -3   2  133.97    2.87
  -8  -3  -2  140.76    3.05
  -8  -3  -2  135.97    3.01
  -8   3  -2  135.87    3.11
   8   3   2  135.32    2.85
   8   3   2  133.02    2.87
  -8   3  -2  136.45    2.87
  -9  -3  -2   29.32    0.88
  -9  -3  -2   28.75    0.86
   9  -3   2   29.63    0.78
  -9   3  -2   29.27    0.74
   9   3   2   29.65    0.77
  -9   3  -2   27.62    0.93
   9   3   2   28.92    0.83
 -10  -3  -2    0.88    0.21
 -10  -3  -2    1.13    0.24
  10  -3   2    1.19    0.17
  10   3   2    0.96    0.21
 -10   3  -2    0.51    0.25
  10   3   2    1.06    0.17
 -11  -3  -2    0.08    0.17
  11  -3   2    0.08    0.12
 -11  -3  -2    0.36    0.23
 -11   3  -2    0.11    0.25
  11   3   2   -0.02    0.17
  11   3   2    0.30    0.15
 -12  -3  -2    0.84    0.29
 -12  -3  -2    1.03    0.25
  12  -3   2    0.70    0.17
  12   3   2    0.84    0.23
 -12   3  -2    1.26    0.33
  12   3   2    0.63    0.18
 -13  -3  -2   12.08    0.63
 -13  -3  -2   11.01    0.58
  13  -3   2   12.62    0.49
  13   3   2   11.46    0.58
 -13   3  -2   12.50    0.70
 -14  -3  -2    7.69    0.58
 -14  -3  -2    7.36    0.51
 -14   3  -2    7.28    0.60
  14   3   2    8.30    0.52
 -15  -3  -2    1.06    0.29
 -15  -3  -2    1.26    0.34
  15   3   2    1.50    0.32
 -15   3  -2    1.61    0.40
 -16  -3  -2   11.36    0.70
  16   3   2    9.19    0.59
 -16   3  -2   12.02    0.77
 -17  -3  -2    0.73    0.38
 -17   3  -2    1.45    0.43
  17   3   2    1.56    0.35
 -18  -3  -2    1.79    0.46
  18   3   2    2.44    0.42
 -18   3  -2    2.06    0.50
 -19  -3  -2    1.02    0.43
 -19   3  -2    0.25    0.43
 -20  -3  -2    4.71    0.70
 -20   3  -2    5.82    0.74
  22   4  -2    0.10    0.33
  21   4  -2    0.23    0.32
 -21   4   2    1.45    0.52
 -20  -4   2    0.50    0.37
  20   4  -2    1.22    0.36
 -20   4   2    0.80    0.43
 -19  -4   2    0.65    0.34
 -19   4   2    0.09    0.35
  19   4  -2    0.26    0.27
 -18  -4   2    2.14    0.37
 -18  -4   2    1.71    0.37
  18   4  -2    1.61    0.36
 -18   4   2    1.84    0.44
 -17  -4   2   -0.23    0.27
 -17  -4   2   -0.26    0.24
  17   4  -2    0.25    0.25
 -17   4   2   -0.52    0.29
 -16  -4   2    2.59    0.39
 -16  -4   2    1.89    0.33
 -16   4   2    2.52    0.41
  16   4  -2    2.00    0.34
 -15  -4   2   13.76    0.64
 -15  -4   2   12.35    0.65
 -15   4   2   13.56    0.72
  15   4  -2   12.07    0.62
 -14  -4   2    5.60    0.46
 -14  -4   2    5.10    0.43
 -14   4   2    5.35    0.50
  14   4  -2    5.01    0.41
 -13  -4   2    0.04    0.19
 -13  -4   2    0.25    0.21
  13   4  -2   -0.08    0.18
 -13   4   2   -0.13    0.24
 -12  -4   2   36.25    1.03
  12  -4  -2   33.62    0.86
 -12  -4   2   35.84    1.04
 -12   4   2   35.98    1.11
  12   4  -2   34.81    1.01
 -12   4   2   34.11    0.91
 -11  -4   2    0.05    0.17
  11  -4  -2    0.01    0.09
 -11  -4   2   -0.17    0.16
  11   4  -2    0.01    0.16
  11   4  -2   -0.09    0.09
 -11   4   2   -0.03    0.12
 -11   4   2   -0.32    0.18
 -10  -4   2   61.89    1.57
 -10  -4   2   64.36    1.55
  10  -4  -2   65.93    1.42
 -10   4   2   62.31    1.45
  10   4  -2   62.16    1.51
  10   4  -2   65.17    1.37
 -10   4   2   63.90    1.64
  -9  -4   2    0.58    0.16
  -9  -4   2    0.21    0.15
   9  -4  -2    0.34    0.10
   9   4  -2    0.40    0.10
  -9   4   2    0.23    0.11
   9   4  -2   -0.04    0.14
  -9   4   2    0.57    0.20
   8  -4  -2   16.14    0.47
  -8  -4   2   16.96    0.58
  -8  -4   2   16.46    0.54
  -8   4   2   15.32    0.59
   8   4  -2   16.56    0.43
   8   4  -2   15.65    0.54
  -8   4   2   16.51    0.48
  -7  -4   2   44.63    1.13
   7   4  -2   43.55    1.08
  -7   4   2   44.31    1.03
   7   4  -2   45.74    0.98
  -7   4   2   44.86    1.16
  -6  -4   2   25.51    0.71
   6   4  -2   25.57    0.67
  -6   4   2   24.09    0.72
  -6   4   2   25.24    0.62
  -5  -4   2    1.46    0.20
  -5   4   2    1.45    0.22
  -5   4   2    1.38    0.16
   5   4  -2    1.43    0.20
  -4  -4   2   23.33    0.63
  -3  -4   2  405.52    8.27
   3   4  -2  397.08    7.88
  -2  -4   2  139.06    2.90
   2   4  -2  138.11    2.77
   2   4  -2  134.72    2.88
  -1  -4   2  719.96   14.54
  -1  -4   2  677.40   14.14
   1   4  -2  733.69   13.82
   1   4  -2  715.40   14.69
  -1   4   2  701.88   13.80
   0  -4  -2  101.10    2.17
   0  -4   2   99.09    2.09
   0  -4   2  100.43    2.11
   0   4   2   99.47    2.04
   0   4  -2  103.66    2.17
   0   4  -2  100.52    2.06
  -1  -4  -2   45.79    1.06
   1  -4   2   45.68    0.96
   1  -4   2   43.77    1.00
  -1  -4  -2   44.71    0.97
   1   4   2   45.24    0.98
  -1   4  -2   44.06    1.05
   2  -4   2    1.01    0.15
  -2  -4  -2    1.11    0.15
  -2  -4  -2    1.09    0.15
   2   4   2    1.14    0.13
  -2   4  -2    1.18    0.17
   2   4   2    1.13    0.17
  -3  -4  -2   43.46    1.05
   3  -4   2   41.06    0.97
  -3  -4  -2   43.53    0.97
  -3   4  -2   42.36    1.05
   3   4   2   42.18    0.97
   3   4   2   42.11    0.96
   4  -4   2   30.49    0.75
  -4  -4  -2   32.52    0.76
  -4  -4  -2   30.51    0.82
  -4   4  -2   28.63    0.83
   4   4   2   30.09    0.74
   4   4   2   30.45    0.75
   5  -4   2   63.53    1.45
  -5  -4  -2   64.96    1.50
  -5  -4  -2   68.65    1.56
   5   4   2   66.26    1.45
   5   4   2   64.21    1.44
  -6  -4  -2    5.56    0.35
  -6  -4  -2    6.49    0.35
   6  -4   2    5.95    0.29
  -6   4  -2    6.19    0.41
   6   4   2    6.14    0.30
   6   4   2    6.19    0.33
   7  -4   2    1.15    0.16
  -7  -4  -2    1.21    0.20
  -7  -4  -2    1.18    0.19
   7   4   2    0.97    0.16
   7   4   2    1.12    0.18
  -7   4  -2    1.41    0.14
  -7   4  -2    1.16    0.24
  -8  -4  -2    6.15    0.37
   8  -4   2    6.10    0.31
  -8  -4  -2    6.25    0.38
   8   4   2    6.98    0.36
  -8   4  -2    7.20    0.26
  -8   4  -2    6.24    0.45
   8   4   2    6.59    0.32
  -9  -4  -2    5.52    0.38
   9  -4   2    6.25    0.32
  -9  -4  -2    6.46    0.39
  -9   4  -2    6.40    0.46
   9   4   2    6.20    0.37
   9   4   2    5.93    0.32
  10  -4   2   35.36    0.92
 -10  -4  -2   35.54    1.02
 -10  -4  -2   35.27    1.02
  10   4   2   34.07    0.98
  10   4   2   34.72    0.91
 -11  -4  -2    0.80    0.24
 -11  -4  -2    0.19    0.19
  11  -4   2    0.45    0.14
  11   4   2    0.21    0.18
 -11   4  -2    0.53    0.27
  11   4   2    0.52    0.17
 -12  -4  -2   10.60    0.58
 -12  -4  -2   12.11    0.58
  12  -4   2   11.32    0.46
 -12   4  -2   10.89    0.64
  12   4   2   11.23    0.46
  12   4   2   10.34    0.53
 -13  -4  -2    0.41    0.24
  13  -4   2    0.30    0.15
 -13  -4  -2    0.61    0.28
  13   4   2    0.48    0.23
 -13   4  -2    0.47    0.31
 -14  -4  -2   13.97    0.66
 -14  -4  -2   12.46    0.68
  14   4   2   12.01    0.62
 -14   4  -2   13.90    0.75
 -15  -4  -2    3.01    0.47
 -15  -4  -2    2.81    0.40
  15   4   2    2.28    0.36
 -15   4  -2    2.99    0.47
 -16  -4  -2    0.29    0.33
 -16   4  -2    0.18    0.36
  16   4   2    0.32    0.26
 -17  -4  -2   10.09    0.70
 -17   4  -2   10.29    0.77
  17   4   2    8.94    0.61
 -18  -4  -2    0.00    0.36
  18   4   2    0.36    0.30
 -18   4  -2    0.15    0.40
  19   4   2    0.76    0.35
 -19   4  -2    0.58    0.46
 -20   4  -2   -0.31    0.43
 -21   5   2    2.01    0.53
  21   5  -2    2.61    0.45
 -20   5   2    1.91    0.48
  20   5  -2    1.87    0.40
 -19  -5   2    1.21    0.34
 -19   5   2    1.76    0.46
  19   5  -2    1.42    0.35
 -18  -5   2    0.27    0.27
 -18  -5   2    0.31    0.33
  18   5  -2    0.00    0.26
 -18   5   2    0.43    0.37
 -17  -5   2    5.50    0.50
 -17  -5   2    5.67    0.54
 -17   5   2    5.67    0.58
  17   5  -2    5.36    0.48
 -16  -5   2    0.90    0.31
 -16  -5   2    1.24    0.31
  16   5  -2    1.36    0.30
 -16   5   2    1.25    0.37
 -15  -5   2    4.77    0.46
 -15  -5   2    5.47    0.48
 -15   5   2    4.72    0.51
  15   5  -2    4.53    0.43
 -14  -5   2   -0.11    0.24
 -14  -5   2    0.05    0.22
  14   5  -2    0.04    0.21
 -14   5   2    0.13    0.28
 -13  -5   2    3.95    0.39
 -13  -5   2    3.94    0.40
  13   5  -2    3.47    0.35
 -13   5   2    3.06    0.43
 -12  -5   2    5.51    0.41
 -12  -5   2    5.35    0.39
  12  -5  -2    5.64    0.30
  12   5  -2    5.80    0.40
 -12   5   2    5.47    0.46
 -11  -5   2   13.11    0.56
 -11  -5   2   13.63    0.53
  11  -5  -2   13.71    0.45
 -11   5   2   12.77    0.44
  11   5  -2   13.36    0.41
  11   5  -2   12.18    0.53
 -11   5   2   13.10    0.62
 -10  -5   2   17.06    0.62
 -10  -5   2   17.57    0.58
  10  -5  -2   15.54    0.50
 -10   5   2   15.25    0.65
  10   5  -2   16.15    0.59
 -10   5   2   16.62    0.49
  10   5  -2   16.49    0.46
  -9  -5   2    2.45    0.29
  -9  -5   2    2.63    0.27
   9   5  -2    2.28    0.26
  -9   5   2    1.98    0.32
   9   5  -2    2.31    0.19
  -9   5   2    2.46    0.21
  -8  -5   2   23.83    0.71
  -8  -5   2   22.32    0.65
  -8   5   2   21.72    0.58
   8   5  -2   22.28    0.57
  -8   5   2   21.89    0.73
   8   5  -2   21.17    0.67
  -7  -5   2   30.84    0.84
  -7   5   2   30.36    0.72
   7   5  -2   28.95    0.80
  -7   5   2   27.79    0.84
   7   5  -2   28.84    0.70
  -6  -5   2   25.10    0.70
   6   5  -2   24.08    0.67
  -6   5   2   23.09    0.72
  -6   5   2   24.12    0.61
  -5  -5   2   15.99    0.51
  -5   5   2   15.01    0.51
  -4  -5   2  144.35    3.11
   4   5  -2  146.53    2.98
  -4   5   2  144.90    3.14
  -3  -5   2    1.82    0.20
   3   5  -2    1.43    0.18
  -2  -5   2  128.71    2.73
   2   5  -2  128.94    2.62
  -2   5   2  125.63    2.61
   2   5  -2  130.48    2.70
  -1  -5   2   49.16    1.11
   1  -5  -2   48.28    1.14
   1   5  -2   49.48    1.10
  -1   5   2   48.18    1.08
   1   5  -2   51.56    1.10
   0  -5   2    7.56    0.29
   0  -5  -2    7.57    0.31
   0  -5   2    7.43    0.26
   0   5  -2    7.10    0.30
   0   5  -2    7.46    0.29
   0   5   2    7.41    0.28
   1  -5   2    2.87    0.16
  -1  -5  -2    2.55    0.23
   1  -5   2    2.74    0.19
  -1   5  -2    2.81    0.22
   1   5   2    2.93    0.20
  -1   5  -2    2.78    0.22
  -2  -5  -2   14.14    0.34
  -2  -5  -2   13.98    0.46
   2  -5   2   13.11    0.41
   2  -5   2   13.15    0.33
   2   5   2   13.57    0.41
  -2   5  -2   13.19    0.46
   3  -5   2   16.72    0.48
  -3  -5  -2   16.84    0.53
  -3  -5  -2   17.23    0.43
   3   5   2   16.71    0.48
   3   5   2   15.55    0.47
  -3   5  -2   16.19    0.53
  -4  -5  -2    6.98    0.35
  -4  -5  -2    8.15    0.30
   4  -5   2    6.64    0.29
  -4   5  -2    7.60    0.39
   4   5   2    7.28    0.32
   4   5   2    7.20    0.31
   5  -5   2    5.65    0.28
  -5  -5  -2    6.46    0.30
  -5  -5  -2    4.55    0.32
   5   5   2    5.18    0.30
  -5   5  -2    5.98    0.38
   5   5   2    6.04    0.30
  -6  -5  -2   11.80    0.43
   6  -5   2   10.77    0.40
  -6  -5  -2   10.81    0.47
   6   5   2   11.68    0.40
  -6   5  -2   11.31    0.51
   6   5   2   12.02    0.44
  -7  -5  -2    0.60    0.16
   7  -5   2    0.37    0.13
  -7  -5  -2    0.55    0.17
  -7   5  -2    0.28    0.20
   7   5   2    0.36    0.13
   7   5   2    0.57    0.16
  -8  -5  -2   34.68    0.93
   8  -5   2   33.59    0.88
  -8  -5  -2   34.41    0.98
  -8   5  -2   33.86    1.03
   8   5   2   32.63    0.86
   8   5   2   32.84    0.91
  -9  -5  -2    3.14    0.34
  -9  -5  -2    2.72    0.30
   9  -5   2    2.91    0.25
   9   5   2    2.47    0.29
   9   5   2    2.73    0.26
  -9   5  -2    2.36    0.37
 -10  -5  -2    5.41    0.40
 -10  -5  -2    5.13    0.39
  10  -5   2    5.34    0.32
  10   5   2    5.56    0.38
 -10   5  -2    4.75    0.45
  10   5   2    5.60    0.33
 -11  -5  -2   21.38    0.76
  11  -5   2   21.21    0.66
 -11  -5  -2   20.18    0.77
 -11   5  -2   21.39    0.86
  11   5   2   22.00    0.74
  11   5   2   21.75    0.66
 -12  -5  -2    0.43    0.23
  12  -5   2    0.09    0.15
 -12  -5  -2    0.01    0.24
  12   5   2    0.22    0.21
 -12   5  -2    0.16    0.29
  12   5   2    0.24    0.17
 -13  -5  -2    4.49    0.44
  13  -5   2    4.66    0.33
 -13  -5  -2    4.01    0.47
 -13   5  -2    3.86    0.51
  13   5   2    5.34    0.43
 -14  -5  -2   11.99    0.63
 -14  -5  -2   10.90    0.63
 -14   5  -2    9.93    0.69
  14   5   2   11.87    0.61
 -15  -5  -2   14.00    0.72
 -15  -5  -2   12.58    0.67
 -15   5  -2   12.27    0.79
  15   5   2   12.43    0.65
 -16  -5  -2    0.12    0.31
 -16  -5  -2    0.17    0.26
 -16   5  -2   -0.37    0.34
  16   5   2    0.51    0.28
 -17   5  -2    0.01    0.37
  17   5   2    0.71    0.31
  18   5   2    0.99    0.34
 -18   5  -2   -0.09    0.39
 -19   5  -2    0.13    0.43
  19   5   2    0.10    0.32
 -20   5  -2    0.28    0.47
  20   5   2    0.51    0.37
  21   6  -2    3.66    0.52
 -21   6   2    2.76    0.57
 -20  -6   2    1.36    0.38
  20   6  -2    1.66    0.38
 -20   6   2    2.25    0.51
 -19  -6   2    2.09    0.38
  19   6  -2    1.50    0.36
 -19   6   2    1.77    0.46
 -18  -6   2    0.61    0.31
  18   6  -2    0.58    0.29
 -18   6   2    0.51    0.38
 -17  -6   2    1.18    0.32
 -17   6   2    0.88    0.38
  17   6  -2    0.88    0.29
 -16  -6   2    1.18    0.31
 -16  -6   2    0.99    0.31
 -16   6   2    1.30    0.37
  16   6  -2    0.78    0.28
 -15  -6   2    0.46    0.25
 -15  -6   2    0.15    0.25
  15   6  -2    0.31    0.23
 -15   6   2   -0.32    0.27
 -14  -6   2   -0.16    0.23
 -14  -6   2    0.35    0.24
 -14   6   2   -0.01    0.28
  14   6  -2   -0.06    0.21
 -13  -6   2   18.63    0.69
 -13  -6   2   18.15    0.74
  13   6  -2   17.27    0.70
 -13   6   2   18.29    0.80
 -12  -6   2    1.40    0.24
 -12  -6   2    1.35    0.26
 -12   6   2    1.15    0.30
  12   6  -2    1.60    0.26
 -11  -6   2    7.24    0.44
 -11  -6   2    6.60    0.38
 -11   6   2    6.55    0.47
  11   6  -2    6.42    0.41
  11   6  -2    6.41    0.30
 -10  -6   2    8.17    0.38
 -10  -6   2    7.24    0.42
 -10   6   2    7.54    0.47
  10   6  -2    7.51    0.43
 -10   6   2    7.55    0.32
  10   6  -2    7.55    0.31
  -9  -6   2   20.99    0.64
  -9  -6   2   21.97    0.72
   9   6  -2   21.11    0.69
  -9   6   2   21.97    0.75
  -9   6   2   20.38    0.57
   9   6  -2   21.78    0.57
  -8  -6   2   22.09    0.71
  -8  -6   2   22.97    0.64
  -8   6   2   22.55    0.59
   8   6  -2   22.19    0.69
   8   6  -2   21.62    0.58
  -8   6   2   22.23    0.74
  -7  -6   2   30.19    0.88
  -7   6   2   30.78    0.75
   7   6  -2   30.94    0.84
  -7   6   2   32.15    0.91
  -6  -6   2    0.30    0.15
  -6   6   2    0.32    0.16
   6   6  -2    0.44    0.16
  -5  -6   2    7.69    0.36
   5   6  -2    7.06    0.35
  -5   6   2    6.46    0.35
   4   6  -2  105.36    2.21
  -4   6   2  102.69    2.30
  -3  -6   2   17.94    0.54
  -3   6   2   18.95    0.53
   3   6  -2   18.48    0.54
  -2  -6   2   35.77    0.87
  -2   6   2   33.07    0.82
   2   6  -2   34.95    0.79
  -2   6   2   35.58    0.83
   2   6  -2   35.73    0.85
  -1  -6   2    1.09    0.17
   1  -6  -2    1.27    0.19
   1   6  -2    1.36    0.15
   1   6  -2    1.31    0.15
  -1   6   2    1.51    0.19
   0  -6   2    0.13    0.09
   0  -6  -2    0.11    0.10
   0   6   2    0.23    0.10
   0   6  -2    0.16    0.10
   0   6  -2   -0.01    0.10
   1  -6   2   53.28    1.13
   1  -6   2   50.56    1.17
   1   6   2   50.29    1.14
  -1   6  -2   51.98    1.20
  -1   6  -2   49.36    1.15
   2  -6   2   11.28    0.31
  -2  -6  -2   11.51    0.44
   2  -6   2   11.84    0.39
   2   6   2   11.29    0.39
  -2   6  -2   11.43    0.42
  -3  -6  -2    0.05    0.08
  -3  -6  -2    0.26    0.13
   3  -6   2    0.16    0.10
   3   6   2    0.21    0.12
  -3   6  -2    0.40    0.15
  -4  -6  -2   98.64    2.06
  -4  -6  -2   93.91    2.18
   4  -6   2   95.68    2.07
   4   6   2   95.39    2.05
  -4   6  -2   93.08    2.19
   4   6   2   95.88    2.06
   5  -6   2   23.37    0.66
  -5  -6  -2   24.90    0.74
  -5  -6  -2   24.28    0.63
   5   6   2   22.93    0.65
   5   6   2   23.64    0.67
  -5   6  -2   22.89    0.75
  -6  -6  -2    0.33    0.14
  -6  -6  -2    0.30    0.16
   6  -6   2    0.21    0.12
   6   6   2    0.33    0.15
   6   6   2    0.41    0.14
  -6   6  -2    0.08    0.18
  -7  -6  -2   16.39    0.54
   7  -6   2   17.26    0.54
  -7  -6  -2   15.26    0.60
   7   6   2   16.87    0.57
  -7   6  -2   17.26    0.66
   7   6   2   16.55    0.52
   8  -6   2   -0.07    0.11
  -8  -6  -2    0.01    0.16
  -8  -6  -2   -0.04    0.16
   8   6   2    0.23    0.15
   8   6   2    0.05    0.12
  -8   6  -2   -0.12    0.20
  -9  -6  -2   13.92    0.60
   9  -6   2   13.67    0.50
  -9  -6  -2   13.85    0.53
   9   6   2   13.75    0.49
   9   6   2   13.53    0.55
  -9   6  -2   13.05    0.63
 -10  -6  -2   12.27    0.58
 -10  -6  -2   14.30    0.56
  10  -6   2   12.85    0.48
 -10   6  -2   11.54    0.63
  10   6   2   12.34    0.54
  10   6   2   13.21    0.49
 -11  -6  -2    6.95    0.48
  11  -6   2    7.57    0.38
 -11  -6  -2    8.21    0.48
  11   6   2    7.64    0.46
  11   6   2    8.26    0.41
 -11   6  -2    7.97    0.57
 -12  -6  -2   42.08    1.24
  12  -6   2   45.09    1.15
 -12  -6  -2   41.88    1.27
  12   6   2   44.03    1.23
 -13  -6  -2    0.39    0.26
 -13  -6  -2    1.12    0.31
  13  -6   2    0.91    0.20
  13   6   2    0.84    0.27
 -13   6  -2    1.06    0.35
 -14  -6  -2   -0.09    0.28
 -14  -6  -2    0.10    0.24
  14   6   2    0.60    0.26
 -14   6  -2    0.51    0.35
 -15  -6  -2    2.21    0.36
 -15   6  -2    1.42    0.42
  15   6   2    1.67    0.34
 -16  -6  -2    1.52    0.36
  16   6   2    1.44    0.34
 -16   6  -2    2.05    0.46
 -17  -6  -2   -0.12    0.25
  17   6   2    0.15    0.27
 -17   6  -2    0.45    0.39
 -18   6  -2    6.66    0.72
  18   6   2    5.91    0.55
  19   6   2    4.99    0.56
 -19   6  -2    5.82    0.72
  20   6   2    0.08    0.34
  21   7  -2    3.23    0.49
 -21   7   2    3.42    0.62
 -20  -7   2    0.17    0.31
 -20   7   2   -0.36    0.37
  20   7  -2   -0.04    0.29
 -19  -7   2    3.47    0.49
  19   7  -2    3.63    0.47
 -19   7   2    2.74    0.52
 -18  -7   2    1.63    0.36
  18   7  -2    1.23    0.35
 -18   7   2    1.97    0.45
 -17  -7   2   -0.05    0.28
 -17   7   2    0.15    0.35
  17   7  -2   -0.02    0.24
 -16  -7   2    0.81    0.30
  16   7  -2    0.38    0.26
 -16   7   2    0.47    0.34
 -15  -7   2    1.48    0.32
  15   7  -2    1.77    0.31
 -15   7   2    1.27    0.37
 -14  -7   2    1.69    0.31
 -14  -7   2    1.82    0.33
  14   7  -2    1.99    0.33
 -14   7   2    2.26    0.39
 -13  -7   2   -0.01    0.21
 -13  -7   2    0.37    0.23
 -13   7   2    0.06    0.27
  13   7  -2    0.04    0.20
 -12  -7   2    0.05    0.19
 -12  -7   2    0.33    0.22
  12   7  -2    0.28    0.20
 -12   7   2    0.48    0.26
 -11  -7   2    5.84    0.43
 -11  -7   2    5.90    0.36
  11   7  -2    6.03    0.40
  11   7  -2    5.88    0.31
 -11   7   2    6.47    0.48
 -10  -7   2   26.53    0.75
 -10  -7   2   25.18    0.84
  10   7  -2   25.22    0.81
  10   7  -2   25.82    0.68
 -10   7   2   24.50    0.86
  -9  -7   2    9.68    0.48
  -9  -7   2    9.95    0.40
  -9   7   2    9.79    0.35
   9   7  -2    9.91    0.46
  -9   7   2    9.72    0.52
   9   7  -2    9.72    0.37
  -8  -7   2   29.96    0.78
  -8  -7   2   28.56    0.88
  -8   7   2   29.80    0.74
   8   7  -2   29.18    0.85
  -8   7   2   29.82    0.90
  -7  -7   2   41.87    1.12
  -7   7   2   43.51    0.99
  -7   7   2   40.59    1.12
   7   7  -2   42.26    1.08
  -6  -7   2    1.10    0.19
  -6   7   2    0.43    0.17
   6   7  -2    0.64    0.17
  -5  -7   2    0.62    0.16
   5   7  -2    0.69    0.17
  -5   7   2    0.52    0.16
  -4  -7   2    1.77    0.25
   4   7  -2    2.26    0.26
  -4   7   2    1.99    0.24
  -3  -7   2    5.56    0.31
  -3   7   2    5.35    0.28
   3   7  -2    5.34    0.30
  -2  -7   2   96.38    2.14
   2   7  -2   96.20    2.06
   2   7  -2   99.03    2.07
  -2   7   2   96.91    2.10
  -2   7   2   96.03    2.05
   1  -7  -2   12.10    0.43
  -1  -7   2   12.05    0.41
  -1   7   2   13.21    0.35
   1   7  -2   12.87    0.36
   1   7  -2   11.96    0.42
  -1   7   2   12.30    0.42
   0  -7   2    2.75    0.20
   0  -7  -2    2.69    0.23
   0   7   2    2.49    0.23
   0   7  -2    2.98    0.21
   0   7  -2    2.31    0.24
   1  -7   2    3.85    0.21
  -1  -7  -2    3.66    0.28
   1  -7   2    3.76    0.24
  -1   7  -2    3.57    0.26
   1   7   2    3.46    0.25
  -1   7  -2    3.64    0.27
   2  -7   2   35.97    0.83
  -2  -7  -2   36.66    0.97
   2  -7   2   36.97    0.91
  -2   7  -2   35.53    0.93
  -2   7  -2   35.90    0.91
   2   7   2   36.34    0.89
  -3  -7  -2   29.39    0.86
   3  -7   2   29.26    0.79
  -3   7  -2   30.82    0.84
   3   7   2   30.24    0.78
  -4  -7  -2   16.14    0.42
   4  -7   2   14.80    0.50
  -4  -7  -2   15.49    0.57
   4   7   2   15.46    0.51
   4   7   2   16.78    0.54
  -4   7  -2   15.65    0.58
  -5  -7  -2   14.58    0.42
  -5  -7  -2   13.50    0.54
   5  -7   2   13.75    0.47
   5   7   2   13.41    0.49
  -5   7  -2   13.10    0.54
   5   7   2   14.12    0.48
   6  -7   2   12.27    0.46
  -6  -7  -2   12.90    0.42
  -6  -7  -2   11.60    0.51
   6   7   2   11.44    0.47
   6   7   2   13.09    0.46
  -6   7  -2   11.67    0.55
   7  -7   2    0.87    0.17
  -7  -7  -2    0.72    0.20
  -7  -7  -2    1.03    0.17
  -7   7  -2    1.05    0.24
   7   7   2    0.77    0.19
   7   7   2    0.79    0.16
  -8  -7  -2   21.97    0.66
   8  -7   2   21.01    0.66
  -8  -7  -2   21.19    0.75
   8   7   2   22.19    0.66
  -8   7  -2   21.05    0.78
   8   7   2   22.86    0.72
  -9  -7  -2   50.11    1.36
  -9  -7  -2   49.22    1.26
   9  -7   2   49.68    1.24
   9   7   2   48.95    1.27
  -9   7  -2   49.62    1.41
   9   7   2   48.57    1.21
 -10  -7  -2    6.38    0.41
  10  -7   2    5.50    0.34
 -10  -7  -2    4.85    0.43
  10   7   2    5.46    0.41
  10   7   2    5.92    0.36
 -10   7  -2    6.52    0.51
  11  -7   2    4.91    0.35
 -11  -7  -2    5.31    0.43
 -11  -7  -2    5.22    0.45
 -11   7  -2    4.93    0.51
  11   7   2    4.70    0.41
  11   7   2    5.02    0.35
 -12  -7  -2    5.77    0.48
  12  -7   2    5.83    0.38
  12   7   2    6.16    0.45
 -12   7  -2    5.29    0.55
  13  -7   2    2.02    0.29
 -13  -7  -2    2.03    0.34
 -13   7  -2    2.06    0.43
  13   7   2    2.03    0.32
 -14  -7  -2    0.64    0.28
 -14   7  -2    0.41    0.34
  14   7   2   -0.05    0.24
 -15  -7  -2    0.15    0.27
 -15   7  -2    0.49    0.37
  15   7   2    0.60    0.29
 -16  -7  -2    0.49    0.30
  16   7   2    0.43    0.29
 -16   7  -2    0.82    0.41
 -17  -7  -2    0.50    0.30
 -17   7  -2    0.56    0.41
  17   7   2    0.40    0.31
  18   7   2    4.83    0.53
 -18   7  -2    6.15    0.70
 -19   7  -2    0.25    0.46
  19   7   2    0.79    0.35
  20   7   2    2.04    0.44
 -21  -8   2    1.09    0.38
  21   8  -2    0.49    0.36
 -20  -8   2    2.24    0.46
 -20   8   2    3.63    0.57
  20   8  -2    1.94    0.41
 -19  -8   2    0.45    0.32
  19   8  -2    0.47    0.32
 -19   8   2    0.15    0.40
 -18  -8   2    0.44    0.30
  18   8  -2    0.22    0.27
 -18   8   2    0.56    0.38
 -17  -8   2    3.59    0.47
 -17   8   2    2.83    0.49
  17   8  -2    2.84    0.42
 -16  -8   2   -0.05    0.26
 -16   8   2    0.39    0.34
  16   8  -2    0.42    0.27
 -15  -8   2    0.24    0.27
  15   8  -2   -0.01    0.22
 -15   8   2   -0.49    0.29
 -14  -8   2    4.35    0.44
  14   8  -2    3.10    0.38
 -14   8   2    4.04    0.50
 -13  -8   2    0.11    0.22
 -13   8   2   -0.34    0.25
  13   8  -2    0.22    0.23
 -12  -8   2    0.60    0.24
  12   8  -2    0.80    0.25
 -12   8   2    0.78    0.30
 -11  -8   2    3.86    0.40
 -11  -8   2    4.38    0.34
 -11   8   2    4.75    0.45
  11   8  -2    4.11    0.39
 -10  -8   2    7.98    0.38
 -10  -8   2    7.80    0.46
  10   8  -2    7.98    0.36
  10   8  -2    8.70    0.47
 -10   8   2    7.83    0.52
  -9  -8   2   12.81    0.45
  -9  -8   2   12.45    0.56
   9   8  -2   13.19    0.45
  -9   8   2   13.98    0.60
   9   8  -2   12.49    0.54
  -8  -8   2    2.39    0.32
  -8  -8   2    2.24    0.22
  -8   8   2    3.06    0.22
   8   8  -2    2.41    0.30
  -8   8   2    2.15    0.33
  -7  -8   2   42.55    1.16
  -7  -8   2   42.53    1.01
  -7   8   2   45.07    1.17
   7   8  -2   42.30    1.12
   6   8  -2   18.16    0.61
  -6   8   2   17.63    0.61
  -5  -8   2  144.44    3.21
   5   8  -2  145.84    3.07
  -5   8   2  146.45    3.20
  -4  -8   2   31.30    0.86
   4   8  -2   30.76    0.83
  -4   8   2   30.89    0.82
  -3  -8   2   23.30    0.70
  -3   8   2   23.81    0.68
  -3   8   2   24.41    0.65
   3   8  -2   24.81    0.69
  -2  -8   2    2.82    0.27
  -2   8   2    3.29    0.22
   2   8  -2    3.20    0.28
   2   8  -2    3.34    0.17
  -2   8   2    2.80    0.27
   1  -8  -2   24.09    0.69
  -1  -8   2   24.12    0.67
   1   8  -2   23.35    0.60
  -1   8   2   23.73    0.67
   1   8  -2   24.26    0.68
  -1   8   2   24.38    0.59
   0  -8   2    0.53    0.12
   0  -8  -2    0.46    0.14
   0   8   2    0.34    0.14
   0   8  -2    0.57    0.13
   0   8  -2    0.21    0.14
  -1  -8  -2   13.97    0.51
   1  -8   2   13.92    0.43
  -1   8  -2   13.03    0.46
   1   8   2   12.68    0.46
  -1   8  -2   13.47    0.48
   2  -8   2   19.02    0.58
   2  -8   2   18.85    0.51
  -2  -8  -2   19.04    0.63
  -2   8  -2   19.17    0.60
  -2   8  -2   18.44    0.58
   2   8   2   18.69    0.58
   3  -8   2   40.18    1.01
  -3  -8  -2   40.22    1.08
   3   8   2   38.69    0.98
  -3   8  -2   38.53    1.03
  -4  -8  -2    0.37    0.17
   4  -8   2    0.75    0.15
   4   8   2    0.66    0.17
  -4   8  -2    0.74    0.20
  -5  -8  -2   33.46    1.00
  -5  -8  -2   36.14    0.82
   5  -8   2   35.25    0.93
   5   8   2   34.78    0.94
  -5   8  -2   36.01    1.01
   5   8   2   36.13    0.92
  -6  -8  -2    8.43    0.32
   6  -8   2    8.15    0.38
  -6  -8  -2    8.08    0.45
   6   8   2    7.73    0.40
  -6   8  -2    7.13    0.44
   6   8   2    7.69    0.37
  -7  -8  -2    8.10    0.47
   7  -8   2    8.31    0.39
  -7  -8  -2    9.16    0.37
  -7   8  -2    8.66    0.50
   7   8   2    9.34    0.40
   7   8   2    8.32    0.43
  -8  -8  -2    1.89    0.27
  -8  -8  -2    1.50    0.26
   8  -8   2    1.79    0.24
   8   8   2    1.30    0.23
   8   8   2    1.61    0.25
  -8   8  -2    1.36    0.29
   9  -8   2    7.97    0.41
  -9  -8  -2    8.30    0.48
   9   8   2    7.70    0.45
   9   8   2    8.05    0.40
  -9   8  -2    8.15    0.56
 -10  -8  -2    3.97    0.39
  10  -8   2    4.16    0.32
 -10   8  -2    3.05    0.49
  10   8   2    3.34    0.32
  10   8   2    4.63    0.39
  11  -8   2    0.29    0.16
 -11  -8  -2    0.05    0.21
 -11   8  -2    0.20    0.31
  11   8   2    0.31    0.19
  11   8   2   -0.16    0.20
 -12  -8  -2    0.34    0.24
  12  -8   2    0.34    0.17
 -12   8  -2   -0.04    0.30
  12   8   2    0.40    0.24
  13  -8   2    0.13    0.16
 -13  -8  -2   -0.11    0.23
 -13   8  -2    0.69    0.35
  13   8   2    0.04    0.23
 -14  -8  -2    0.67    0.29
  14   8   2    1.46    0.32
 -14   8  -2    1.75    0.42
 -15  -8  -2   -0.03    0.25
 -15   8  -2    0.30    0.38
  15   8   2   -0.01    0.25
 -16  -8  -2    2.72    0.43
  16   8   2    3.27    0.45
 -16   8  -2    2.26    0.49
 -17  -8  -2    0.03    0.28
  17   8   2    0.41    0.30
 -17   8  -2    0.00    0.38
 -18  -8  -2    0.22    0.33
 -18   8  -2    0.61    0.44
  18   8   2    0.21    0.31
  19   8   2    1.38    0.39
 -19   8  -2    0.49    0.47
 -20  -9   2    0.94    0.37
 -20   9   2    1.24    0.50
  20   9  -2    0.94    0.38
 -19  -9   2    0.78    0.35
 -19   9   2    1.26    0.45
  19   9  -2    0.78    0.32
 -18  -9   2    2.61    0.43
 -18   9   2    2.78    0.51
  18   9  -2    2.92    0.44
 -17  -9   2    3.42    0.47
  17   9  -2    3.58    0.46
 -17   9   2    3.65    0.54
 -16  -9   2    4.15    0.48
  16   9  -2    4.90    0.46
 -16   9   2    5.01    0.59
 -15  -9   2   -0.09    0.25
 -15   9   2    0.52    0.34
  15   9  -2    0.14    0.24
 -14  -9   2    0.21    0.25
 -14   9   2   -0.32    0.29
  14   9  -2   -0.18    0.22
 -13  -9   2    3.15    0.43
 -13   9   2    2.80    0.42
  13   9  -2    2.74    0.36
 -12  -9   2   22.53    0.86
  12   9  -2   23.05    0.83
 -12   9   2   24.20    0.92
 -11  -9   2    1.40    0.27
 -11   9   2    1.57    0.32
  11   9  -2    1.32    0.27
 -10  -9   2    8.90    0.52
 -10   9   2   10.39    0.58
  10   9  -2   10.07    0.42
  10   9  -2   10.11    0.52
  -9  -9   2    0.08    0.17
  -9   9   2    0.39    0.22
   9   9  -2    0.33    0.19
  -8  -9   2   25.20    0.83
  -8   9   2   23.99    0.82
  -8   9   2   25.78    0.66
   8   9  -2   24.29    0.79
  -7  -9   2    4.78    0.36
  -7  -9   2    4.35    0.23
  -7   9   2    4.62    0.37
   7   9  -2    4.61    0.34
  -6  -9   2    6.06    0.39
  -6   9   2    6.34    0.37
   6   9  -2    6.74    0.38
  -5  -9   2    7.62    0.41
  -5   9   2    7.91    0.39
  -4  -9   2   16.74    0.59
  -4   9   2   16.71    0.56
  -4   9   2   15.65    0.53
   4   9  -2   17.45    0.58
  -3  -9   2   14.38    0.52
   3   9  -2   13.82    0.51
  -3   9   2   13.13    0.45
  -3   9   2   14.43    0.52
  -2  -9   2    6.89    0.35
   2   9  -2    7.55    0.25
   2   9  -2    7.68    0.38
  -2   9   2    7.15    0.37
  -2   9   2    7.39    0.30
  -1  -9   2   -0.01    0.11
   1  -9  -2   -0.13    0.11
   1   9  -2   -0.04    0.13
  -1   9   2   -0.08    0.13
   1   9  -2    0.10    0.09
  -1   9   2   -0.04    0.09
   0  -9  -2   50.97    1.29
   0  -9   2   52.14    1.23
   0   9  -2   52.06    1.24
   0   9   2   51.26    1.22
   0   9  -2   51.00    1.19
  -1  -9  -2    6.40    0.36
   1  -9   2    6.32    0.30
   1   9   2    5.83    0.34
  -1   9  -2    5.96    0.32
  -1   9  -2    6.68    0.36
   2  -9   2    0.18    0.10
  -2  -9  -2    0.27    0.15
   2   9   2    0.29    0.15
  -2   9  -2    0.21    0.15
  -2   9  -2    0.17    0.14
  -3  -9  -2    9.94    0.47
  -3   9  -2   10.38    0.45
   3   9   2   10.96    0.44
  -3   9  -2   11.32    0.47
   4  -9   2    2.68    0.26
  -4  -9  -2    2.04    0.30
  -4   9  -2    2.81    0.32
   4   9   2    2.54    0.28
   5  -9   2   23.15    0.73
  -5  -9  -2   25.37    0.81
   5   9   2   24.26    0.72
  -5   9  -2   24.45    0.79
   5   9   2   24.17    0.73
  -6  -9  -2    4.66    0.38
   6  -9   2    3.75    0.30
   6   9   2    4.44    0.34
  -6   9  -2    3.39    0.38
   6   9   2    4.10    0.30
  -7  -9  -2    3.66    0.35
   7  -9   2    4.21    0.31
  -7   9  -2    4.30    0.40
   7   9   2    3.27    0.33
   7   9   2    3.73    0.31
   8  -9   2    0.34    0.16
  -8  -9  -2    0.32    0.20
  -8   9  -2    0.24    0.23
   8   9   2    0.57    0.21
   8   9   2    0.46    0.18
   9  -9   2    1.10    0.20
  -9  -9  -2    0.54    0.23
  -9   9  -2    0.77    0.29
   9   9   2    0.96    0.20
   9   9   2    0.72    0.23
  10  -9   2   24.33    0.77
 -10  -9  -2   22.76    0.87
  10   9   2   24.47    0.83
 -10   9  -2   25.03    0.95
  10   9   2   23.71    0.75
  11  -9   2    1.50    0.24
 -11  -9  -2    1.87    0.33
 -11   9  -2    1.88    0.38
  11   9   2    1.88    0.26
  11   9   2    1.53    0.30
 -12  -9  -2    1.70    0.33
  12  -9   2    1.95    0.29
  12   9   2    1.95    0.32
 -12   9  -2    2.10    0.41
 -13  -9  -2    1.17    0.31
  13  -9   2    2.34    0.31
  13   9   2    1.24    0.32
 -13   9  -2    1.66    0.42
 -14  -9  -2   11.24    0.66
 -14   9  -2   12.86    0.79
  14   9   2   10.50    0.61
 -15  -9  -2    3.48    0.46
  15   9   2    3.55    0.45
 -15   9  -2    3.46    0.54
 -16  -9  -2    1.26    0.34
  16   9   2    0.60    0.31
 -16   9  -2    0.80    0.43
 -17  -9  -2    5.33    0.56
  17   9   2    4.69    0.51
 -17   9  -2    5.05    0.68
 -18  -9  -2   -0.24    0.29
 -18   9  -2    0.44    0.45
  18   9   2   -0.30    0.30
 -19  -9  -2    0.92    0.38
  19   9   2    0.13    0.34
 -20 -10   2    2.59    0.48
  20  10  -2    2.21    0.44
 -20  10   2    2.56    0.58
 -19 -10   2   -0.20    0.31
 -19  10   2    0.00    0.42
  19  10  -2    0.25    0.31
 -18 -10   2    0.19    0.31
 -18  10   2    0.27    0.39
  18  10  -2   -0.10    0.29
 -17 -10   2    1.16    0.36
  17  10  -2    1.30    0.34
 -17  10   2    1.06    0.41
 -16 -10   2    1.37    0.34
  16  10  -2    1.65    0.36
 -16  10   2    0.92    0.40
 -15 -10   2   -0.06    0.25
  15  10  -2    0.32    0.26
 -15  10   2    0.05    0.33
 -14 -10   2   -0.12    0.23
 -14  10   2    0.41    0.33
  14  10  -2    0.48    0.25
 -13 -10   2    0.25    0.26
 -13  10   2    0.58    0.32
  13  10  -2    0.15    0.24
 -12 -10   2    1.94    0.33
 -12  10   2    2.06    0.37
  12  10  -2    1.80    0.31
 -11 -10   2   -0.10    0.21
 -11  10   2    0.30    0.28
  11  10  -2    0.39    0.24
 -10 -10   2    7.83    0.51
 -10  10   2    7.30    0.52
  10  10  -2    9.36    0.42
  10  10  -2    8.66    0.51
  -9 -10   2   34.83    1.09
   9  10  -2   35.09    1.04
  -9  10   2   35.43    1.08
  -8 -10   2   21.99    0.79
   8  10  -2   22.25    0.76
  -8  10   2   22.22    0.78
  -7 -10   2    8.62    0.47
   7  10  -2    7.46    0.44
  -7  10   2    7.50    0.44
  -6  10   2   55.17    1.41
   6  10  -2   56.69    1.40
  -5 -10   2    0.28    0.16
  -5  10   2    0.40    0.16
   5  10  -2    0.32    0.17
  -4 -10   2   51.73    1.29
   4  10  -2   49.58    1.24
  -4  10   2   48.83    1.21
  -4  10   2   48.14    1.22
  -3 -10   2    0.92    0.18
  -3  10   2    0.89    0.19
   3  10  -2    0.79    0.19
  -3  10   2    0.75    0.15
  -2 -10   2   52.10    1.31
   2  10  -2   54.46    1.18
  -2  10   2   55.02    1.29
  -2  10   2   51.30    1.22
   1 -10  -2   85.42    1.98
  -1 -10   2   85.30    1.94
   1  10  -2   85.84    1.85
  -1  10   2   84.24    1.83
  -1  10   2   83.57    1.89
   1  10  -2   84.44    1.91
   0 -10  -2   42.86    1.13
   0 -10   2   42.32    1.07
   0  10  -2   42.13    1.08
   0  10  -2   42.30    1.02
   0  10   2   42.39    1.07
   1 -10   2    0.70    0.14
  -1 -10  -2    0.53    0.17
   1  10   2    0.27    0.16
  -1  10  -2    0.43    0.16
  -1  10  -2    0.49    0.14
   2 -10   2   14.04    0.45
  -2 -10  -2   13.08    0.55
   2  10   2   14.55    0.52
  -2  10  -2   13.36    0.52
  -2  10  -2   14.51    0.51
  -3 -10  -2   11.45    0.52
  -3  10  -2   10.92    0.48
  -3  10  -2   12.62    0.51
   3  10   2   10.92    0.46
  -4 -10  -2    2.91    0.31
  -4  10  -2    2.54    0.34
   4  10   2    2.59    0.29
  -4  10  -2    3.08    0.31
  -5 -10  -2   19.07    0.71
   5  10   2   18.89    0.65
  -5  10  -2   19.12    0.69
  -6 -10  -2    1.41    0.25
   6 -10   2    1.50    0.22
   6  10   2    1.37    0.21
   6  10   2    1.06    0.22
  -6  10  -2    1.16    0.26
  -7 -10  -2    2.64    0.35
   7 -10   2    3.22    0.30
   7  10   2    3.33    0.30
  -7  10  -2    2.90    0.40
   7  10   2    3.52    0.34
   8 -10   2    4.76    0.35
  -8 -10  -2    4.10    0.41
  -8  10  -2    4.45    0.47
   8  10   2    5.36    0.40
   8  10   2    5.14    0.35
   9 -10   2    0.40    0.18
  -9 -10  -2    0.12    0.21
  -9  10  -2    0.23    0.28
   9  10   2    0.14    0.21
   9  10   2    0.49    0.19
 -10 -10  -2    0.33    0.24
  10 -10   2    0.03    0.16
 -10  10  -2   -0.06    0.28
  10  10   2    0.00    0.19
  10  10   2   -0.11    0.21
 -11 -10  -2    1.63    0.32
  11 -10   2    1.22    0.24
 -11  10  -2    1.38    0.37
  11  10   2    1.19    0.29
  11  10   2    1.14    0.24
  12 -10   2    9.43    0.50
 -12 -10  -2    8.36    0.56
 -12  10  -2    9.26    0.68
  12  10   2    7.76    0.53
 -13 -10  -2    4.09    0.46
  13 -10   2    3.88    0.38
 -13  10  -2    3.78    0.57
  13  10   2    3.54    0.43
 -14 -10  -2    9.45    0.62
  14 -10   2    9.15    0.52
  14  10   2   10.24    0.61
 -14  10  -2   11.44    0.78
 -15 -10  -2    1.97    0.40
  15  10   2    1.79    0.35
 -15  10  -2    3.20    0.53
 -16 -10  -2    0.18    0.31
 -16  10  -2    0.40    0.41
  16  10   2    0.23    0.29
 -17 -10  -2    4.63    0.56
 -17  10  -2    4.60    0.70
  17  10   2    4.80    0.52
 -18 -10  -2    0.29    0.33
  18  10   2   -0.39    0.30
 -18  10  -2    0.80    0.49
 -20 -11   2    0.44    0.35
 -19 -11   2    1.07    0.39
  19  11  -2    0.16    0.31
 -19  11   2    0.98    0.48
 -18 -11   2    0.50    0.33
  18  11  -2    0.58    0.32
 -18  11   2    0.13    0.41
 -17 -11   2   -0.30    0.26
 -17  11   2    0.12    0.39
  17  11  -2   -0.08    0.28
 -16 -11   2    0.87    0.33
  16  11  -2    1.03    0.31
 -16  11   2    0.85    0.40
 -15 -11   2    0.67    0.29
  15  11  -2   -0.02    0.26
 -15  11   2    0.18    0.35
 -14 -11   2    3.75    0.46
 -14  11   2    4.38    0.54
  14  11  -2    3.93    0.43
 -13 -11   2    2.62    0.42
 -13  11   2    2.86    0.45
  13  11  -2    3.37    0.41
 -12 -11   2   10.48    0.61
  12  11  -2   10.04    0.59
 -12  11   2   11.37    0.68
 -11 -11   2    3.28    0.40
 -11  11   2    4.27    0.48
  11  11  -2    3.61    0.41
 -10 -11   2   16.65    0.72
  10  11  -2   16.87    0.70
 -10  11   2   17.41    0.75
  10  11  -2   16.32    0.59
  -9 -11   2    2.72    0.37
   9  11  -2    2.90    0.37
  -9  11   2    3.18    0.41
  -8 -11   2    3.06    0.37
  -8  11   2    2.49    0.37
   8  11  -2    2.42    0.33
  -7 -11   2    2.98    0.35
  -7  11   2    3.43    0.35
   7  11  -2    2.84    0.33
  -6 -11   2    6.61    0.43
   6  11  -2    6.44    0.42
  -6  11   2    6.82    0.41
  -5 -11   2   61.09    1.60
  -5  11   2   63.94    1.54
  -5  11   2   64.98    1.55
   5  11  -2   63.29    1.55
  -4 -11   2   46.83    1.28
   4  11  -2   49.18    1.25
  -4  11   2   49.11    1.25
  -4  11   2   49.72    1.21
  -3 -11   2    0.58    0.17
   3  11  -2    0.90    0.20
  -3  11   2    0.71    0.18
  -3  11   2    0.85    0.16
  -2 -11   2   -0.07    0.13
  -2  11   2   -0.02    0.15
   2  11  -2    0.14    0.15
  -2  11   2   -0.08    0.10
   1 -11  -2    0.90    0.18
  -1 -11   2    1.05    0.18
   1  11  -2    1.32    0.17
  -1  11   2    0.76    0.19
   1  11  -2    0.86    0.19
   0 -11   2    1.10    0.18
   0 -11  -2    0.49    0.17
   0  11   2    1.04    0.20
   0  11  -2    1.32    0.16
   0  11  -2    1.17    0.21
  -1 -11  -2    0.85    0.20
   1 -11   2    1.12    0.17
  -1  11  -2    1.24    0.18
   1  11   2    1.15    0.20
  -1  11  -2    1.38    0.21
   2 -11   2   17.92    0.55
  -2 -11  -2   18.83    0.68
  -2  11  -2   18.24    0.64
  -2  11  -2   17.52    0.59
   2  11   2   17.76    0.62
  -3 -11  -2    2.05    0.31
  -3  11  -2    1.78    0.24
   3  11   2    1.90    0.28
  -3  11  -2    1.55    0.24
  -4 -11  -2   12.36    0.57
  -4  11  -2   11.56    0.52
  -4  11  -2   11.89    0.52
   4  11   2   11.43    0.50
  -5 -11  -2    0.31    0.18
   5  11   2    0.00    0.18
  -5  11  -2    0.11    0.20
  -5  11  -2    0.12    0.17
  -6 -11  -2    0.00    0.18
  -6  11  -2    0.26    0.22
   6  11   2   -0.09    0.18
   6  11   2    0.07    0.16
  -7 -11  -2   15.86    0.70
  -7  11  -2   16.25    0.71
   7  11   2   16.34    0.61
   7  11   2   17.33    0.66
  -8 -11  -2    2.85    0.37
   8 -11   2    2.43    0.31
   8  11   2    2.56    0.35
   8  11   2    2.43    0.32
  -8  11  -2    1.89    0.34
  -9 -11  -2    1.22    0.28
   9 -11   2    1.54    0.26
   9  11   2    1.42    0.29
   9  11   2    1.03    0.24
  -9  11  -2    1.42    0.34
 -10 -11  -2    1.88    0.33
  10 -11   2    1.75    0.26
  10  11   2    1.77    0.27
  10  11   2    1.66    0.31
 -10  11  -2    1.88    0.38
  11 -11   2    0.59    0.21
 -11 -11  -2    0.58    0.26
  11  11   2    0.78    0.22
  11  11   2    0.54    0.26
 -11  11  -2    0.56    0.35
  12 -11   2   18.58    0.72
 -12 -11  -2   17.40    0.81
 -12  11  -2   17.51    0.90
  12  11   2   18.57    0.77
 -13 -11  -2    0.44    0.28
  13 -11   2    0.44    0.21
  13  11   2    0.57    0.29
 -13  11  -2    0.90    0.41
 -14 -11  -2    3.55    0.48
  14 -11   2    3.79    0.39
  14  11   2    3.30    0.45
 -14  11  -2    3.19    0.54
 -15 -11  -2    4.85    0.54
  15  11   2    4.98    0.50
 -15  11  -2    4.08    0.65
 -16 -11  -2    1.39    0.38
 -16  11  -2    1.76    0.51
  16  11   2    1.73    0.38
 -17 -11  -2    0.93    0.36
  17  11   2    0.03    0.31
 -17  11  -2    0.05    0.44
 -18 -11  -2   -0.03    0.32
  18  11   2    0.06    0.33
 -18  11  -2   -0.48    0.45
 -19 -12   2    0.00    0.34
 -19  12   2    1.24    0.49
  19  12  -2   -0.31    0.32
 -18 -12   2    0.44    0.34
 -18  12   2    0.49    0.44
  18  12  -2    0.45    0.33
 -17 -12   2    0.52    0.31
  17  12  -2    0.40    0.30
 -17  12   2   -0.42    0.36
 -16 -12   2    1.59    0.38
 -16  12   2    1.42    0.44
  16  12  -2    1.52    0.37
 -15 -12   2    0.18    0.28
  15  12  -2   -0.07    0.26
 -15  12   2    0.34    0.37
 -14 -12   2    1.24    0.33
 -14  12   2    1.78    0.41
  14  12  -2    1.89    0.36
 -13 -12   2   -0.09    0.24
  13  12  -2    0.00    0.24
 -13  12   2    0.35    0.31
 -12 -12   2    0.22    0.24
 -12  12   2   -0.07    0.29
  12  12  -2    0.38    0.25
 -11 -12   2    3.82    0.44
 -11  12   2    4.09    0.49
  11  12  -2    3.27    0.41
 -10 -12   2    0.95    0.27
 -10  12   2    0.80    0.30
  10  12  -2    0.66    0.26
  10  12  -2    1.04    0.23
  -9 -12   2    4.88    0.43
   9  12  -2    3.54    0.40
  -9  12   2    5.22    0.47
  -8 -12   2   -0.11    0.20
  -8  12   2   -0.18    0.21
   8  12  -2    0.08    0.21
  -7 -12   2    8.31    0.49
   7  12  -2    7.67    0.47
  -7  12   2    7.68    0.47
  -6 -12   2    0.46    0.20
   6  12  -2    0.51    0.20
  -6  12   2    0.58    0.22
  -6  12   2    0.32    0.20
  -5 -12   2    2.65    0.33
  -5  12   2    2.32    0.29
  -5  12   2    1.94    0.28
   5  12  -2    1.97    0.27
  -4 -12   2    0.31    0.17
  -4  12   2    0.21    0.18
  -4  12   2    0.31    0.16
   4  12  -2    0.16    0.18
  -3 -12   2    4.15    0.35
   3  12  -2    4.79    0.35
  -3  12   2    4.49    0.36
  -2 -12   2    0.68    0.18
   2  12  -2    0.65    0.19
  -2  12   2    0.91    0.21
  -1 -12   2    1.05    0.19
   1 -12  -2    1.20    0.21
   1  12  -2    1.11    0.22
  -1  12   2    1.14    0.22
   0 -12  -2    2.02    0.29
   0 -12   2    1.59    0.25
   0  12  -2    2.08    0.31
   0  12   2    2.07    0.29
   1 -12   2    0.25    0.14
  -1 -12  -2    0.28    0.17
   1  12   2    0.48    0.19
  -1  12  -2    0.39    0.18
  -1  12  -2    0.44    0.15
  -2 -12  -2    1.76    0.26
   2 -12   2    1.78    0.23
   2  12   2    1.83    0.25
  -2  12  -2    1.58    0.22
  -2  12  -2    1.65    0.25
  -3 -12  -2    0.10    0.17
  -3  12  -2    0.21    0.18
  -3  12  -2    0.06    0.18
   3  12   2    0.12    0.18
  -4 -12  -2   65.61    1.73
   4  12   2   67.84    1.62
  -4  12  -2   65.74    1.63
  -4  12  -2   65.69    1.65
  -5 -12  -2    7.26    0.47
   5  12   2    6.05    0.42
  -5  12  -2    6.39    0.46
  -5  12  -2    6.69    0.44
  -6 -12  -2   11.56    0.59
   6  12   2   12.27    0.57
  -6  12  -2   12.75    0.59
  -6  12  -2   12.69    0.61
  -7 -12  -2    0.90    0.26
   7  12   2    0.83    0.25
  -7  12  -2    0.93    0.29
   7  12   2    1.32    0.25
  -8 -12  -2    4.10    0.44
   8  12   2    3.57    0.36
   8  12   2    3.87    0.40
  -8  12  -2    4.25    0.48
  -9 -12  -2    7.39    0.53
   9  12   2    7.11    0.49
  -9  12  -2    7.81    0.60
   9  12   2    7.61    0.45
 -10 -12  -2    2.51    0.38
  10  12   2    3.49    0.42
  10  12   2    2.45    0.35
 -10  12  -2    2.80    0.44
 -11 -12  -2    1.70    0.34
 -11  12  -2    1.45    0.39
  11  12   2    1.56    0.32
  11  12   2    1.76    0.29
 -12 -12  -2    1.98    0.36
 -12  12  -2    2.73    0.47
  12  12   2    2.32    0.37
 -13 -12  -2    0.05    0.25
 -13  12  -2    0.04    0.36
  13  12   2    0.07    0.26
 -14 -12  -2    7.81    0.61
 -14  12  -2    9.57    0.74
  14  12   2    8.66    0.60
 -15 -12  -2    2.01    0.40
  15  12   2    2.47    0.41
 -15  12  -2    1.65    0.49
 -16 -12  -2    2.57    0.44
  16  12   2    2.05    0.40
 -16  12  -2    1.54    0.52
 -17 -12  -2    1.23    0.39
  17  12   2    1.45    0.42
 -17  12  -2    1.53    0.55
 -18 -13   2    0.25    0.34
  18  13  -2    0.52    0.34
 -18  13   2   -0.18    0.43
 -17 -13   2    1.08    0.37
  17  13  -2    0.37    0.32
 -17  13   2    1.04    0.45
 -16 -13   2    1.00    0.35
  16  13  -2    0.85    0.35
 -16  13   2    0.86    0.43
 -15 -13   2    1.59    0.38
  15  13  -2    1.78    0.38
 -15  13   2    2.81    0.50
 -14 -13   2   -0.04    0.27
 -14  13   2   -0.29    0.32
  14  13  -2    0.59    0.29
 -13 -13   2    4.19    0.47
  13  13  -2    3.53    0.44
 -13  13   2    3.24    0.47
 -12 -13   2    0.11    0.25
  12  13  -2   -0.44    0.22
 -12  13   2   -0.38    0.27
 -11 -13   2    3.51    0.44
  11  13  -2    3.41    0.42
 -11  13   2    3.32    0.47
 -10 -13   2    6.90    0.53
  10  13  -2    6.87    0.51
 -10  13   2    6.58    0.52
  -9 -13   2    1.65    0.32
   9  13  -2    2.09    0.33
  -9  13   2    1.56    0.32
  -8 -13   2    1.31    0.29
   8  13  -2    1.42    0.30
  -8  13   2    1.12    0.28
  -7 -13   2   57.70    1.60
  -7  13   2   59.61    1.54
  -7  13   2   58.77    1.54
   7  13  -2   59.74    1.55
  -6 -13   2    3.03    0.36
  -6  13   2    3.69    0.39
  -6  13   2    2.74    0.36
   6  13  -2    3.42    0.36
  -5 -13   2    5.12    0.42
   5  13  -2    4.07    0.37
  -5  13   2    4.21    0.40
  -4 -13   2   12.65    0.58
   4  13  -2   13.28    0.58
  -4  13   2   13.83    0.59
  -3 -13   2   10.79    0.51
   3  13  -2   11.35    0.52
  -3  13   2    9.74    0.49
  -2 -13   2    2.10    0.29
   2  13  -2    2.27    0.30
  -2  13   2    2.55    0.32
   1 -13  -2    3.78    0.33
  -1 -13   2    3.74    0.33
   1  13  -2    3.60    0.35
  -1  13   2    4.49    0.37
   0 -13  -2    9.95    0.51
   0 -13   2   11.84    0.49
   0  13  -2   10.80    0.51
   0  13   2   11.69    0.52
   1 -13   2    0.40    0.15
  -1 -13  -2    0.56    0.19
  -1  13  -2    0.34    0.18
   1  13   2    0.54    0.21
  -2 -13  -2    1.59    0.26
   2 -13   2    1.94    0.24
   2  13   2    1.27    0.24
  -2  13  -2    1.80    0.27
  -3 -13  -2    5.71    0.43
  -3  13  -2    5.53    0.39
   3  13   2    5.79    0.40
  -3  13  -2    5.68    0.41
  -4 -13  -2    1.19    0.26
  -4  13  -2    1.06    0.25
   4  13   2    0.97    0.25
  -4  13  -2    1.64    0.28
  -5 -13  -2    2.12    0.32
   5  13   2    2.96    0.36
  -5  13  -2    2.35    0.32
  -5  13  -2    2.74    0.39
  -6 -13  -2   -0.01    0.20
  -6  13  -2    0.16    0.25
   6  13   2    0.20    0.22
  -6  13  -2    0.19    0.22
  -7 -13  -2    0.87    0.26
   7  13   2    0.98    0.27
  -7  13  -2    0.65    0.26
   7  13   2    1.08    0.24
  -7  13  -2    0.84    0.31
  -8 -13  -2   -0.29    0.20
   8  13   2    0.46    0.22
   8  13   2    0.16    0.23
  -8  13  -2   -0.09    0.26
  -9 -13  -2    0.19    0.24
   9  13   2    0.03    0.20
  -9  13  -2    0.38    0.32
   9  13   2    0.52    0.26
 -10 -13  -2    4.61    0.47
 -10  13  -2    4.05    0.52
  10  13   2    5.23    0.47
  10  13   2    4.03    0.40
 -11 -13  -2    5.16    0.50
  11  13   2    5.25    0.48
 -11  13  -2    5.62    0.58
 -12 -13  -2    0.14    0.25
 -12  13  -2   -0.09    0.34
  12  13   2   -0.14    0.25
 -13 -13  -2    0.34    0.28
  13  13   2    0.11    0.27
 -13  13  -2    0.14    0.38
 -14 -13  -2    1.44    0.37
  14  13   2    1.31    0.35
 -14  13  -2   -0.33    0.40
 -15 -13  -2    1.59    0.40
 -15  13  -2    2.26    0.53
  15  13   2    2.27    0.41
 -16 -13  -2    3.90    0.55
 -16  13  -2    6.43    0.75
  16  13   2    5.28    0.56
 -17 -13  -2    0.72    0.37
  17  13   2    0.29    0.35
 -17  13  -2    0.66    0.50
  18  14  -2    2.46    0.45
 -18  14   2    2.72    0.59
 -17 -14   2    1.17    0.37
 -17  14   2    1.09    0.46
  17  14  -2    0.68    0.35
 -16 -14   2    1.93    0.42
 -16  14   2    1.72    0.47
  16  14  -2    1.56    0.38
 -15 -14   2    0.91    0.34
  15  14  -2   -0.10    0.28
 -15  14   2   -0.60    0.34
 -14 -14   2    6.17    0.56
  14  14  -2    6.25    0.55
 -14  14   2    7.91    0.66
 -13 -14   2    0.98    0.32
 -13  14   2    0.79    0.36
  13  14  -2    0.68    0.29
 -12 -14   2    5.51    0.52
  12  14  -2    5.33    0.50
 -12  14   2    6.14    0.58
 -11 -14   2    0.41    0.26
 -11  14   2   -0.20    0.29
  11  14  -2   -0.03    0.25
 -10 -14   2    0.81    0.28
  10  14  -2    0.79    0.29
 -10  14   2    0.29    0.29
  -9 -14   2    5.16    0.48
   9  14  -2    5.02    0.46
  -9  14   2    4.96    0.50
  -8 -14   2    2.46    0.36
  -8  14   2    2.59    0.36
  -8  14   2    2.23    0.34
   8  14  -2    2.58    0.39
  -7 -14   2   16.48    0.72
   7  14  -2   14.99    0.68
  -7  14   2   15.15    0.66
  -6 -14   2    8.70    0.54
   6  14  -2    9.26    0.53
  -6  14   2    8.91    0.53
  -5 -14   2    1.89    0.29
  -5  14   2    1.05    0.26
   5  14  -2    1.20    0.27
  -4 -14   2   17.45    0.69
  -4  14   2   15.29    0.66
   4  14  -2   16.47    0.67
  -3 -14   2    2.89    0.34
  -3  14   2    2.80    0.37
   3  14  -2    3.09    0.35
  -2 -14   2   40.59    1.15
   2  14  -2   38.50    1.12
  -2  14   2   41.12    1.14
   1 -14  -2    3.71    0.35
  -1 -14   2    3.79    0.35
  -1  14   2    3.90    0.38
   1  14  -2    3.56    0.38
   0 -14   2   11.81    0.52
   0 -14  -2   13.44    0.59
   0  14   2   12.88    0.58
   0  14  -2   12.46    0.57
   1 -14   2    0.63    0.18
  -1 -14  -2    0.77    0.23
  -1  14  -2    0.47    0.21
   1  14   2    0.85    0.24
  -2 -14  -2    9.10    0.52
  -2  14  -2    9.45    0.51
   2  14   2    8.85    0.50
  -3 -14  -2   -0.25    0.17
  -3  14  -2    0.11    0.20
   3  14   2    0.09    0.20
  -4 -14  -2    2.08    0.33
   4  14   2    2.76    0.36
  -4  14  -2    2.17    0.31
  -5 -14  -2    0.21    0.23
   5  14   2    0.42    0.23
  -5  14  -2    0.15    0.22
  -5  14  -2    0.22    0.23
  -6 -14  -2    9.06    0.58
  -6  14  -2    8.90    0.56
  -6  14  -2   10.83    0.58
   6  14   2   10.05    0.55
  -7 -14  -2    0.60    0.26
   7  14   2    0.60    0.24
   7  14   2    0.50    0.26
  -7  14  -2    0.60    0.26
  -7  14  -2    0.54    0.28
  -8 -14  -2    5.80    0.50
  -8  14  -2    6.51    0.49
   8  14   2    5.20    0.43
  -8  14  -2    5.84    0.54
   8  14   2    4.57    0.45
  -9 -14  -2    4.38    0.46
  -9  14  -2    3.99    0.52
   9  14   2    4.19    0.39
   9  14   2    3.63    0.42
 -10 -14  -2    1.91    0.36
 -10  14  -2    1.89    0.41
  10  14   2    1.56    0.33
  10  14   2    1.87    0.30
 -11 -14  -2   -0.08    0.24
 -11  14  -2    0.36    0.36
  11  14   2    0.68    0.29
 -12 -14  -2    0.55    0.30
  12  14   2    1.28    0.33
 -12  14  -2    1.16    0.41
 -13 -14  -2    0.56    0.32
 -13  14  -2    0.03    0.38
  13  14   2    0.32    0.29
 -14 -14  -2    0.27    0.30
 -14  14  -2    0.24    0.42
  14  14   2    0.21    0.29
 -15 -14  -2    5.34    0.58
 -15  14  -2    5.13    0.71
  15  14   2    5.62    0.55
 -16 -14  -2    1.31    0.40
  16  14   2    1.65    0.42
 -16  14  -2    2.15    0.56
 -17 -15   2    0.29    0.35
 -17  15   2    0.14    0.44
  17  15  -2   -0.45    0.29
 -16 -15   2    0.86    0.35
 -16  15   2    0.78    0.45
  16  15  -2    0.31    0.32
 -15 -15   2    2.70    0.45
 -15  15   2    3.23    0.52
  15  15  -2    2.85    0.45
 -14 -15   2    0.21    0.28
  14  15  -2   -0.39    0.25
 -14  15   2    0.10    0.36
 -13 -15   2    0.11    0.28
  13  15  -2    0.01    0.27
 -13  15   2   -0.37    0.31
 -12 -15   2    0.28    0.27
  12  15  -2    0.11    0.27
 -12  15   2   -0.13    0.31
 -11 -15   2    3.55    0.46
  11  15  -2    3.50    0.44
 -11  15   2    3.32    0.45
 -10 -15   2   -0.14    0.23
  10  15  -2    0.25    0.26
  -9 -15   2    1.40    0.31
   9  15  -2    1.37    0.32
  -9  15   2    1.43    0.31
  -8 -15   2    6.95    0.52
   8  15  -2    5.64    0.48
  -8  15   2    6.20    0.47
  -7 -15   2    1.05    0.27
  -7  15   2    0.72    0.27
   7  15  -2    1.29    0.30
  -6 -15   2    0.17    0.21
   6  15  -2   -0.17    0.22
  -6  15   2    0.32    0.24
  -5 -15   2   18.43    0.76
  -5  15   2   18.91    0.75
   5  15  -2   18.50    0.74
  -4 -15   2    0.11    0.20
   4  15  -2    0.33    0.23
  -4  15   2   -0.14    0.20
  -3 -15   2   16.25    0.68
   3  15  -2   15.81    0.67
  -3  15   2   14.77    0.65
  -2 -15   2    1.41    0.25
  -2  15   2    1.03    0.26
   2  15  -2    0.71    0.24
  -1 -15   2    0.28    0.17
   1  15  -2    0.12    0.20
  -1  15   2   -0.43    0.19
   0 -15  -2    3.69    0.37
   0 -15   2    3.20    0.33
   0  15   2    3.45    0.38
   0  15  -2    4.11    0.40
  -1 -15  -2    4.31    0.40
   1  15   2    3.84    0.40
  -1  15  -2    3.66    0.38
  -2 -15  -2    0.03    0.19
   2  15   2   -0.01    0.21
  -2  15  -2    0.12    0.21
  -3 -15  -2    6.28    0.48
  -3  15  -2    6.21    0.45
   3  15   2    6.73    0.46
  -4 -15  -2    1.71    0.31
   4  15   2    1.33    0.29
  -4  15  -2    1.26    0.28
  -5 -15  -2   13.59    0.68
   5  15   2   14.70    0.66
  -5  15  -2   13.54    0.64
  -6 -15  -2    4.76    0.47
  -6  15  -2    4.99    0.45
   6  15   2    4.75    0.44
  -7 -15  -2    4.79    0.48
  -7  15  -2    4.40    0.45
   7  15   2    5.20    0.44
   7  15   2    5.24    0.46
  -8 -15  -2    2.55    0.40
   8  15   2    2.75    0.40
   8  15   2    2.58    0.37
  -8  15  -2    2.09    0.36
  -8  15  -2    1.60    0.37
  -9 -15  -2    0.62    0.29
  -9  15  -2    0.77    0.34
   9  15   2    1.04    0.27
   9  15   2    1.02    0.31
  -9  15  -2    0.35    0.29
 -10 -15  -2    5.61    0.53
 -10  15  -2    6.80    0.61
  10  15   2    6.59    0.47
  10  15   2    6.43    0.53
 -11 -15  -2    1.06    0.33
 -11  15  -2    1.49    0.42
  11  15   2    1.14    0.32
 -12 -15  -2    1.00    0.34
 -12  15  -2    0.01    0.37
  12  15   2   -0.07    0.26
 -13 -15  -2    1.05    0.34
 -13  15  -2    1.58    0.47
  13  15   2    1.23    0.36
 -14 -15  -2    0.56    0.34
 -14  15  -2    0.75    0.45
  14  15   2    0.69    0.34
 -15 -15  -2   -0.06    0.31
 -15  15  -2    0.31    0.45
  15  15   2   -0.08    0.32
 -16 -16   2    0.73    0.36
 -16  16   2    0.40    0.44
  16  16  -2    1.04    0.37
 -15 -16   2   -0.27    0.28
 -15  16   2   -0.50    0.39
  15  16  -2    0.39    0.33
 -14 -16   2    1.32    0.38
  14  16  -2    0.66    0.33
 -13 -16   2    0.71    0.32
  13  16  -2    0.68    0.32
 -12 -16   2    0.22    0.28
  12  16  -2    0.53    0.30
 -11 -16   2    1.71    0.36
  11  16  -2    3.06    0.44
 -11  16   2    2.95    0.44
 -10 -16   2    2.33    0.39
  10  16  -2    3.02    0.42
 -10  16   2    2.81    0.41
  -9 -16   2    2.73    0.44
  -9  16   2    3.95    0.45
   9  16  -2    3.41    0.44
  -8 -16   2    0.49    0.26
  -8  16   2    0.07    0.25
   8  16  -2    0.01    0.25
  -7 -16   2   14.61    0.73
   7  16  -2   15.41    0.71
  -7  16   2   16.11    0.72
  -6 -16   2   20.15    0.83
  -6  16   2   20.20    0.81
   6  16  -2   20.75    0.82
  -5 -16   2    1.25    0.28
  -5  16   2    0.91    0.29
   5  16  -2    0.89    0.28
  -4 -16   2    0.66    0.24
   4  16  -2    0.38    0.25
  -4  16   2    0.91    0.26
  -3 -16   2    8.00    0.50
  -3  16   2    8.27    0.52
   3  16  -2    7.41    0.50
  -2 -16   2    6.64    0.47
  -2  16   2    7.83    0.51
   2  16  -2    7.69    0.51
  -1 -16   2    1.70    0.26
  -1  16   2    1.11    0.27
   1  16  -2    1.30    0.29
   0 -16  -2    0.36    0.22
   0  16  -2    0.48    0.24
   0  16   2    0.20    0.24
  -1 -16  -2    6.29    0.47
  -1  16  -2    6.53    0.46
   1  16   2    5.77    0.46
  -2 -16  -2    0.44    0.24
   2  16   2    0.67    0.25
  -2  16  -2    0.04    0.22
  -3 -16  -2    2.11    0.33
  -3  16  -2    2.50    0.37
   3  16   2    2.24    0.33
  -4 -16  -2    4.66    0.45
  -4  16  -2    4.26    0.44
   4  16   2    4.59    0.43
  -5 -16  -2    5.62    0.49
  -5  16  -2    5.46    0.48
   5  16   2    6.05    0.48
  -6 -16  -2    0.20    0.25
   6  16   2    0.77    0.28
  -6  16  -2    0.32    0.26
  -7 -16  -2    5.74    0.52
   7  16   2    4.90    0.47
  -7  16  -2    6.10    0.50
   7  16   2    5.31    0.45
  -8 -16  -2    1.41    0.34
   8  16   2    2.43    0.37
   8  16   2    2.01    0.33
  -8  16  -2    2.10    0.37
  -9 -16  -2    4.67    0.51
   9  16   2    5.32    0.50
   9  16   2    5.12    0.45
  -9  16  -2    4.50    0.47
 -10 -16  -2   -0.56    0.22
 -10  16  -2   -0.01    0.26
  10  16   2    0.19    0.28
  10  16   2   -0.11    0.23
 -11 -16  -2    2.71    0.43
  11  16   2    2.59    0.40
 -11  16  -2    1.60    0.37
 -12 -16  -2    4.15    0.51
  12  16   2    4.21    0.51
 -12  16  -2    4.37    0.63
 -13 -16  -2   -0.09    0.27
 -13  16  -2    0.43    0.40
  13  16   2    0.10    0.30
 -14 -16  -2    0.32    0.31
 -14  16  -2   -0.07    0.43
  14  16   2    0.82    0.37
 -15  16  -2    7.07    0.78
  15  16   2    4.67    0.57
 -15 -17   2    0.51    0.35
  15  17  -2    0.46    0.34
 -14 -17   2    2.07    0.43
  14  17  -2    3.19    0.48
 -13 -17   2    1.29    0.37
  13  17  -2    0.85    0.35
 -12 -17   2    0.17    0.30
 -12  17   2    0.36    0.29
  12  17  -2    0.00    0.29
 -11 -17   2    0.23    0.29
 -11  17   2    0.03    0.27
  11  17  -2   -0.04    0.28
 -10 -17   2    5.12    0.53
  10  17  -2    6.08    0.54
 -10  17   2    7.16    0.55
  -9 -17   2    0.24    0.26
   9  17  -2    0.09    0.26
  -9  17   2   -0.23    0.25
  -8 -17   2    1.22    0.31
   8  17  -2    1.74    0.34
  -8  17   2    0.97    0.32
  -7 -17   2    0.04    0.23
  -7  17   2   -0.38    0.22
   7  17  -2   -0.01    0.24
  -6 -17   2    3.54    0.44
  -6  17   2    3.68    0.45
   6  17  -2    2.56    0.38
  -5 -17   2    0.87    0.27
   5  17  -2    0.73    0.28
  -5  17   2    0.57    0.27
  -4 -17   2    0.12    0.22
   4  17  -2    0.11    0.24
  -4  17   2   -0.14    0.22
  -3 -17   2    3.08    0.39
   3  17  -2    3.83    0.42
  -3  17   2    3.21    0.41
  -2 -17   2   16.71    0.71
  -2  17   2   16.18    0.71
   2  17  -2   16.08    0.72
  -1  17   2    0.46    0.26
   1  17  -2    0.57    0.25
   0 -17  -2    0.84    0.25
   0  17   2    1.31    0.31
   0  17  -2    0.44    0.25
  -1 -17  -2    0.27    0.23
   1  17   2    0.16    0.24
  -1  17  -2    0.05    0.23
  -2 -17  -2    0.17    0.23
  -2  17  -2    0.46    0.26
   2  17   2    0.95    0.28
  -3 -17  -2   -0.32    0.20
  -3  17  -2   -0.06    0.22
   3  17   2    0.01    0.24
  -4 -17  -2   -0.09    0.21
   4  17   2   -0.17    0.23
  -4  17  -2    0.14    0.23
  -5 -17  -2    2.52    0.39
  -5  17  -2    2.20    0.35
   5  17   2    1.30    0.32
  -6 -17  -2    0.36    0.26
   6  17   2   -0.20    0.24
  -6  17  -2    0.28    0.26
  -7 -17  -2    0.17    0.27
   7  17   2    0.91    0.27
   7  17   2    0.62    0.28
  -7  17  -2    0.65    0.29
  -8 -17  -2   -0.14    0.24
   8  17   2   -0.28    0.25
   8  17   2    0.06    0.23
  -8  17  -2    0.06    0.26
  -9 -17  -2    0.20    0.27
  -9  17  -2    0.36    0.29
   9  17   2    0.00    0.24
   9  17   2    0.76    0.32
 -10 -17  -2    0.46    0.30
  10  17   2    0.62    0.31
 -10  17  -2    0.34    0.30
  10  17   2    0.90    0.29
 -11 -17  -2    0.19    0.29
 -11  17  -2    0.20    0.31
  11  17   2    0.26    0.31
 -12 -17  -2    0.65    0.34
 -12  17  -2    0.63    0.34
  12  17   2    0.86    0.35
 -13 -17  -2    2.60    0.46
 -13  17  -2    2.27    0.44
  13  17   2    3.32    0.49
  14  17   2    0.04    0.34
 -14 -18   2    0.54    0.36
  14  18  -2    1.14    0.39
 -14  18   2    1.15    0.37
 -13 -18   2   -0.26    0.30
 -13  18   2    0.16    0.32
  13  18  -2    0.40    0.34
 -12 -18   2    3.36    0.52
  12  18  -2    3.09    0.46
 -12  18   2    4.03    0.50
 -11 -18   2    0.18    0.30
  11  18  -2    1.39    0.37
 -11  18   2    1.10    0.34
 -10 -18   2    1.51    0.37
  10  18  -2    0.82    0.33
 -10  18   2    1.33    0.35
  -9 -18   2    0.15    0.27
  -9  18   2    0.81    0.32
   9  18  -2    0.07    0.28
  -8 -18   2    2.18    0.38
   8  18  -2    1.55    0.35
  -8  18   2    1.27    0.33
  -7 -18   2    0.01    0.23
  -7  18   2    0.25    0.26
   7  18  -2    0.32    0.27
  -6 -18   2    0.79    0.29
  -6  18   2    0.95    0.30
   6  18  -2    0.96    0.31
  -5 -18   2    0.79    0.28
   5  18  -2    0.30    0.27
  -5  18   2    0.67    0.28
  -4 -18   2    0.70    0.26
   4  18  -2    0.20    0.26
  -4  18   2    0.73    0.28
  -3 -18   2    9.78    0.58
   3  18  -2   10.81    0.61
  -3  18   2    9.81    0.58
  -2 -18   2    0.41    0.22
   2  18  -2    0.76    0.28
  -2  18   2    0.70    0.27
   1  18  -2   19.18    0.79
  -1  18   2   18.93    0.79
   0  18   2    2.19    0.36
   0  18  -2    2.62    0.39
  -1 -18  -2    3.70    0.43
  -1  18  -2    3.82    0.43
   1  18   2    3.61    0.42
  -2 -18  -2    3.90    0.44
   2  18   2    3.57    0.43
  -2  18  -2    4.00    0.44
  -3 -18  -2    1.18    0.31
  -3  18  -2    1.35    0.32
   3  18   2    1.86    0.35
  -4 -18  -2    0.76    0.28
   4  18   2    1.46    0.32
  -4  18  -2    1.16    0.32
  -5 -18  -2    4.93    0.48
  -5  18  -2    4.26    0.46
   5  18   2    4.95    0.49
  -6 -18  -2    0.17    0.26
   6  18   2    0.09    0.27
  -6  18  -2    0.12    0.26
  -7 -18  -2    1.70    0.36
   7  18   2    2.86    0.43
   7  18   2    2.52    0.38
  -7  18  -2    2.06    0.37
  -8 -18  -2    0.44    0.27
   8  18   2    0.24    0.25
   8  18   2    0.28    0.30
  -8  18  -2    0.51    0.29
  -9 -18  -2    1.26    0.36
  -9  18  -2    0.84    0.31
   9  18   2    0.86    0.30
   9  18   2    1.35    0.36
 -10 -18  -2    2.12    0.42
  10  18   2    2.25    0.41
 -10  18  -2    2.34    0.42
 -11 -18  -2   -0.03    0.29
  11  18   2    0.01    0.30
 -11  18  -2    0.27    0.31
 -12 -18  -2    1.52    0.40
 -12  18  -2    0.96    0.36
  12  18   2    1.41    0.40
  13  18   2   -0.35    0.32
 -13 -19   2    0.68    0.37
 -13  19   2    0.59    0.36
  13  19  -2    1.78    0.41
 -12 -19   2    0.07    0.31
  12  19  -2    0.08    0.32
 -12  19   2    0.25    0.33
 -11 -19   2    1.40    0.39
  11  19  -2    1.39    0.39
 -11  19   2    1.74    0.40
 -10 -19   2    0.39    0.29
  10  19  -2   -0.11    0.28
 -10  19   2    0.30    0.33
  -9 -19   2    0.38    0.28
  -9  19   2   -0.28    0.26
   9  19  -2   -0.16    0.27
  -8 -19   2    0.51    0.29
  -8  19   2   -0.05    0.27
   8  19  -2    0.29    0.28
  -7 -19   2    0.75    0.30
  -7  19   2    0.26    0.29
   7  19  -2    1.44    0.34
  -6 -19   2    0.45    0.27
   6  19  -2   -0.34    0.26
  -6  19   2    0.35    0.27
  -5 -19   2    1.40    0.32
   5  19  -2    2.16    0.38
  -5  19   2    1.38    0.33
  -4 -19   2    0.37    0.24
   4  19  -2   -0.09    0.26
  -4  19   2    0.11    0.26
  -3 -19   2    0.96    0.27
   3  19  -2    0.90    0.30
  -3  19   2    1.51    0.34
  -2  19   2    0.49    0.27
   2  19  -2   -0.38    0.23
  -1  19   2    0.72    0.29
   1  19  -2    0.95    0.29
   0  19   2    3.69    0.46
   0  19  -2    3.88    0.45
  -1 -19  -2    3.72    0.44
  -1  19  -2    4.09    0.43
   1  19   2    3.74    0.45
  -2 -19  -2    1.36    0.31
  -2  19  -2    1.01    0.31
   2  19   2    0.79    0.30
  -3 -19  -2    0.02    0.24
   3  19   2    0.11    0.26
  -3  19  -2    0.00    0.26
  -4 -19  -2    0.77    0.31
   4  19   2    2.15    0.37
  -4  19  -2    1.14    0.33
  -5 -19  -2    0.43    0.27
  -5  19  -2    0.45    0.30
   5  19   2    0.40    0.29
  -6 -19  -2    0.19    0.26
   6  19   2   -0.22    0.26
  -6  19  -2   -0.39    0.24
  -7 -19  -2    3.09    0.48
   7  19   2    3.99    0.48
   7  19   2    3.81    0.46
  -7  19  -2    4.12    0.50
  -8 -19  -2    0.44    0.31
  -8  19  -2    0.23    0.30
   8  19   2   -0.15    0.24
   8  19   2   -0.34    0.26
  -9 -19  -2    0.52    0.32
   9  19   2    0.34    0.32
   9  19   2    0.60    0.30
  -9  19  -2   -0.12    0.30
 -10 -19  -2    0.09    0.31
 -10  19  -2    0.32    0.33
  10  19   2    0.48    0.33
 -11 -19  -2    1.49    0.39
 -11  19  -2    1.05    0.38
  11  19   2    1.69    0.40
  12  19   2    0.33    0.35
 -11 -20   2    0.27    0.33
 -11  20   2    0.21    0.33
  11  20  -2   -0.22    0.32
 -10 -20   2   -0.16    0.27
 -10  20   2   -0.36    0.28
  10  20  -2    0.04    0.32
  -9 -20   2    0.24    0.28
  -9  20   2    0.03    0.29
   9  20  -2    0.20    0.30
  -8 -20   2    0.16    0.28
  -8  20   2   -0.01    0.30
   8  20  -2    0.01    0.28
  -7 -20   2    0.27    0.27
  -7  20   2    0.05    0.28
   7  20  -2    0.28    0.29
  -6 -20   2    1.36    0.33
   6  20  -2    1.44    0.35
  -6  20   2    1.31    0.35
  -5 -20   2    0.23    0.26
  -5  20   2    0.47    0.29
   5  20  -2    0.90    0.31
  -4 -20   2    3.50    0.44
  -4  20   2    3.16    0.44
   4  20  -2    3.70    0.47
  -3  20   2    0.03    0.27
   3  20  -2    0.29    0.28
   2  20  -2   -0.04    0.27
  -2  20   2    0.18    0.28
  -1  20   2    0.29    0.29
   1  20  -2    0.24    0.27
   0  20   2    7.02    0.55
   0  20  -2    6.29    0.53
   1  20   2    1.96    0.37
  -1  20  -2    2.18    0.39
  -2 -20  -2    1.76    0.35
  -2  20  -2    1.73    0.36
   2  20   2    2.22    0.39
  -3 -20  -2    0.06    0.24
  -3  20  -2    0.43    0.29
   3  20   2   -0.11    0.26
  -4 -20  -2    2.22    0.40
  -4  20  -2    2.64    0.42
   4  20   2    2.50    0.40
  -5 -20  -2    0.07    0.27
   5  20   2   -0.05    0.29
  -5  20  -2    0.05    0.27
  -6 -20  -2    0.13    0.28
  -6  20  -2   -0.04    0.28
   6  20   2    0.45    0.32
  -7 -20  -2    1.11    0.34
   7  20   2    0.43    0.32
  -7  20  -2    1.32    0.37
   7  20   2    1.10    0.34
  -8 -20  -2    0.36    0.30
   8  20   2   -0.38    0.29
   8  20   2    0.13    0.27
  -8  20  -2    0.37    0.32
  -9 -20  -2    0.92    0.36
   9  20   2    0.18    0.32
  -9  20  -2    0.62    0.35
   9  20   2    1.36    0.35
 -10 -20  -2    1.81    0.43
  10  20   2    2.78    0.46
 -10 -21   2   -0.05    0.30
  10  21  -2    0.28    0.34
  -9 -21   2    0.29    0.31
   9  21  -2    0.30    0.33
  -9  21   2   -0.08    0.30
  -8 -21   2    2.27    0.41
   8  21  -2    3.57    0.50
  -8  21   2    3.06    0.48
  -7 -21   2   -0.27    0.26
  -7  21   2   -0.30    0.28
   7  21  -2   -0.29    0.29
  -6 -21   2    0.83    0.33
  -6  21   2    1.08    0.35
   6  21  -2    1.15    0.35
  -5 -21   2    0.55    0.28
   5  21  -2    0.90    0.33
  -5  21   2    0.69    0.33
   4  21  -2    0.45    0.31
  -4  21   2    0.37    0.32
  -3  21   2    2.35    0.40
   3  21  -2    1.37    0.36
  -2  21   2    1.57    0.37
   2  21  -2    1.03    0.35
   1  21  -2    7.52    0.58
  -1  21   2    6.87    0.58
   0  21  -2    0.58    0.30
   0  21   2    0.19    0.28
   1  21   2    0.32    0.31
  -1  21  -2    0.15    0.28
   2  21   2    0.39    0.30
  -2  21  -2    0.20    0.28
  -3 -21  -2   -0.39    0.23
   3  21   2    0.23    0.30
  -3  21  -2   -0.13    0.28
  -4 -21  -2    0.22    0.27
   4  21   2    0.03    0.30
  -4  21  -2   -0.12    0.29
  -5 -21  -2    0.94    0.33
   5  21   2    1.20    0.36
  -5  21  -2    0.60    0.34
  -6 -21  -2    2.48    0.45
  -6  21  -2    2.48    0.43
   6  21   2    2.05    0.41
  -7 -21  -2   -0.26    0.27
  -7  21  -2    0.41    0.31
   7  21   2   -0.09    0.28
   7  21   2   -0.16    0.30
  -8 -21  -2    2.82    0.47
   8  21   2    3.31    0.49
   8  21   2    3.94    0.54
   9  21   2    1.36    0.40
  -8 -22   2    0.32    0.33
  -7 -22   2    2.09    0.41
   7  22  -2    1.78    0.42
  -7  22   2    1.27    0.38
   6  22  -2    0.17    0.31
  -6  22   2    0.02    0.32
   5  22  -2    0.03    0.31
  -5  22   2    0.55    0.33
  -4  22   2    1.83    0.40
   4  22  -2    1.17    0.38
  -3  22   2   -0.06    0.30
   3  22  -2   -0.01    0.31
   2  22  -2    1.74    0.40
  -2  22   2    2.30    0.42
   1  22  -2    1.05    0.35
  -1  22   2    0.86    0.35
   0  22  -2    0.35    0.31
   0  22   2    0.33    0.33
   1  22   2    1.24    0.38
  -1  22  -2    1.95    0.41
  -2  22  -2    1.24    0.37
   2  22   2    0.94    0.37
   3  22   2    1.29    0.39
  -3  22  -2    1.06    0.35
  -4 -22  -2    3.41    0.50
  -4  22  -2    1.93    0.42
   4  22   2    2.81    0.46
  -5 -22  -2    0.30    0.30
   5  22   2    0.30    0.34
  -5  22  -2    0.02    0.32
  -6 -22  -2    1.97    0.44
   6  22   2    2.42    0.43
  -4  23   2    1.78    0.43
  -3  23   2    0.28    0.33
  -2  23   2    0.81    0.36
   2  23  -2    1.41    0.40
   1  23  -2    0.19    0.32
  -1  23   2    0.23    0.33
   0  23  -2   -0.06    0.30
   0  23   2   -0.44    0.29
   1  23   2    0.07    0.32
   2  23   2    1.19    0.39
   3  23   2   -0.37    0.32
 -23   0   3    4.40    0.65
 -22   0   3   -0.49    0.36
 -21   0   3    0.21    0.40
 -20   0   3   -0.26    0.36
 -19   0   3    4.15    0.57
 -18   0   3   -0.08    0.30
  17   0  -3    1.37    0.31
 -17   0   3    1.96    0.38
 -16   0   3    0.17    0.22
  16   0  -3    0.15    0.22
 -16   0   3   -0.01    0.27
  15   0  -3    6.35    0.45
 -15   0   3    6.74    0.45
 -15   0   3    6.76    0.53
  14   0  -3    0.08    0.19
 -14   0   3   -0.31    0.22
 -14   0   3   -0.04    0.19
  13   0  -3   18.86    0.70
 -13   0   3   19.64    0.67
 -13   0   3   20.31    0.77
 -12   0   3   -0.02    0.16
 -12   0   3   -0.06    0.18
  12   0  -3   -0.09    0.15
  11   0  -3   47.99    1.22
 -11   0   3   47.56    1.21
  11   0  -3   48.62    1.02
 -11   0   3   47.10    1.29
  10   0  -3   -0.01    0.13
 -10   0   3    0.07    0.14
 -10   0   3    0.02    0.16
  10   0  -3   -0.06    0.05
   9   0  -3    1.98    0.12
   9   0  -3    2.58    0.25
  -9   0   3    2.66    0.26
  -8   0   3   -0.16    0.11
   8   0  -3   -0.20    0.11
   8   0  -3   -0.05    0.04
   7   0  -3   31.09    0.78
  -7   0   3   30.85    0.79
  -6   0   3   -0.01    0.09
   6   0  -3    0.01    0.09
  -5   0   3   23.75    0.61
   5   0  -3   23.43    0.59
   4   0  -3    0.01    0.09
  -4   0   3    0.00    0.10
   3   0  -3    0.31    0.08
  -3   0   3    0.30    0.05
  -3   0   3    0.32    0.09
  -2   0   3    0.00    0.06
   2   0  -3   -0.05    0.04
  -2   0   3    0.04    0.05
   2   0  -3    0.04    0.07
  -1   0   3  141.98    2.83
   1   0  -3  139.75    2.97
   0   0  -3   -0.07    0.08
   0   0   3   -0.10    0.06
  -1   0  -3   63.73    1.43
   1   0   3   63.90    1.36
  -2   0  -3    0.03    0.08
   2   0   3    0.01    0.08
  -2   0  -3   -0.13    0.13
   2   0   3   -0.05    0.09
   3   0   3    2.72    0.21
  -3   0  -3    4.01    0.29
  -3   0  -3    4.26    0.21
   3   0   3    3.31    0.20
   4   0   3    0.04    0.09
  -4   0  -3    0.08    0.09
  -4   0  -3   -0.04    0.13
   4   0   3   -0.03    0.08
   5   0   3    7.67    0.32
   5   0   3    8.06    0.33
  -5   0  -3    8.37    0.40
  -5   0  -3    7.35    0.31
  -6   0  -3   -0.02    0.11
   6   0   3   -0.16    0.11
  -6   0  -3   -0.07    0.16
   6   0   3   -0.08    0.11
   7   0   3   24.57    0.69
   7   0   3   24.18    0.67
  -7   0  -3   23.71    0.67
  -7   0  -3   24.27    0.77
   8   0   3    0.02    0.13
  -8   0  -3   -0.03    0.12
   8   0   3   -0.11    0.11
  -8   0  -3    0.04    0.18
   9   0   3   12.85    0.50
  -9   0  -3   11.78    0.57
   9   0   3   12.27    0.45
  -9   0  -3   12.63    0.47
 -10   0  -3    0.23    0.23
 -10   0  -3    0.11    0.14
  10   0   3    0.03    0.16
  10   0   3   -0.11    0.12
 -11   0  -3   13.95    0.55
 -11   0  -3   13.12    0.65
  11   0   3   14.29    0.51
  12   0   3    0.05    0.14
 -12   0  -3   -0.07    0.27
 -13   0  -3    3.22    0.49
 -14   0  -3   -0.55    0.28
 -15   0  -3   16.56    0.85
 -16   0  -3    0.38    0.36
 -17   0  -3    1.38    0.44
 -18   0  -3    0.40    0.42
 -19   0  -3   -0.25    0.44
 -20   0  -3   -0.21    0.43
 -22  -1   3    9.53    0.77
 -22   1   3    9.75    0.79
 -21  -1   3   -0.34    0.35
 -21   1   3   -0.09    0.38
 -20  -1   3   -0.09    0.35
 -20   1   3   -0.12    0.35
 -19  -1   3    1.06    0.37
  19   1  -3    0.42    0.30
 -19   1   3   -0.24    0.33
 -18  -1   3    8.00    0.62
 -18   1   3    8.12    0.63
  18   1  -3    7.70    0.55
 -17  -1   3   -0.23    0.28
 -17  -1   3    0.29    0.24
 -17   1   3   -0.37    0.28
  17   1  -3    0.06    0.24
 -16  -1   3    6.85    0.54
 -16  -1   3    6.90    0.48
  16   1  -3    7.16    0.50
 -16   1   3    7.09    0.56
 -15  -1   3   34.91    1.04
 -15  -1   3   35.06    1.13
  15   1  -3   33.89    1.06
 -15   1   3   32.23    1.12
 -15   1   3   33.90    1.01
  14  -1  -3    0.06    0.18
 -14  -1   3    0.29    0.21
 -14  -1   3    0.26    0.24
 -14   1   3    0.33    0.21
 -14   1   3    0.46    0.26
  14   1  -3    0.53    0.22
 -13  -1   3    3.84    0.35
 -13  -1   3    3.67    0.40
  13  -1  -3    3.13    0.33
  13   1  -3    4.20    0.35
 -13   1   3    4.23    0.41
 -13   1   3    3.46    0.33
  12  -1  -3    7.42    0.41
 -12  -1   3    6.36    0.43
 -12  -1   3    6.14    0.38
 -12   1   3    6.39    0.44
 -12   1   3    6.82    0.37
  12   1  -3    6.55    0.39
  11  -1  -3    0.11    0.15
  11  -1  -3    0.21    0.07
 -11  -1   3   -0.06    0.17
 -11  -1   3    0.32    0.17
 -11   1   3   -0.02    0.18
 -11   1   3    0.23    0.15
  11   1  -3    0.36    0.16
  11   1  -3    0.08    0.06
  10  -1  -3    0.02    0.13
  10  -1  -3    0.09    0.06
 -10  -1   3   -0.20    0.13
 -10  -1   3    0.08    0.17
  10   1  -3    0.03    0.14
 -10   1   3    0.05    0.18
  10   1  -3    0.08    0.05
 -10   1   3   -0.01    0.13
   9  -1  -3    4.98    0.18
  -9  -1   3    4.93    0.32
   9  -1  -3    4.14    0.30
  -9   1   3    4.48    0.30
   9   1  -3    4.36    0.30
  -9   1   3    4.71    0.36
  -8  -1   3   13.67    0.48
   8  -1  -3   14.80    0.35
   8  -1  -3   13.85    0.48
  -8   1   3   14.59    0.47
   8   1  -3   13.84    0.48
  -7  -1   3  105.70    2.36
  -7   1   3  108.50    2.34
   7   1  -3  109.79    2.27
   6  -1  -3   41.46    0.96
  -6  -1   3   43.32    1.01
   6   1  -3   41.88    0.96
  -6   1   3   41.27    0.98
   5  -1  -3    1.00    0.12
  -5  -1   3    0.85    0.13
   5   1  -3    1.19    0.13
  -5   1   3    1.18    0.18
   4  -1  -3  123.57    2.48
  -4  -1   3  124.09    2.61
   4   1  -3  126.14    2.49
  -4   1   3  120.07    2.60
   3  -1  -3   19.42    0.46
  -3  -1   3   20.56    0.51
  -3   1   3   19.19    0.50
  -3   1   3   19.85    0.45
   3   1  -3   19.98    0.47
  -2  -1   3    8.38    0.23
   2   1  -3    8.61    0.24
   2   1  -3    8.57    0.27
  -2   1   3    8.54    0.24
  -1  -1   3  129.31    2.60
   1  -1  -3  129.08    2.72
  -1  -1   3  126.89    2.67
  -1   1   3  127.09    2.60
   1   1  -3  130.55    2.53
   1   1  -3  129.11    2.73
   0  -1  -3   42.83    0.98
   0  -1   3   43.52    0.94
   0   1   3   43.52    0.94
   1  -1   3   20.25    0.52
  -1  -1  -3   21.18    0.56
   1   1   3   21.35    0.46
  -1   1  -3   20.31    0.58
   1   1   3   21.38    0.53
   2  -1   3    9.51    0.32
  -2  -1  -3   10.40    0.34
  -2  -1  -3    9.89    0.39
  -2   1  -3    9.42    0.40
   2   1   3    9.74    0.28
   2   1   3    9.93    0.32
   3  -1   3    2.87    0.21
  -3  -1  -3    3.46    0.28
  -3  -1  -3    3.52    0.21
  -3   1  -3    3.65    0.17
  -3   1  -3    2.99    0.28
   3   1   3    2.86    0.21
   3   1   3    3.39    0.19
  -4  -1  -3   40.39    1.00
   4  -1   3   39.48    0.93
  -4  -1  -3   40.07    0.96
  -4   1  -3   40.18    1.02
   4   1   3   39.95    0.93
  -4   1  -3   39.34    0.91
   4   1   3   39.87    0.91
   5  -1   3   90.86    1.94
  -5  -1  -3   90.01    2.00
  -5  -1  -3   90.26    2.06
  -5   1  -3   88.12    2.08
   5   1   3   89.78    1.93
  -5   1  -3   92.66    1.95
   5   1   3   91.63    1.91
   6  -1   3   69.57    1.54
  -6  -1  -3   67.49    1.59
  -6  -1  -3   69.02    1.66
   6   1   3   70.06    1.54
  -6   1  -3   68.71    1.54
  -6   1  -3   69.34    1.68
   6   1   3   70.62    1.54
  -7  -1  -3   22.91    0.66
   7  -1   3   22.76    0.63
  -7  -1  -3   22.75    0.73
  -7   1  -3   22.21    0.62
   7   1   3   21.48    0.65
   7   1   3   22.56    0.63
  -7   1  -3   21.61    0.75
  -8  -1  -3   20.03    0.70
   8  -1   3   18.67    0.58
  -8  -1  -3   20.21    0.62
   8   1   3   19.47    0.62
  -8   1  -3   19.97    0.58
   8   1   3   19.32    0.58
  -9  -1  -3    0.48    0.17
  -9  -1  -3    0.05    0.19
   9  -1   3    0.36    0.13
  -9   1  -3    0.78    0.24
  -9   1  -3    0.49    0.15
   9   1   3    0.84    0.17
   9   1   3    0.49    0.17
 -10  -1  -3   14.50    0.63
 -10  -1  -3   13.88    0.54
  10  -1   3   13.85    0.50
  10   1   3   14.53    0.57
  10   1   3   13.68    0.49
 -10   1  -3   13.36    0.64
 -10   1  -3   13.72    0.50
 -11  -1  -3    0.14    0.24
 -11  -1  -3    0.19    0.18
  11  -1   3    0.46    0.15
 -11   1  -3    0.36    0.17
 -11   1  -3    0.54    0.28
  11   1   3    0.36    0.20
  11   1   3    0.33    0.15
 -12  -1  -3    4.04    0.46
  12  -1   3    4.42    0.32
 -12  -1  -3    4.04    0.38
  12   1   3    4.15    0.32
 -12   1  -3    2.90    0.46
  12   1   3    4.42    0.39
 -13  -1  -3    4.55    0.50
  13  -1   3    4.77    0.35
 -13   1  -3    4.07    0.51
  13   1   3    4.37    0.42
 -14  -1  -3   -0.14    0.29
 -14   1  -3    0.34    0.34
 -15  -1  -3    1.21    0.39
 -15   1  -3    0.52    0.36
 -16  -1  -3    0.27    0.36
 -16   1  -3    0.39    0.38
 -17  -1  -3    0.37    0.36
 -17   1  -3   -0.26    0.36
 -18  -1  -3   -0.38    0.37
 -18   1  -3    0.30    0.40
 -19  -1  -3    1.19    0.47
 -19   1  -3    0.69    0.48
 -20  -1  -3    1.27    0.52
 -20   1  -3    1.93    0.54
 -22  -2   3    0.27    0.38
 -22   2   3   -0.02    0.40
 -21  -2   3   -0.36    0.36
 -21   2   3   -0.06    0.38
 -20  -2   3   -0.09    0.36
  20   2  -3    0.18    0.28
 -20   2   3   -0.51    0.34
 -19  -2   3    4.96    0.55
 -19   2   3    4.61    0.57
  19   2  -3    4.30    0.47
 -18  -2   3    5.86    0.57
 -18  -2   3    6.20    0.51
 -18   2   3    5.57    0.57
  18   2  -3    5.99    0.49
 -17  -2   3   13.76    0.65
 -17  -2   3   14.30    0.73
  17   2  -3   12.93    0.65
 -17   2   3   13.99    0.75
 -16  -2   3    0.08    0.22
 -16  -2   3    0.04    0.27
 -16   2   3    0.17    0.29
  16   2  -3    0.22    0.23
 -15  -2   3    0.19    0.23
 -15  -2   3    0.32    0.26
 -15   2   3    0.35    0.21
 -15   2   3    0.58    0.30
  15   2  -3    0.42    0.23
 -14  -2   3    2.66    0.38
 -14  -2   3    2.74    0.35
 -14   2   3    2.74    0.42
 -14   2   3    3.19    0.33
  14   2  -3    3.29    0.36
 -13  -2   3    1.11    0.23
 -13  -2   3    0.92    0.25
 -13   2   3    0.90    0.20
  13   2  -3    1.04    0.22
 -13   2   3    1.01    0.27
 -12  -2   3    0.78    0.22
 -12  -2   3    1.10    0.22
  12   2  -3    0.95    0.21
 -12   2   3    1.15    0.20
 -12   2   3    1.02    0.26
 -11  -2   3   59.11    1.51
 -11  -2   3   60.05    1.47
  11  -2  -3   57.95    1.27
  11   2  -3   57.40    1.43
 -11   2   3   58.26    1.41
  11   2  -3   60.27    1.24
 -11   2   3   59.09    1.54
 -10  -2   3   13.24    0.51
 -10  -2   3   13.06    0.52
  10  -2  -3   12.53    0.36
 -10   2   3   13.46    0.57
 -10   2   3   12.69    0.46
  10   2  -3   13.31    0.33
  10   2  -3   12.47    0.49
   9  -2  -3    0.25    0.08
  -9  -2   3    0.02    0.14
  -9   2   3    0.15    0.13
   9   2  -3    0.49    0.15
  -9   2   3    0.25    0.18
  -8  -2   3   62.11    1.45
   8   2  -3   60.07    1.39
  -8   2   3   60.35    1.39
  -7  -2   3   13.24    0.46
   7   2  -3   12.87    0.43
  -7   2   3   12.63    0.41
  -6  -2   3    0.05    0.11
   6   2  -3    0.15    0.10
  -6   2   3    0.09    0.09
  -5  -2   3  544.75   10.88
   5   2  -3  532.53   10.37
  -5   2   3  512.30   10.84
  -4  -2   3  126.81    2.63
  -4   2   3  118.88    2.60
   4   2  -3  124.56    2.50
  -3  -2   3  253.17    5.19
  -3  -2   3  248.42    4.99
   3   2  -3  251.77    4.94
  -2  -2   3   76.70    1.57
   2   2  -3   74.31    1.66
   2   2  -3   79.32    1.56
  -1  -2   3   47.30    1.00
  -1  -2   3   47.10    1.01
   1  -2  -3   45.63    1.03
   1   2  -3   46.55    1.05
  -1   2   3   46.20    1.00
  -1   2   3   45.53    0.94
   1   2  -3   48.16    0.97
   0  -2   3  140.80    2.78
   0  -2   3  137.08    2.82
   0  -2  -3  133.22    2.88
   0   2  -3  138.90    2.71
   0   2   3  135.98    2.68
   0   2   3  136.10    2.78
   0   2  -3  134.06    2.91
   1  -2   3  121.01    2.53
  -1  -2  -3  122.60    2.62
  -1  -2  -3  125.89    2.63
   1   2   3  124.75    2.45
   1   2   3  123.27    2.53
  -1   2  -3  123.03    2.67
  -2  -2  -3   11.61    0.39
   2  -2   3   11.04    0.35
  -2  -2  -3   11.53    0.37
   2   2   3   11.95    0.33
   2   2   3   11.08    0.36
  -2   2  -3   11.00    0.43
  -3  -2  -3   14.11    0.44
   3  -2   3   12.74    0.40
  -3  -2  -3   14.13    0.45
  -3   2  -3   13.97    0.48
   3   2   3   14.25    0.39
   3   2   3   13.18    0.40
  -4  -2  -3    4.17    0.28
   4  -2   3    3.92    0.23
  -4  -2  -3    3.53    0.25
  -4   2  -3    3.53    0.28
   4   2   3    3.65    0.21
   4   2   3    4.03    0.23
  -4   2  -3    3.78    0.17
  -5  -2  -3    6.08    0.31
   5  -2   3    5.79    0.28
  -5  -2  -3    5.55    0.34
   5   2   3    5.87    0.29
  -5   2  -3    6.70    0.24
   5   2   3    6.62    0.30
  -5   2  -3    6.11    0.38
  -6  -2  -3   32.98    0.87
  -6  -2  -3   32.27    0.91
   6  -2   3   31.70    0.82
   6   2   3   32.03    0.82
  -6   2  -3   33.87    0.78
   6   2   3   33.48    0.83
  -6   2  -3   32.31    0.94
  -7  -2  -3    4.48    0.32
   7  -2   3    4.70    0.27
  -7  -2  -3    4.81    0.35
   7   2   3    4.51    0.29
   7   2   3    4.33    0.29
  -7   2  -3    4.12    0.38
  -7   2  -3    4.26    0.24
  -8  -2  -3    0.01    0.14
  -8  -2  -3   -0.10    0.17
   8  -2   3    0.04    0.11
   8   2   3   -0.01    0.12
   8   2   3    0.05    0.14
  -8   2  -3    0.23    0.20
  -8   2  -3   -0.03    0.10
  -9  -2  -3   12.16    0.49
   9  -2   3   10.49    0.43
  -9  -2  -3   11.28    0.54
  -9   2  -3   11.88    0.41
   9   2   3   11.57    0.48
   9   2   3    9.72    0.42
  -9   2  -3   10.08    0.55
  10  -2   3    1.82    0.24
 -10  -2  -3    1.46    0.27
 -10  -2  -3    2.17    0.30
  10   2   3    2.02    0.29
 -10   2  -3    1.95    0.24
  10   2   3    1.63    0.24
 -10   2  -3    1.88    0.32
 -11  -2  -3    1.91    0.26
  11  -2   3    1.73    0.22
 -11  -2  -3    1.79    0.31
  11   2   3    1.44    0.25
  11   2   3    1.73    0.22
 -11   2  -3    1.85    0.34
  12  -2   3    5.61    0.35
 -12  -2  -3    5.57    0.49
 -12  -2  -3    5.98    0.42
  12   2   3    5.90    0.37
  12   2   3    5.23    0.42
 -12   2  -3    6.10    0.54
 -13  -2  -3    0.17    0.22
 -13  -2  -3   -0.15    0.28
  13  -2   3    0.26    0.16
 -13   2  -3    0.27    0.30
  13   2   3    0.23    0.22
 -14  -2  -3    2.28    0.40
 -14   2  -3    2.96    0.45
  14   2   3    2.48    0.35
 -15  -2  -3    6.92    0.62
 -15   2  -3    7.50    0.65
  15   2   3    7.18    0.52
 -16  -2  -3    1.34    0.41
 -16   2  -3    1.40    0.43
 -17  -2  -3   -0.23    0.35
 -17   2  -3    0.18    0.39
 -18  -2  -3   -0.52    0.35
 -18   2  -3   -0.33    0.38
 -19  -2  -3    0.31    0.42
 -19   2  -3   -0.10    0.42
 -20  -2  -3    3.62    0.60
 -20   2  -3    3.67    0.65
 -22  -3   3    0.31    0.40
 -22   3   3    0.56    0.45
  22   3  -3   -0.15    0.31
 -21  -3   3    3.12    0.51
 -21   3   3    2.58    0.51
  21   3  -3    2.05    0.43
 -20  -3   3    6.38    0.63
  20   3  -3    5.21    0.51
 -20   3   3    6.40    0.67
 -19  -3   3    4.72    0.55
 -19   3   3    4.15    0.56
  19   3  -3    4.21    0.47
 -18  -3   3    0.54    0.29
 -18  -3   3    0.96    0.35
 -18   3   3    0.73    0.36
  18   3  -3    1.47    0.34
 -17  -3   3   12.84    0.66
 -17  -3   3   12.83    0.71
  17   3  -3   13.25    0.66
 -17   3   3   12.43    0.73
 -16  -3   3   23.55    0.88
 -16  -3   3   26.16    0.94
 -16   3   3   24.47    0.99
  16   3  -3   25.45    0.91
 -15  -3   3   -0.14    0.21
 -15  -3   3   -0.12    0.25
 -15   3   3    0.08    0.28
  15   3  -3    0.13    0.21
 -14  -3   3    0.14    0.21
 -14  -3   3   -0.02    0.22
 -14   3   3    0.13    0.25
  14   3  -3    0.07    0.19
 -14   3   3   -0.03    0.18
 -13  -3   3   15.93    0.64
 -13  -3   3   16.00    0.65
  13   3  -3   15.71    0.62
 -13   3   3   16.43    0.58
 -13   3   3   17.64    0.72
  12  -3  -3    0.92    0.12
 -12  -3   3    0.17    0.18
 -12  -3   3    0.53    0.20
  12   3  -3    0.45    0.19
 -12   3   3    0.49    0.23
 -12   3   3    0.86    0.18
  11  -3  -3   39.80    0.91
 -11  -3   3   39.97    1.09
 -11  -3   3   39.46    1.08
  11   3  -3   39.07    1.05
  11   3  -3   39.00    0.86
 -11   3   3   37.99    1.00
 -11   3   3   39.64    1.14
 -10  -3   3    9.71    0.43
 -10  -3   3    9.54    0.43
  10   3  -3    9.60    0.43
  10   3  -3    9.35    0.28
 -10   3   3    9.12    0.38
 -10   3   3   10.27    0.50
  -9  -3   3    0.47    0.16
  -9   3   3    0.47    0.13
   9   3  -3    0.36    0.15
  -9   3   3    0.39    0.19
   9   3  -3    0.70    0.09
  -8  -3   3    6.04    0.35
   8   3  -3    6.47    0.20
   8   3  -3    5.58    0.32
  -8   3   3    6.13    0.30
  -8   3   3    5.90    0.36
  -7  -3   3  114.60    2.45
   7   3  -3  110.68    2.24
   7   3  -3  107.79    2.33
  -7   3   3  110.10    2.38
  -6  -3   3   13.82    0.45
   6   3  -3   13.49    0.43
  -6   3   3   13.48    0.40
  -5  -3   3    0.91    0.14
  -5   3   3    0.73    0.11
   5   3  -3    0.88    0.13
  -4  -3   3   60.76    1.37
   4   3  -3   59.73    1.30
  -3  -3   3    8.61    0.26
  -3  -3   3    9.11    0.33
   3   3  -3    9.30    0.31
   3   3  -3    8.25    0.29
  -2  -3   3  429.56    8.64
  -2  -3   3  413.02    8.36
   2   3  -3  427.19    8.24
   2   3  -3  415.43    8.74
  -1  -3   3   90.28    1.86
  -1  -3   3   91.15    1.90
   1   3  -3   87.39    1.94
  -1   3   3   88.23    1.80
   1   3  -3   91.90    1.83
   0  -3   3   13.54    0.39
   0  -3  -3   12.95    0.37
   0  -3   3   14.11    0.36
   0   3  -3   13.82    0.38
   0   3   3   13.77    0.35
   0   3  -3   13.04    0.43
   0   3   3   13.65    0.40
   1  -3   3  212.40    4.44
  -1  -3  -3  222.73    4.61
  -1  -3  -3  217.06    4.60
   1  -3   3  223.70    4.51
   1   3   3  220.74    4.45
   1   3   3  222.64    4.34
  -1   3  -3  222.06    4.67
   2  -3   3    9.48    0.32
  -2  -3  -3   10.09    0.36
  -2  -3  -3    9.94    0.33
   2   3   3   10.33    0.31
  -2   3  -3    9.54    0.39
   2   3   3    9.81    0.33
   3  -3   3   23.55    0.64
  -3  -3  -3   26.06    0.69
  -3  -3  -3   27.22    0.67
  -3   3  -3   25.58    0.73
   3   3   3   24.62    0.64
   3   3   3   26.68    0.63
  -4  -3  -3  140.54    2.96
  -4  -3  -3  137.33    2.95
   4  -3   3  132.21    2.83
  -4   3  -3  135.28    3.01
   4   3   3  136.67    2.82
   4   3   3  133.57    2.77
  -5  -3  -3   10.37    0.41
  -5  -3  -3    8.98    0.40
   5  -3   3    9.00    0.36
  -5   3  -3   10.57    0.27
   5   3   3    9.20    0.36
   5   3   3   10.07    0.37
  -5   3  -3    8.96    0.45
  -6  -3  -3   70.02    1.67
   6  -3   3   70.37    1.58
  -6  -3  -3   70.29    1.67
   6   3   3   71.72    1.57
   6   3   3   72.73    1.58
  -6   3  -3   71.43    1.52
  -6   3  -3   68.78    1.73
  -7  -3  -3    8.14    0.43
   7  -3   3    8.33    0.36
  -7  -3  -3    9.09    0.42
  -7   3  -3    9.22    0.30
   7   3   3    8.74    0.36
  -7   3  -3    8.74    0.48
   7   3   3    9.84    0.40
   8  -3   3   23.17    0.67
  -8  -3  -3   22.38    0.72
  -8  -3  -3   23.26    0.75
   8   3   3   23.16    0.69
   8   3   3   23.07    0.66
  -8   3  -3   21.16    0.79
  -8   3  -3   24.25    0.60
  -9  -3  -3    1.00    0.23
   9  -3   3    1.15    0.18
  -9  -3  -3    1.08    0.21
  -9   3  -3    1.02    0.27
  -9   3  -3    1.54    0.20
   9   3   3    1.45    0.22
   9   3   3    1.17    0.18
  10  -3   3    7.73    0.37
 -10  -3  -3    7.86    0.49
 -10  -3  -3    8.17    0.45
 -10   3  -3    8.09    0.53
  10   3   3    7.91    0.39
  10   3   3    7.85    0.42
  11  -3   3    3.02    0.28
 -11  -3  -3    2.58    0.40
 -11  -3  -3    3.74    0.37
  11   3   3    3.43    0.35
 -11   3  -3    4.03    0.46
  11   3   3    3.33    0.32
 -12  -3  -3    0.08    0.20
  12  -3   3    0.17    0.14
 -12  -3  -3   -0.18    0.25
 -12   3  -3   -0.13    0.28
  12   3   3    0.22    0.20
  12   3   3    0.11    0.17
 -13  -3  -3   20.35    0.77
  13  -3   3   19.67    0.66
 -13  -3  -3   19.24    0.83
  13   3   3   18.20    0.73
 -13   3  -3   17.10    0.84
 -14  -3  -3    7.40    0.58
 -14  -3  -3    5.91    0.47
  14   3   3    6.74    0.50
 -14   3  -3    6.06    0.59
 -15  -3  -3   13.40    0.75
  15   3   3   13.36    0.66
 -15   3  -3   11.51    0.76
 -16  -3  -3    0.02    0.34
 -16   3  -3    0.03    0.36
  16   3   3    0.19    0.25
 -17  -3  -3    2.31    0.48
  17   3   3    2.28    0.39
 -17   3  -3    2.06    0.48
 -18  -3  -3    4.49    0.62
 -18   3  -3    4.20    0.66
 -19  -3  -3    0.95    0.48
 -19   3  -3    0.76    0.47
 -20   3  -3   -0.11    0.47
  22   4  -3    0.11    0.31
 -22   4   3   -0.44    0.40
 -21  -4   3    5.42    0.62
  21   4  -3    4.85    0.54
 -21   4   3    4.66    0.66
 -20  -4   3    0.57    0.38
 -20   4   3    1.12    0.43
  20   4  -3    0.86    0.31
 -19  -4   3   -0.09    0.27
 -19  -4   3   -0.10    0.30
 -19   4   3    0.09    0.36
  19   4  -3    0.37    0.29
 -18  -4   3    3.42    0.50
 -18  -4   3    2.88    0.43
  18   4  -3    3.07    0.42
 -18   4   3    3.90    0.54
 -17  -4   3    3.60    0.43
 -17  -4   3    4.17    0.49
 -17   4   3    3.78    0.52
  17   4  -3    3.36    0.42
 -16  -4   3    4.62    0.46
 -16  -4   3    5.30    0.49
 -16   4   3    4.32    0.51
  16   4  -3    4.30    0.41
 -15  -4   3    1.26    0.31
 -15  -4   3    1.53    0.30
 -15   4   3    1.54    0.36
  15   4  -3    1.50    0.29
 -14  -4   3   14.02    0.64
 -14  -4   3   14.70    0.65
 -14   4   3   14.78    0.72
  14   4  -3   15.10    0.64
 -13  -4   3    0.51    0.22
 -13  -4   3    0.42    0.22
 -13   4   3    0.55    0.18
  13   4  -3    0.60    0.21
 -13   4   3    0.51    0.26
 -12  -4   3    1.70    0.25
 -12  -4   3    1.47    0.25
 -12   4   3    1.40    0.20
 -12   4   3    1.44    0.29
  12   4  -3    1.14    0.22
 -11  -4   3   -0.13    0.16
 -11  -4   3   -0.07    0.16
 -11   4   3    0.09    0.13
  11   4  -3    0.10    0.15
 -11   4   3    0.19    0.20
 -10  -4   3   21.41    0.70
 -10  -4   3   21.68    0.68
  10   4  -3   21.56    0.52
 -10   4   3   20.54    0.61
 -10   4   3   20.34    0.74
  10   4  -3   20.98    0.68
  -9  -4   3   42.55    1.10
  -9   4   3   38.45    1.11
   9   4  -3   41.25    0.89
  -9   4   3   40.35    0.99
   9   4  -3   40.43    1.04
  -8  -4   3   14.50    0.51
  -8   4   3   12.57    0.53
   8   4  -3   13.09    0.48
   8   4  -3   12.16    0.35
  -8   4   3   12.79    0.42
  -7  -4   3   58.63    1.37
  -7   4   3   54.29    1.27
   7   4  -3   55.52    1.29
  -6  -4   3   23.92    0.67
  -6   4   3   21.81    0.58
   6   4  -3   22.28    0.62
  -5  -4   3   15.19    0.48
   5   4  -3   14.49    0.45
  -4  -4   3    1.18    0.15
   4   4  -3    1.13    0.14
  -3  -4   3   59.90    1.34
   3   4  -3   57.17    1.31
   3   4  -3   60.13    1.28
  -2  -4   3   84.89    1.80
  -2  -4   3   86.98    1.87
   2   4  -3   87.06    1.87
   2   4  -3   87.20    1.80
  -1  -4   3   18.07    0.46
   1   4  -3   16.62    0.47
   1   4  -3   17.39    0.46
  -1   4   3   16.72    0.44
   0  -4  -3  295.41    6.14
   0  -4   3  289.09    5.93
   0  -4   3  296.96    6.06
   0  -4  -3  291.05    6.14
   0   4   3  296.54    5.80
   0   4  -3  305.88    5.83
   0   4  -3  294.78    6.19
   1  -4   3   37.67    0.83
  -1  -4  -3   38.34    0.86
  -1  -4  -3   37.19    0.93
   1  -4   3   38.43    0.88
   1   4   3   37.73    0.89
  -1   4  -3   38.38    0.94
   1   4   3   39.92    0.85
   2  -4   3   15.56    0.45
  -2  -4  -3   15.42    0.50
  -2  -4  -3   16.62    0.43
  -2   4  -3   14.88    0.51
   2   4   3   15.79    0.43
   2   4   3   16.15    0.46
  -3  -4  -3   54.45    1.23
   3  -4   3   53.47    1.22
  -3  -4  -3   55.29    1.30
   3   4   3   54.90    1.21
  -3   4  -3   51.67    1.31
   3   4   3   53.60    1.18
   4  -4   3    0.51    0.11
  -4  -4  -3    0.96    0.17
  -4  -4  -3    0.68    0.15
  -4   4  -3    0.66    0.18
   4   4   3    0.53    0.12
   4   4   3    0.75    0.13
  -5  -4  -3   42.01    1.06
   5  -4   3   38.67    0.97
  -5  -4  -3   40.52    1.01
   5   4   3   39.15    0.97
  -5   4  -3   42.24    1.11
   5   4   3   40.75    0.97
   6  -4   3   84.44    1.88
  -6  -4  -3   86.82    1.97
  -6  -4  -3   85.34    1.99
   6   4   3   86.38    1.86
  -6   4  -3   84.95    2.05
   6   4   3   84.67    1.87
  -7  -4  -3    8.89    0.43
   7  -4   3    8.66    0.38
  -7  -4  -3    9.72    0.44
  -7   4  -3   10.17    0.51
   7   4   3    9.59    0.41
   7   4   3    9.83    0.38
  -8  -4  -3   -0.24    0.13
   8  -4   3   -0.19    0.10
  -8  -4  -3   -0.12    0.17
   8   4   3   -0.02    0.14
  -8   4  -3   -0.03    0.20
   8   4   3   -0.16    0.12
  -9  -4  -3    0.85    0.23
  -9  -4  -3    1.41    0.23
   9  -4   3    1.58    0.22
   9   4   3    1.19    0.21
   9   4   3    1.45    0.20
  -9   4  -3    1.63    0.29
  10  -4   3    3.18    0.27
 -10  -4  -3    3.70    0.35
 -10  -4  -3    3.22    0.37
  10   4   3    2.82    0.31
 -10   4  -3    3.54    0.43
  10   4   3    2.93    0.29
  11  -4   3    1.58    0.22
 -11  -4  -3    1.56    0.27
 -11  -4  -3    1.43    0.31
  11   4   3    1.51    0.22
 -11   4  -3    1.26    0.33
  11   4   3    1.81    0.28
 -12  -4  -3    1.74    0.29
 -12  -4  -3    1.61    0.33
  12  -4   3    1.71    0.26
 -12   4  -3    1.50    0.36
  12   4   3    1.70    0.28
  12   4   3    1.20    0.23
  13  -4   3    9.00    0.44
 -13  -4  -3   10.17    0.61
 -13  -4  -3    8.72    0.54
  13   4   3    8.74    0.52
 -13   4  -3    8.23    0.64
 -14  -4  -3   -0.07    0.29
 -14  -4  -3    0.29    0.23
 -14   4  -3    0.40    0.34
  14   4   3    0.36    0.25
 -15  -4  -3    0.39    0.25
 -15  -4  -3    0.03    0.30
 -15   4  -3   -0.50    0.32
  15   4   3   -0.13    0.23
 -16  -4  -3    0.23    0.32
 -16   4  -3   -0.13    0.37
  16   4   3    0.12    0.27
 -17  -4  -3    0.28    0.37
  17   4   3    0.64    0.32
 -17   4  -3    0.84    0.43
 -18   4  -3    0.87    0.46
  18   4   3    0.47    0.31
 -19   4  -3   -0.57    0.42
  22   5  -3    0.28    0.33
 -22   5   3    0.07    0.43
  21   5  -3   -0.11    0.29
 -21   5   3    0.49    0.41
 -20  -5   3    1.92    0.40
 -20   5   3    2.12    0.49
  20   5  -3    1.71    0.37
 -19  -5   3    0.60    0.34
 -19  -5   3    0.51    0.30
 -19   5   3    0.86    0.40
  19   5  -3    0.35    0.27
 -18  -5   3   -0.10    0.25
 -18  -5   3   -0.01    0.29
  18   5  -3    0.11    0.26
 -18   5   3   -0.27    0.33
 -17  -5   3    0.33    0.30
 -17  -5   3    0.36    0.27
 -17   5   3    0.14    0.32
  17   5  -3    0.18    0.24
 -16  -5   3    2.92    0.39
 -16  -5   3    2.31    0.36
 -16   5   3    2.76    0.43
  16   5  -3    3.18    0.40
 -15  -5   3   -0.34    0.22
 -15  -5   3    0.35    0.24
 -15   5   3    0.17    0.28
  15   5  -3    0.12    0.22
 -14  -5   3   17.70    0.72
 -14  -5   3   16.72    0.69
 -14   5   3   17.95    0.79
  14   5  -3   16.27    0.69
 -13  -5   3    1.08    0.25
 -13  -5   3    0.99    0.25
  13   5  -3    1.32    0.26
 -13   5   3    0.99    0.29
 -12  -5   3   20.40    0.71
 -12  -5   3   21.22    0.75
 -12   5   3   21.03    0.64
 -12   5   3   21.78    0.80
  12   5  -3   20.31    0.71
 -11  -5   3    0.32    0.17
 -11  -5   3    0.44    0.18
 -11   5   3    0.18    0.13
  11   5  -3    0.51    0.18
 -11   5   3    0.22    0.21
 -10  -5   3   32.78    0.96
 -10  -5   3   33.48    0.91
  10   5  -3   32.52    0.76
 -10   5   3   32.02    0.83
  10   5  -3   32.18    0.91
 -10   5   3   34.24    1.01
  -9  -5   3    8.04    0.41
  -9   5   3    8.06    0.45
   9   5  -3    8.39    0.40
   9   5  -3    8.40    0.29
  -9   5   3    8.20    0.34
  -8  -5   3    0.09    0.15
  -8   5   3    0.09    0.17
   8   5  -3    0.23    0.09
  -8   5   3    0.16    0.11
   8   5  -3    0.13    0.14
  -7  -5   3   34.64    0.92
   7   5  -3   33.89    0.88
  -7   5   3   32.46    0.82
  -6  -5   3    5.40    0.33
   6   5  -3    5.18    0.31
  -5  -5   3   94.67    2.11
   5   5  -3   94.52    2.02
  -4  -5   3   36.62    0.92
   4   5  -3   37.65    0.89
  -3  -5   3   22.34    0.61
   3   5  -3   21.62    0.56
   3   5  -3   23.05    0.59
  -2  -5   3    1.66    0.17
  -2  -5   3    1.59    0.18
  -2   5   3    1.32    0.18
   2   5  -3    1.92    0.16
   2   5  -3    1.91    0.20
  -1  -5   3  318.66    6.47
  -1   5   3  309.78    6.17
   1   5  -3  311.35    6.55
   1   5  -3  314.98    6.20
   0  -5   3   85.99    1.80
   0  -5  -3   83.82    1.88
   0  -5   3   81.99    1.80
   0   5  -3   86.49    1.87
   0   5  -3   83.30    1.77
   0   5   3   84.05    1.75
   1  -5   3    8.33    0.25
  -1  -5  -3    8.34    0.36
  -1  -5  -3    8.89    0.26
   1  -5   3    8.81    0.31
  -1   5  -3    8.86    0.35
   1   5   3    8.68    0.31
  -1   5  -3    8.79    0.33
  -2  -5  -3   24.60    0.58
   2  -5   3   22.79    0.62
   2   5   3   23.87    0.61
  -2   5  -3   23.83    0.69
   2   5   3   24.12    0.64
  -3  -5  -3   37.72    0.89
   3  -5   3   37.77    0.92
  -3  -5  -3   38.63    0.99
   3   5   3   37.62    0.91
  -3   5  -3   38.35    1.00
   3   5   3   38.16    0.90
  -4  -5  -3    1.58    0.17
   4  -5   3    1.40    0.18
  -4  -5  -3    1.20    0.19
  -4   5  -3    1.69    0.23
   4   5   3    1.38    0.18
   4   5   3    1.48    0.18
  -5  -5  -3    2.31    0.26
   5  -5   3    1.68    0.21
  -5  -5  -3    2.41    0.28
   5   5   3    2.11    0.24
   5   5   3    1.74    0.23
  -5   5  -3    2.83    0.34
   6  -5   3   22.47    0.65
  -6  -5  -3   24.24    0.69
  -6  -5  -3   22.25    0.72
   6   5   3   22.86    0.65
   6   5   3   23.72    0.67
  -6   5  -3   24.10    0.79
  -7  -5  -3    2.81    0.31
   7  -5   3    3.33    0.25
  -7  -5  -3    3.08    0.31
  -7   5  -3    3.13    0.36
   7   5   3    2.93    0.26
   7   5   3    3.15    0.28
   8  -5   3   15.68    0.53
  -8  -5  -3   15.10    0.58
  -8  -5  -3   15.53    0.60
  -8   5  -3   15.35    0.66
   8   5   3   16.33    0.57
   8   5   3   15.97    0.53
   9  -5   3    0.08    0.13
  -9  -5  -3    0.00    0.17
  -9  -5  -3    0.26    0.19
  -9   5  -3    0.36    0.24
   9   5   3    0.30    0.17
   9   5   3    0.11    0.15
  10  -5   3    4.66    0.31
 -10  -5  -3    4.47    0.39
 -10  -5  -3    5.05    0.42
 -10   5  -3    4.71    0.47
  10   5   3    4.22    0.32
  10   5   3    3.42    0.34
 -11  -5  -3    1.10    0.25
 -11  -5  -3    1.22    0.28
  11  -5   3    1.20    0.20
  11   5   3    0.80    0.23
  11   5   3    0.91    0.20
 -11   5  -3    0.94    0.31
 -12  -5  -3    6.01    0.46
 -12  -5  -3    5.12    0.49
  12  -5   3    6.07    0.37
 -12   5  -3    5.75    0.55
  12   5   3    5.50    0.43
  12   5   3    5.25    0.37
 -13  -5  -3    0.84    0.30
 -13  -5  -3    0.10    0.22
  13  -5   3    0.77    0.19
 -13   5  -3    0.52    0.33
  13   5   3    0.56    0.24
 -14  -5  -3    0.87    0.27
 -14  -5  -3    1.15    0.34
  14   5   3    0.90    0.28
 -14   5  -3    0.97    0.37
 -15  -5  -3    0.40    0.31
 -15  -5  -3   -0.29    0.23
 -15   5  -3    0.17    0.35
  15   5   3   -0.04    0.24
  16   5   3    1.52    0.34
 -16   5  -3    1.16    0.44
  17   5   3    0.32    0.29
 -17   5  -3   -0.18    0.38
  18   5   3    3.67    0.51
 -18   5  -3    2.98    0.57
  19   5   3    0.15    0.33
 -19   5  -3    0.35    0.47
 -21   6   3    0.62    0.44
  21   6  -3    0.64    0.33
 -20  -6   3    3.84    0.52
  20   6  -3    2.89    0.44
 -20   6   3    2.82    0.53
 -19  -6   3    0.15    0.30
  19   6  -3    0.50    0.29
 -19   6   3    0.42    0.38
 -18  -6   3    0.35    0.29
  18   6  -3   -0.16    0.25
 -18   6   3   -0.05    0.33
 -17  -6   3    0.41    0.30
 -17  -6   3    0.52    0.29
 -17   6   3    0.47    0.34
  17   6  -3   -0.08    0.24
 -16  -6   3    0.59    0.29
 -16  -6   3    0.46    0.26
  16   6  -3    0.99    0.27
 -16   6   3    0.08    0.31
 -15  -6   3    1.42    0.30
 -15  -6   3    1.71    0.33
  15   6  -3    1.59    0.31
 -15   6   3    1.60    0.37
 -14  -6   3   49.88    1.35
 -14  -6   3   47.94    1.39
  14   6  -3   45.89    1.33
 -14   6   3   48.99    1.46
 -13  -6   3    6.23    0.46
 -13  -6   3    5.55    0.42
  13   6  -3    6.40    0.44
 -13   6   3    5.97    0.50
 -12  -6   3    2.84    0.35
 -12  -6   3    2.58    0.32
 -12   6   3    3.02    0.40
  12   6  -3    2.86    0.34
 -11  -6   3    0.19    0.18
 -11  -6   3    0.06    0.16
 -11   6   3   -0.08    0.12
 -11   6   3    0.17    0.22
  11   6  -3    0.05    0.16
 -10  -6   3    0.53    0.19
 -10  -6   3    0.66    0.17
 -10   6   3    0.70    0.24
 -10   6   3    0.61    0.14
  10   6  -3    0.81    0.12
  10   6  -3    0.49    0.18
  -9  -6   3   20.59    0.68
  -9   6   3   19.67    0.56
   9   6  -3   19.47    0.65
   9   6  -3   19.81    0.53
  -9   6   3   19.61    0.71
  -8  -6   3    0.92    0.19
   8   6  -3    0.83    0.19
  -8   6   3    0.99    0.21
  -8   6   3    1.06    0.15
  -7  -6   3   79.03    1.81
   7   6  -3   75.17    1.73
  -7   6   3   77.13    1.84
  -7   6   3   75.76    1.70
  -6   6   3   37.18    1.01
   6   6  -3   39.19    0.97
  -5  -6   3   23.40    0.70
   5   6  -3   24.82    0.68
  -4  -6   3   13.74    0.47
   4   6  -3   13.21    0.45
  -3  -6   3    0.78    0.13
   3   6  -3    0.78    0.11
   3   6  -3    0.79    0.14
  -2  -6   3  107.25    2.37
   2   6  -3  111.15    2.30
   2   6  -3  110.88    2.35
  -2   6   3  109.70    2.27
  -1  -6   3   17.47    0.50
  -1  -6   3   19.54    0.53
  -1   6   3   17.64    0.50
   1   6  -3   18.71    0.53
   1   6  -3   18.95    0.50
   0  -6   3   16.85    0.47
   0  -6  -3   17.87    0.55
   0  -6   3   18.03    0.51
   0   6  -3   17.70    0.52
   0   6  -3   17.60    0.51
   0   6   3   18.56    0.50
   1  -6   3   -0.07    0.08
  -1  -6  -3    0.09    0.11
  -1  -6  -3    0.03    0.06
   1  -6   3   -0.02    0.07
  -1   6  -3    0.06    0.12
  -1   6  -3    0.02    0.11
   1   6   3    0.07    0.10
   2  -6   3   31.99    0.81
  -2  -6  -3   31.06    0.87
  -2  -6  -3   33.28    0.73
   2  -6   3   32.27    0.72
  -2   6  -3   31.68    0.86
   2   6   3   32.91    0.79
   3  -6   3   12.99    0.44
  -3  -6  -3   13.02    0.50
  -3  -6  -3   12.94    0.37
  -3   6  -3   12.91    0.51
   3   6   3   12.75    0.44
   3   6   3   13.10    0.45
  -4  -6  -3   56.05    1.27
   4  -6   3   54.45    1.29
  -4  -6  -3   56.86    1.39
   4   6   3   57.80    1.28
   4   6   3   54.19    1.28
  -4   6  -3   53.48    1.39
   5  -6   3    1.50    0.19
  -5  -6  -3    1.89    0.24
  -5  -6  -3    2.09    0.29
   5   6   3    1.95    0.24
   5   6   3    2.26    0.24
  -5   6  -3    1.66    0.25
  -6  -6  -3    7.17    0.41
  -6  -6  -3    8.14    0.37
   6  -6   3    7.08    0.35
  -6   6  -3    7.60    0.46
   6   6   3    7.97    0.36
   6   6   3    7.78    0.37
   7  -6   3   57.25    1.39
  -7  -6  -3   60.53    1.52
  -7  -6  -3   59.67    1.42
  -7   6  -3   56.90    1.55
   7   6   3   60.11    1.40
   7   6   3   59.25    1.38
  -8  -6  -3   36.68    0.98
  -8  -6  -3   34.58    1.04
   8  -6   3   35.87    0.94
   8   6   3   34.41    0.92
   8   6   3   35.81    0.96
  -8   6  -3   34.94    1.09
  -9  -6  -3    0.81    0.22
  -9  -6  -3    1.00    0.23
   9  -6   3    1.19    0.19
   9   6   3    1.11    0.22
  -9   6  -3    1.17    0.29
   9   6   3    0.55    0.18
 -10  -6  -3    0.75    0.24
 -10  -6  -3    0.69    0.24
  10  -6   3    1.00    0.19
  10   6   3    0.95    0.22
 -10   6  -3    0.29    0.27
  10   6   3    0.83    0.20
  11  -6   3   17.64    0.62
 -11  -6  -3   16.51    0.72
 -11  -6  -3   18.29    0.71
  11   6   3   19.31    0.63
  11   6   3   17.30    0.68
 -11   6  -3   17.67    0.82
 -12  -6  -3    0.40    0.25
 -12  -6  -3    1.25    0.31
  12  -6   3    1.08    0.21
  12   6   3    0.88    0.26
  12   6   3    1.51    0.24
 -12   6  -3    0.64    0.33
 -13  -6  -3    1.35    0.33
 -13  -6  -3    1.21    0.30
  13  -6   3    1.16    0.22
  13   6   3    1.55    0.30
 -13   6  -3    0.84    0.37
 -14  -6  -3    2.65    0.38
  14   6   3    3.73    0.43
 -14   6  -3    2.26    0.45
 -15  -6  -3   11.30    0.65
  15   6   3   11.56    0.64
 -15   6  -3    9.95    0.74
 -16  -6  -3    6.45    0.56
 -16   6  -3    5.98    0.68
  16   6   3    5.70    0.51
  17   6   3   -0.52    0.26
 -17   6  -3    0.48    0.43
 -18   6  -3   -0.38    0.40
  18   6   3    0.21    0.31
  19   6   3    1.04    0.38
 -19   6  -3    0.24    0.46
 -21  -7   3    1.86    0.41
  21   7  -3    1.02    0.36
 -21   7   3    1.33    0.49
 -20  -7   3    0.13    0.31
  20   7  -3    0.21    0.28
 -20   7   3    0.15    0.40
 -19  -7   3    0.27    0.30
  19   7  -3    0.29    0.29
 -19   7   3   -0.06    0.36
 -18  -7   3    0.39    0.30
  18   7  -3   -0.02    0.26
 -18   7   3    0.42    0.36
 -17  -7   3    1.70    0.36
 -17   7   3    1.46    0.41
  17   7  -3    1.40    0.32
 -16  -7   3    4.17    0.46
  16   7  -3    3.63    0.43
 -16   7   3    4.03    0.52
 -15  -7   3    0.15    0.25
 -15  -7   3    0.20    0.25
 -15   7   3    0.14    0.30
  15   7  -3    0.34    0.25
 -14  -7   3    6.34    0.49
 -14  -7   3    4.89    0.44
  14   7  -3    5.38    0.45
 -14   7   3    4.82    0.52
 -13  -7   3    1.03    0.27
 -13  -7   3    0.91    0.24
 -13   7   3    0.84    0.30
  13   7  -3    0.80    0.25
 -12  -7   3    1.57    0.28
 -12  -7   3    1.71    0.25
 -12   7   3    1.95    0.34
  12   7  -3    1.14    0.26
 -11  -7   3    6.13    0.42
 -11  -7   3    7.32    0.38
  11   7  -3    6.93    0.43
 -11   7   3    6.04    0.46
 -10  -7   3    0.95    0.22
 -10  -7   3    1.00    0.19
  10   7  -3    0.78    0.21
 -10   7   3    1.02    0.25
  10   7  -3    1.36    0.20
 -10   7   3    1.42    0.21
  -9  -7   3   15.08    0.58
  -9   7   3   13.41    0.60
   9   7  -3   15.28    0.57
  -9   7   3   15.70    0.48
  -8  -7   3    0.70    0.19
  -8   7   3    0.57    0.21
   8   7  -3    0.78    0.19
  -8   7   3    0.67    0.14
  -7  -7   3    5.86    0.35
  -7   7   3    5.80    0.38
   7   7  -3    5.39    0.34
  -6  -7   3   51.87    1.29
  -6   7   3   50.27    1.28
   6   7  -3   51.47    1.24
  -5  -7   3   13.09    0.48
  -5   7   3   11.09    0.46
   5   7  -3   12.64    0.47
  -4  -7   3    0.61    0.15
   4   7  -3    0.61    0.16
  -3  -7   3    1.33    0.17
   3   7  -3    1.25    0.18
  -3   7   3    1.25    0.17
   3   7  -3    1.61    0.16
  -2  -7   3    0.28    0.12
  -2   7   3    0.23    0.12
   2   7  -3    0.16    0.09
   2   7  -3    0.29    0.13
  -1  -7   3   76.21    1.69
   1   7  -3   76.60    1.67
  -1   7   3   76.20    1.64
   1   7  -3   76.34    1.69
   0  -7   3    8.04    0.35
   0  -7  -3    8.34    0.38
   0  -7   3    8.58    0.31
   0   7  -3    8.50    0.36
   0   7  -3    8.47    0.34
   0   7   3    8.29    0.34
   1  -7   3   19.32    0.52
   1  -7   3   19.79    0.58
  -1  -7  -3   19.71    0.64
  -1   7  -3   20.89    0.60
   1   7   3   20.62    0.58
  -1   7  -3   20.85    0.60
   2  -7   3    0.24    0.11
   2  -7   3    0.23    0.08
  -2  -7  -3    0.27    0.15
  -2   7  -3    0.35    0.14
   2   7   3    0.28    0.14
  -2   7  -3    0.16    0.16
  -3  -7  -3   25.44    0.77
  -3  -7  -3   26.12    0.60
   3  -7   3   25.37    0.71
  -3   7  -3   24.36    0.76
   3   7   3   25.15    0.69
   3   7   3   24.43    0.70
   4  -7   3   20.16    0.61
  -4  -7  -3   20.73    0.52
  -4  -7  -3   19.90    0.67
  -4   7  -3   19.30    0.68
   4   7   3   19.54    0.60
   4   7   3   18.57    0.59
  -5  -7  -3   35.38    0.85
  -5  -7  -3   33.34    0.98
   5  -7   3   34.23    0.90
   5   7   3   34.75    0.90
   5   7   3   33.97    0.89
  -5   7  -3   33.16    0.99
  -6  -7  -3    0.12    0.15
  -6  -7  -3    0.22    0.13
   6  -7   3   -0.13    0.10
  -6   7  -3   -0.05    0.19
   6   7   3    0.12    0.15
   6   7   3    0.17    0.13
  -7  -7  -3    7.64    0.43
  -7  -7  -3    8.12    0.38
   7  -7   3    6.75    0.36
   7   7   3    7.37    0.39
  -7   7  -3    7.87    0.49
   7   7   3    7.15    0.37
  -8  -7  -3    3.57    0.32
   8  -7   3    3.33    0.28
  -8  -7  -3    3.38    0.34
  -8   7  -3    3.80    0.42
   8   7   3    3.51    0.33
   8   7   3    3.50    0.30
  -9  -7  -3    0.82    0.22
   9  -7   3    0.62    0.17
  -9  -7  -3    0.57    0.22
   9   7   3    0.56    0.21
  -9   7  -3    0.97    0.29
   9   7   3    0.83    0.19
  10  -7   3    0.03    0.14
 -10  -7  -3    0.33    0.22
 -10  -7  -3    0.05    0.21
  10   7   3    0.21    0.20
 -10   7  -3    0.01    0.27
  10   7   3    0.04    0.17
 -11  -7  -3    5.74    0.46
  11  -7   3    5.63    0.38
  11   7   3    4.85    0.37
 -11   7  -3    5.02    0.53
  11   7   3    5.63    0.43
  12  -7   3    1.97    0.26
 -12  -7  -3    1.65    0.31
  12   7   3    1.20    0.28
 -12   7  -3    2.21    0.41
 -13  -7  -3    1.12    0.30
  13  -7   3    0.67    0.20
 -13   7  -3    0.70    0.36
  13   7   3    1.14    0.28
 -14  -7  -3    5.16    0.49
  14   7   3    5.02    0.46
 -14   7  -3    5.58    0.61
 -15  -7  -3    1.27    0.33
 -15   7  -3    1.02    0.41
  15   7   3    1.41    0.33
 -16  -7  -3    0.46    0.29
  16   7   3    0.47    0.30
 -16   7  -3   -0.19    0.36
 -17  -7  -3    0.21    0.30
 -17   7  -3    0.03    0.40
  17   7   3    0.26    0.29
  18   7   3    2.49    0.43
 -18   7  -3    1.96    0.54
  19   7   3   -0.09    0.30
 -21  -8   3    0.21    0.34
  21   8  -3    0.00    0.31
 -21   8   3   -0.26    0.42
 -20  -8   3    2.19    0.42
 -20   8   3    1.07    0.45
  20   8  -3    1.40    0.38
 -19  -8   3    0.64    0.32
  19   8  -3    0.09    0.29
 -19   8   3   -0.10    0.38
 -18  -8   3   -0.34    0.26
  18   8  -3    0.26    0.27
 -18   8   3    0.41    0.39
 -17  -8   3    2.45    0.39
  17   8  -3    2.09    0.36
 -17   8   3    1.47    0.40
 -16  -8   3    0.63    0.30
  16   8  -3    0.62    0.27
 -16   8   3    0.62    0.35
 -15  -8   3   -0.46    0.21
  15   8  -3    0.25    0.24
 -15   8   3    0.42    0.31
 -14  -8   3   27.59    0.99
  14   8  -3   26.54    0.93
 -14   8   3   27.04    1.03
 -13  -8   3    0.03    0.23
 -13   8   3   -0.02    0.27
  13   8  -3    0.16    0.23
 -12  -8   3    0.25    0.19
 -12  -8   3    0.21    0.22
 -12   8   3    0.53    0.27
  12   8  -3    0.57    0.23
 -11  -8   3    1.40    0.22
 -11  -8   3    1.44    0.27
 -11   8   3    1.79    0.32
  11   8  -3    1.48    0.26
 -10  -8   3   21.75    0.66
 -10  -8   3   21.59    0.77
  10   8  -3   21.67    0.75
 -10   8   3   22.38    0.80
  10   8  -3   21.83    0.62
  -9  -8   3    9.44    0.48
   9   8  -3    9.31    0.47
  -9   8   3    9.47    0.51
  -9   8   3   10.42    0.38
  -8  -8   3   21.52    0.72
  -8   8   3   20.06    0.72
   8   8  -3   20.08    0.68
  -8   8   3   20.79    0.59
  -7  -8   3    1.11    0.21
  -7   8   3    0.86    0.21
   7   8  -3    0.82    0.19
  -6  -8   3   10.31    0.46
   6   8  -3   10.03    0.44
  -6   8   3    9.35    0.44
  -5  -8   3    2.55    0.29
   5   8  -3    2.41    0.28
  -5   8   3    2.39    0.26
  -4  -8   3    4.95    0.32
   4   8  -3    5.63    0.33
  -4   8   3    5.56    0.31
  -3  -8   3   26.64    0.77
  -3   8   3   28.53    0.73
  -3   8   3   27.35    0.75
   3   8  -3   27.08    0.76
   3   8  -3   28.92    0.68
  -2  -8   3    2.35    0.25
  -2   8   3    1.92    0.25
   2   8  -3    2.11    0.27
   2   8  -3    2.33    0.19
  -1  -8   3   72.09    1.66
   1  -8  -3   72.55    1.72
   1   8  -3   74.60    1.65
  -1   8   3   75.05    1.63
   1   8  -3   74.61    1.64
   0  -8  -3    0.98    0.18
   0  -8   3    1.25    0.15
   0   8  -3    0.91    0.17
   0   8   3    0.80    0.17
   0   8  -3    1.16    0.16
   1  -8   3    5.09    0.25
   1  -8   3    5.92    0.31
  -1  -8  -3    5.18    0.34
  -1   8  -3    5.65    0.33
  -1   8  -3    5.77    0.33
   1   8   3    5.54    0.31
  -2  -8  -3    5.95    0.37
   2  -8   3    5.21    0.30
   2  -8   3    5.29    0.24
  -2   8  -3    4.85    0.33
   2   8   3    5.98    0.31
  -2   8  -3    6.14    0.34
   3  -8   3   15.24    0.53
   3  -8   3   15.75    0.40
  -3  -8  -3   16.46    0.60
  -3   8  -3   15.54    0.57
   3   8   3   15.89    0.52
  -4  -8  -3    1.91    0.15
   4  -8   3    1.45    0.19
  -4  -8  -3    1.63    0.23
   4   8   3    1.77    0.26
   4   8   3    1.43    0.20
  -4   8  -3    1.60    0.24
   5  -8   3    2.51    0.26
  -5  -8  -3    2.87    0.30
  -5  -8  -3    2.54    0.20
   5   8   3    2.62    0.27
   5   8   3    3.13    0.28
  -5   8  -3    2.91    0.36
  -6  -8  -3    5.85    0.40
  -6  -8  -3    5.70    0.30
   6  -8   3    6.07    0.34
  -6   8  -3    5.81    0.43
   6   8   3    5.46    0.35
   6   8   3    5.95    0.35
   7  -8   3    0.49    0.16
  -7  -8  -3    0.40    0.19
  -7  -8  -3    0.57    0.16
  -7   8  -3    0.84    0.25
   7   8   3    0.55    0.19
   7   8   3    0.21    0.15
  -8  -8  -3    0.11    0.18
   8  -8   3    0.02    0.13
   8   8   3    0.11    0.16
  -8   8  -3    0.06    0.23
   8   8   3    0.07    0.17
   9  -8   3    3.70    0.31
  -9  -8  -3    2.88    0.36
   9   8   3    3.93    0.32
  -9   8  -3    4.09    0.48
   9   8   3    3.74    0.36
  10  -8   3   40.40    1.13
 -10  -8  -3   41.60    1.26
  10   8   3   41.83    1.17
  10   8   3   42.85    1.12
 -10   8  -3   41.62    1.33
 -11  -8  -3    0.03    0.22
  11  -8   3    0.03    0.16
  11   8   3    0.02    0.20
 -11   8  -3    0.15    0.31
  11   8   3    0.13    0.19
  12  -8   3    5.63    0.39
 -12  -8  -3    5.73    0.47
  12   8   3    5.67    0.45
 -12   8  -3    5.10    0.57
 -13  -8  -3    0.42    0.27
  13  -8   3    0.22    0.19
 -13   8  -3   -0.51    0.31
  13   8   3    0.24    0.24
 -14  -8  -3    0.91    0.31
  14   8   3    0.92    0.30
 -14   8  -3    1.77    0.44
 -15  -8  -3    0.26    0.28
  15   8   3    0.07    0.25
 -15   8  -3    0.32    0.39
 -16  -8  -3    4.72    0.51
 -16   8  -3    5.45    0.66
  16   8   3    4.21    0.48
 -17  -8  -3   -0.21    0.29
 -17   8  -3    1.20    0.46
  17   8   3   -0.33    0.27
  18   8   3    0.51    0.32
 -18   8  -3    0.77    0.49
  19   8   3    0.70    0.37
 -21  -9   3    3.95    0.57
 -20  -9   3    0.42    0.34
  20   9  -3    0.89    0.35
 -20   9   3    0.66    0.43
 -19  -9   3   -0.44    0.27
 -19   9   3   -0.76    0.36
  19   9  -3   -0.13    0.27
 -18  -9   3    1.12    0.35
 -18   9   3    1.07    0.43
  18   9  -3    1.51    0.35
 -17  -9   3    0.20    0.28
 -17   9   3    0.14    0.36
  17   9  -3   -0.32    0.23
 -16  -9   3    1.33    0.34
 -16   9   3    2.33    0.44
  16   9  -3    1.70    0.34
 -15  -9   3    1.67    0.34
  15   9  -3    1.31    0.30
 -15   9   3    1.25    0.38
 -14  -9   3    0.01    0.24
  14   9  -3    0.04    0.23
 -14   9   3   -0.52    0.28
 -13  -9   3   15.87    0.72
  13   9  -3   15.42    0.69
 -13   9   3   15.41    0.76
 -12  -9   3    3.06    0.41
  12   9  -3    2.37    0.34
 -12   9   3    2.86    0.45
 -11  -9   3   61.47    1.66
 -11   9   3   63.59    1.69
  11   9  -3   61.51    1.59
 -10  -9   3    0.30    0.20
  10   9  -3    0.42    0.14
 -10   9   3    0.33    0.24
  10   9  -3    0.37    0.20
  -9  -9   3   14.28    0.61
   9   9  -3   13.80    0.57
  -9   9   3   13.38    0.60
  -8  -9   3    6.56    0.41
   8   9  -3    6.91    0.41
  -8   9   3    6.10    0.42
  -7  -9   3    4.85    0.37
  -7   9   3    4.27    0.36
   7   9  -3    4.99    0.35
  -6  -9   3    2.96    0.31
   6   9  -3    2.40    0.29
  -6   9   3    2.72    0.30
   5   9  -3   53.46    1.30
  -5   9   3   53.06    1.31
  -4  -9   3    7.42    0.37
   4   9  -3    7.34    0.37
  -4   9   3    6.91    0.33
  -4   9   3    7.33    0.37
  -3  -9   3    0.44    0.15
  -3   9   3    0.37    0.15
   3   9  -3    0.61    0.10
  -3   9   3    0.54    0.13
   3   9  -3    0.59    0.17
  -2  -9   3    2.83    0.26
  -2   9   3    3.27    0.28
   2   9  -3    2.88    0.20
   2   9  -3    2.87    0.29
  -2   9   3    3.01    0.22
  -1  -9   3   32.26    0.84
   1  -9  -3   31.84    0.88
  -1   9   3   31.74    0.75
  -1   9   3   31.21    0.83
   1   9  -3   31.30    0.79
   0  -9  -3    1.56    0.21
   0  -9   3    1.20    0.16
   0   9  -3    1.47    0.22
   0   9  -3    1.82    0.25
   0   9   3    1.57    0.20
   1  -9   3    0.08    0.10
  -1  -9  -3   -0.04    0.13
  -1   9  -3    0.05    0.14
  -1   9  -3    0.27    0.14
   1   9   3    0.06    0.14
  -2  -9  -3   21.07    0.70
   2  -9   3   19.32    0.63
   2  -9   3   19.92    0.54
   2   9   3   20.51    0.62
  -2   9  -3   20.47    0.65
  -2   9  -3   20.28    0.64
   3  -9   3   26.56    0.64
  -3  -9  -3   26.51    0.84
   3  -9   3   26.80    0.77
  -3   9  -3   26.67    0.79
   3   9   3   27.53    0.77
  -3   9  -3   27.21    0.81
  -4  -9  -3   13.56    0.57
   4  -9   3   14.08    0.51
   4   9   3   13.64    0.51
   4   9   3   13.69    0.51
  -4   9  -3   13.34    0.56
  -5  -9  -3   16.59    0.65
   5  -9   3   16.02    0.56
   5   9   3   16.58    0.58
  -5   9  -3   16.05    0.64
   5   9   3   16.29    0.56
   6  -9   3    1.89    0.25
  -6  -9  -3    2.54    0.33
   6   9   3    2.13    0.27
  -6   9  -3    1.93    0.30
   6   9   3    1.87    0.28
  -7  -9  -3    2.93    0.36
   7  -9   3    2.10    0.27
  -7   9  -3    2.71    0.40
   7   9   3    2.21    0.29
   7   9   3    2.14    0.30
   8  -9   3    1.27    0.22
  -8  -9  -3    1.21    0.26
   8   9   3    1.42    0.22
  -8   9  -3    2.31    0.35
   8   9   3    1.58    0.26
  -9  -9  -3    0.94    0.26
   9  -9   3    1.13    0.22
   9   9   3    0.89    0.24
  -9   9  -3    1.51    0.35
   9   9   3    1.00    0.22
  10  -9   3    5.24    0.37
 -10  -9  -3    4.66    0.43
 -10   9  -3    4.89    0.55
  10   9   3    5.17    0.42
  10   9   3    5.10    0.39
 -11  -9  -3    8.68    0.55
  11  -9   3    9.41    0.48
  11   9   3    9.63    0.49
  11   9   3    7.81    0.51
 -11   9  -3    8.51    0.64
 -12  -9  -3   18.30    0.83
  12  -9   3   20.23    0.73
  12   9   3   19.40    0.78
 -12   9  -3   20.88    0.94
  13  -9   3    0.70    0.22
 -13  -9  -3    0.70    0.29
 -13   9  -3    0.65    0.38
  13   9   3    0.30    0.26
 -14  -9  -3    4.03    0.48
  14  -9   3    3.99    0.38
 -14   9  -3    3.35    0.53
  14   9   3    3.38    0.44
 -15  -9  -3    0.30    0.28
 -15   9  -3    0.62    0.40
  15   9   3    0.48    0.28
 -16  -9  -3    1.05    0.35
 -16   9  -3    0.31    0.40
  16   9   3    1.21    0.34
 -17  -9  -3    7.32    0.63
  17   9   3    8.55    0.64
 -17   9  -3    9.43    0.81
 -18  -9  -3    0.90    0.37
 -18   9  -3    0.23    0.45
  18   9   3   -0.14    0.31
 -20 -10   3    0.35    0.35
 -20  10   3    0.35    0.45
  20  10  -3    0.64    0.33
 -19 -10   3    0.32    0.32
 -19  10   3    0.06    0.37
  19  10  -3    0.07    0.30
 -18 -10   3    0.87    0.34
 -18  10   3    0.07    0.38
  18  10  -3    0.63    0.31
 -17 -10   3    0.92    0.34
  17  10  -3    0.67    0.30
 -17  10   3    1.48    0.43
 -16 -10   3    0.71    0.31
 -16  10   3    0.97    0.40
  16  10  -3    1.50    0.33
 -15 -10   3    0.23    0.27
  15  10  -3    0.15    0.26
 -15  10   3    0.17    0.31
 -14 -10   3    3.94    0.46
 -14  10   3    3.96    0.51
  14  10  -3    3.95    0.44
 -13 -10   3    0.97    0.28
 -13  10   3    0.40    0.30
  13  10  -3    1.27    0.29
 -12 -10   3    7.09    0.52
 -12  10   3    7.46    0.56
  12  10  -3    7.01    0.50
 -11 -10   3   10.35    0.58
  11  10  -3   10.34    0.56
 -11  10   3   10.44    0.62
 -10 -10   3    1.88    0.30
 -10  10   3    1.97    0.32
  10  10  -3    1.42    0.28
  -9 -10   3    0.20    0.19
  -9  10   3    0.03    0.21
   9  10  -3   -0.16    0.17
  -8 -10   3   18.00    0.69
   8  10  -3   18.05    0.67
  -8  10   3   17.53    0.67
  -7 -10   3    1.96    0.29
   7  10  -3    2.00    0.28
  -7  10   3    1.58    0.25
  -6 -10   3   31.80    0.95
   6  10  -3   31.33    0.91
  -6  10   3   32.61    0.91
  -5 -10   3    6.86    0.40
  -5  10   3    5.24    0.34
  -5  10   3    6.51    0.39
   5  10  -3    6.35    0.38
  -4 -10   3   19.06    0.64
  -4  10   3   19.69    0.59
   4  10  -3   19.16    0.64
  -4  10   3   18.21    0.63
  -3 -10   3    1.79    0.22
   3  10  -3    1.54    0.22
  -3  10   3    1.39    0.21
  -3  10   3    1.37    0.22
   3  10  -3    1.63    0.16
  -2 -10   3   16.72    0.56
   2  10  -3   17.54    0.60
  -2  10   3   17.31    0.58
  -2  10   3   17.37    0.49
   2  10  -3   17.38    0.48
  -1 -10   3   18.21    0.57
   1 -10  -3   18.71    0.63
   1  10  -3   18.05    0.60
  -1  10   3   18.31    0.59
   1  10  -3   17.40    0.52
   0 -10  -3    5.24    0.34
   0 -10   3    4.76    0.29
   0  10   3    4.86    0.32
   0  10  -3    3.96    0.27
   0  10  -3    4.67    0.32
  -1 -10  -3   10.54    0.49
   1 -10   3   10.23    0.39
  -1  10  -3   11.35    0.44
  -1  10  -3   11.02    0.46
   1  10   3   10.24    0.44
  -2 -10  -3   12.89    0.54
   2 -10   3   12.25    0.40
  -2  10  -3   11.79    0.48
  -2  10  -3   12.77    0.50
   2  10   3   11.52    0.47
   3 -10   3   18.40    0.50
   3 -10   3   17.20    0.61
  -3 -10  -3   18.35    0.68
  -3  10  -3   18.91    0.65
  -3  10  -3   18.48    0.64
   3  10   3   18.73    0.61
   4 -10   3    4.17    0.31
  -4 -10  -3    4.74    0.37
  -4  10  -3    4.80    0.38
  -4  10  -3    4.54    0.37
   4  10   3    4.52    0.33
  -5 -10  -3    0.06    0.17
   5 -10   3    0.06    0.13
   5  10   3   -0.24    0.15
  -5  10  -3    0.03    0.19
   5  10   3    0.10    0.15
   6 -10   3    8.88    0.44
  -6 -10  -3    8.64    0.50
  -6  10  -3    9.17    0.53
   6  10   3    9.30    0.47
   6  10   3    9.01    0.43
  -7 -10  -3    0.05    0.18
   7 -10   3    0.17    0.15
   7  10   3    0.00    0.16
  -7  10  -3    0.29    0.24
   7  10   3    0.30    0.20
  -8 -10  -3    8.23    0.51
   8 -10   3    7.92    0.43
   8  10   3    7.78    0.43
   8  10   3    7.95    0.47
  -8  10  -3    7.73    0.55
  -9 -10  -3    5.50    0.48
   9 -10   3    6.57    0.41
   9  10   3    6.79    0.41
  -9  10  -3    6.20    0.56
   9  10   3    6.44    0.45
  10 -10   3   19.18    0.69
 -10 -10  -3   16.40    0.77
  10  10   3   19.29    0.68
 -10  10  -3   18.53    0.84
  10  10   3   17.15    0.71
 -11 -10  -3    1.43    0.32
  11 -10   3    0.37    0.20
  11  10   3    0.98    0.28
  11  10   3    0.76    0.24
 -11  10  -3    1.07    0.37
 -12 -10  -3    4.28    0.48
  12 -10   3    4.65    0.39
  12  10   3    4.44    0.45
 -12  10  -3    4.45    0.57
  13 -10   3   -0.15    0.18
 -13 -10  -3    0.09    0.26
  13  10   3    0.09    0.26
 -13  10  -3    0.32    0.36
  14 -10   3    1.58    0.27
 -14 -10  -3    1.10    0.34
 -14  10  -3    1.65    0.46
  14  10   3    1.45    0.34
 -15 -10  -3   -0.13    0.27
 -15  10  -3    0.38    0.41
  15  10   3    0.18    0.28
 -16 -10  -3    3.74    0.52
  16  10   3    3.39    0.49
 -16  10  -3    3.38    0.58
 -17 -10  -3    0.26    0.32
 -17  10  -3    0.08    0.46
  17  10   3    0.23    0.31
 -18 -10  -3   -0.15    0.32
  18  10   3    0.42    0.33
 -20 -11   3    0.47    0.36
 -20  11   3    0.49    0.45
  20  11  -3    0.14    0.32
 -19 -11   3   -0.06    0.30
 -19  11   3    0.47    0.44
  19  11  -3   -0.05    0.31
 -18 -11   3    0.89    0.36
  18  11  -3    0.30    0.31
 -18  11   3    0.31    0.38
 -17 -11   3    0.80    0.34
  17  11  -3    0.29    0.29
 -17  11   3    0.33    0.38
 -16 -11   3    1.47    0.35
 -16  11   3    1.78    0.45
  16  11  -3    0.80    0.32
 -15 -11   3    2.58    0.41
 -15  11   3    2.49    0.45
  15  11  -3    2.17    0.36
 -14 -11   3    2.07    0.37
  14  11  -3    2.62    0.38
 -14  11   3    1.39    0.38
 -13 -11   3    6.00    0.52
  13  11  -3    5.94    0.50
 -13  11   3    6.57    0.56
 -12 -11   3   16.11    0.75
  12  11  -3   15.86    0.71
 -12  11   3   17.25    0.80
 -11 -11   3    6.24    0.49
 -11  11   3    4.27    0.49
  11  11  -3    6.63    0.48
 -10 -11   3    0.46    0.25
 -10  11   3    0.61    0.28
  10  11  -3    0.60    0.25
  -9 -11   3    2.50    0.36
  -9  11   3    2.09    0.33
   9  11  -3    2.53    0.35
  -8 -11   3    0.56    0.22
   8  11  -3    0.06    0.19
  -8  11   3    0.27    0.22
  -7 -11   3    3.76    0.36
  -7  11   3    3.54    0.35
   7  11  -3    3.69    0.36
  -6 -11   3    5.73    0.41
  -6  11   3    6.72    0.39
   6  11  -3    6.31    0.40
  -5 -11   3   10.98    0.51
  -5  11   3   10.37    0.49
   5  11  -3   10.73    0.49
  -5  11   3   10.70    0.45
  -4 -11   3    3.28    0.32
   4  11  -3    3.33    0.31
  -4  11   3    3.36    0.33
  -4  11   3    3.75    0.29
  -3 -11   3   -0.04    0.14
  -3  11   3    0.16    0.16
  -3  11   3   -0.20    0.12
   3  11  -3    0.12    0.16
  -2 -11   3   16.67    0.58
   2  11  -3   17.46    0.47
   2  11  -3   16.34    0.59
  -2  11   3   16.91    0.48
  -2  11   3   15.56    0.57
  -1 -11   3    0.84    0.17
   1 -11  -3    0.56    0.17
   1  11  -3    1.03    0.20
   1  11  -3    0.61    0.13
  -1  11   3    0.67    0.19
   0 -11   3   19.16    0.62
   0 -11  -3   20.60    0.71
   0  11  -3   21.37    0.61
   0  11   3   20.44    0.66
   0  11  -3   21.15    0.68
   1 -11   3   13.48    0.47
  -1 -11  -3   14.22    0.58
  -1  11  -3   14.35    0.50
   1  11   3   13.81    0.53
  -1  11  -3   14.07    0.55
   2 -11   3   21.28    0.61
  -2 -11  -3   22.47    0.77
  -2  11  -3   21.68    0.71
  -2  11  -3   21.94    0.69
   2  11   3   22.65    0.70
  -3 -11  -3    2.65    0.33
   3  11   3    3.42    0.31
  -3  11  -3    3.09    0.32
  -3  11  -3    3.47    0.34
  -4 -11  -3   -0.20    0.15
  -4  11  -3    0.01    0.18
  -4  11  -3    0.00    0.16
   4  11   3    0.01    0.17
   5 -11   3    5.03    0.36
  -5 -11  -3    4.26    0.40
  -5  11  -3    4.17    0.41
  -5  11  -3    4.98    0.41
   5  11   3    5.22    0.37
   5  11   3    4.62    0.37
  -6 -11  -3    8.37    0.53
   6 -11   3    8.66    0.45
   6  11   3    9.01    0.46
  -6  11  -3    8.89    0.54
   6  11   3    9.73    0.49
   7 -11   3    9.94    0.50
  -7 -11  -3   10.37    0.58
   7  11   3   11.25    0.51
   7  11   3   10.83    0.54
  -7  11  -3   10.21    0.61
  -8 -11  -3   -0.29    0.19
   8 -11   3    0.27    0.19
   8  11   3    0.16    0.20
   8  11   3    0.22    0.22
  -8  11  -3    0.29    0.28
  -9 -11  -3    0.56    0.25
   9 -11   3    0.46    0.21
   9  11   3    0.46    0.23
   9  11   3    0.00    0.20
  -9  11  -3   -0.02    0.29
  10 -11   3    0.26    0.20
 -10 -11  -3    1.21    0.29
  10  11   3    1.07    0.29
 -10  11  -3    0.65    0.35
  10  11   3    0.88    0.24
  11 -11   3    1.14    0.25
 -11 -11  -3    0.94    0.29
 -11  11  -3    1.53    0.41
  11  11   3    1.55    0.28
  11  11   3    1.33    0.30
  12 -11   3    0.98    0.25
 -12 -11  -3    1.13    0.31
  12  11   3    0.50    0.28
 -12  11  -3    1.12    0.38
  13 -11   3    0.06    0.20
 -13 -11  -3   -0.25    0.24
  13  11   3    0.09    0.25
 -13  11  -3   -0.17    0.35
  14 -11   3    3.58    0.39
 -14 -11  -3    2.30    0.42
 -14  11  -3    3.15    0.55
  14  11   3    3.05    0.45
 -15 -11  -3    0.87    0.34
 -15  11  -3    0.02    0.41
  15  11   3    0.65    0.32
 -16 -11  -3    1.68    0.41
 -16  11  -3    1.74    0.53
  16  11   3    1.66    0.38
 -17 -11  -3    0.38    0.34
 -17  11  -3    0.81    0.49
  17  11   3   -0.12    0.31
 -19 -12   3    0.04    0.32
  19  12  -3    0.27    0.32
 -19  12   3   -0.52    0.39
 -18 -12   3    0.61    0.36
 -18  12   3    0.39    0.43
  18  12  -3    0.33    0.32
 -17 -12   3    0.22    0.32
 -17  12   3    0.64    0.41
  17  12  -3    0.39    0.31
 -16 -12   3    1.35    0.34
 -16  12   3    0.01    0.35
  16  12  -3    0.11    0.28
 -15 -12   3    1.80    0.38
  15  12  -3    2.62    0.40
 -15  12   3    2.76    0.47
 -14 -12   3    0.00    0.24
 -14  12   3    0.50    0.33
  14  12  -3    0.05    0.24
 -13 -12   3    0.39    0.27
 -13  12   3   -0.32    0.29
  13  12  -3    0.16    0.24
 -12 -12   3    1.92    0.34
  12  12  -3    1.76    0.34
 -12  12   3    2.16    0.39
 -11 -12   3    1.62    0.32
 -11  12   3    2.17    0.36
  11  12  -3    2.57    0.37
 -10 -12   3    1.05    0.29
  10  12  -3    0.48    0.26
 -10  12   3    0.90    0.29
  -9 -12   3    2.43    0.34
  -9  12   3    2.74    0.42
   9  12  -3    2.08    0.32
  -8 -12   3    4.45    0.42
   8  12  -3    5.50    0.43
  -8  12   3    5.95    0.45
  -7 -12   3   17.20    0.71
  -7  12   3   18.67    0.68
   7  12  -3   18.13    0.69
  -6 -12   3    2.17    0.29
  -6  12   3    2.66    0.35
  -6  12   3    2.52    0.32
   6  12  -3    2.70    0.33
  -5 -12   3    0.19    0.18
   5  12  -3    0.36    0.19
  -5  12   3    0.71    0.19
  -5  12   3    0.63    0.21
  -4 -12   3    1.33    0.22
   4  12  -3    1.12    0.23
  -4  12   3    0.82    0.18
  -4  12   3    0.78    0.21
  -3 -12   3   12.51    0.53
   3  12  -3   12.20    0.54
  -3  12   3   13.76    0.54
  -2 -12   3   26.71    0.82
  -2  12   3   27.78    0.82
   2  12  -3   27.41    0.83
   1 -12  -3   34.15    0.98
  -1 -12   3   32.12    0.91
  -1  12   3   33.06    0.93
   1  12  -3   32.26    0.94
   0 -12  -3   -0.13    0.14
   0 -12   3   -0.04    0.12
   0  12  -3    0.21    0.13
   0  12  -3    0.02    0.16
   0  12   3   -0.11    0.16
   1 -12   3    7.86    0.36
  -1 -12  -3    7.53    0.45
   1  12   3    7.19    0.42
  -1  12  -3    7.12    0.42
  -1  12  -3    6.63    0.36
  -2 -12  -3    7.11    0.44
  -2  12  -3    6.33    0.41
   2  12   3    6.78    0.40
  -2  12  -3    6.45    0.38
  -3 -12  -3    0.38    0.20
   3  12   3    0.12    0.19
  -3  12  -3    0.68    0.21
  -3  12  -3    0.46    0.20
  -4 -12  -3    2.05    0.30
  -4  12  -3    2.27    0.34
   4  12   3    2.36    0.32
  -4  12  -3    1.50    0.27
  -5 -12  -3    2.99    0.37
  -5  12  -3    3.90    0.43
   5  12   3    3.89    0.36
  -5  12  -3    2.89    0.38
   5  12   3    4.05    0.36
  -6 -12  -3    0.62    0.23
  -6  12  -3    0.71    0.28
  -6  12  -3    0.31    0.23
   6  12   3    0.60    0.25
   6  12   3    0.40    0.21
  -7 -12  -3    9.50    0.58
   7  12   3   10.01    0.53
  -7  12  -3   10.40    0.61
   7  12   3   10.46    0.51
  -8 -12  -3    1.19    0.30
   8 -12   3    2.40    0.32
  -8  12  -3    1.93    0.37
   8  12   3    2.06    0.29
   8  12   3    2.10    0.32
   9 -12   3    0.21    0.20
  -9 -12  -3    0.13    0.23
   9  12   3    0.20    0.25
  -9  12  -3    0.27    0.31
   9  12   3    0.39    0.22
 -10 -12  -3    3.99    0.46
  10 -12   3    3.25    0.36
 -10  12  -3    4.05    0.53
  10  12   3    2.99    0.36
  10  12   3    2.54    0.36
  11 -12   3    5.52    0.43
 -11 -12  -3    5.24    0.49
  11  12   3    4.86    0.47
  11  12   3    5.14    0.44
 -11  12  -3    5.58    0.61
 -12 -12  -3    1.20    0.32
  12 -12   3    1.75    0.30
  12  12   3    0.79    0.29
 -12  12  -3    1.01    0.40
  13 -12   3    4.18    0.41
 -13 -12  -3    2.99    0.47
  13  12   3    3.08    0.45
 -13  12  -3    3.13    0.53
 -14 -12  -3    0.92    0.34
  14 -12   3    1.68    0.30
  14  12   3    0.43    0.32
 -14  12  -3    1.88    0.50
 -15 -12  -3    2.29    0.42
 -15  12  -3    2.40    0.54
  15  12   3    2.23    0.41
 -16 -12  -3    1.93    0.44
  16  12   3    1.90    0.41
 -16  12  -3    2.33    0.56
 -17 -12  -3    1.26    0.40
 -17  12  -3    1.74    0.56
  17  12   3    1.28    0.38
 -19 -13   3    0.35    0.36
 -19  13   3    0.79    0.48
 -18 -13   3    0.44    0.34
 -18  13   3    0.25    0.44
  18  13  -3    1.23    0.36
 -17 -13   3    0.82    0.35
  17  13  -3    1.63    0.39
 -17  13   3    0.69    0.42
 -16 -13   3    0.15    0.29
  16  13  -3    0.38    0.29
 -16  13   3    0.40    0.37
 -15 -13   3    0.39    0.30
  15  13  -3    0.92    0.33
 -15  13   3    0.49    0.38
 -14 -13   3    1.91    0.37
  14  13  -3    1.83    0.37
 -14  13   3    1.49    0.40
 -13 -13   3    0.54    0.28
  13  13  -3    0.12    0.26
 -13  13   3   -0.17    0.30
 -12 -13   3    6.60    0.54
  12  13  -3    7.01    0.53
 -12  13   3    7.06    0.59
 -11 -13   3    0.51    0.26
 -11  13   3    0.20    0.29
  11  13  -3   -0.25    0.23
 -10 -13   3    0.17    0.23
 -10  13   3    0.05    0.27
  10  13  -3   -0.08    0.24
  -9 -13   3    9.26    0.57
   9  13  -3    9.56    0.55
  -9  13   3   10.25    0.58
  -8 -13   3    5.33    0.45
  -8  13   3    4.81    0.45
   8  13  -3    4.74    0.43
  -7 -13   3   10.68    0.57
  -7  13   3    9.53    0.52
  -7  13   3    9.68    0.53
   7  13  -3   10.27    0.55
  -6  13   3    9.53    0.50
   6  13  -3   10.77    0.54
  -6  13   3   10.89    0.55
  -5 -13   3    1.06    0.24
  -5  13   3    0.68    0.23
   5  13  -3    0.33    0.20
  -4 -13   3   15.82    0.63
   4  13  -3   15.91    0.64
  -4  13   3   16.28    0.64
  -3 -13   3    7.75    0.45
   3  13  -3    7.95    0.45
  -3  13   3    7.97    0.45
  -2 -13   3    4.25    0.34
   2  13  -3    4.48    0.37
  -2  13   3    3.42    0.35
  -1 -13   3    3.71    0.32
  -1  13   3    4.22    0.36
   1  13  -3    3.72    0.34
   0 -13   3    2.57    0.28
   0 -13  -3    2.25    0.31
   0  13  -3    2.78    0.34
   0  13   3    2.63    0.32
  -1 -13  -3    1.86    0.28
   1 -13   3    2.07    0.26
   1  13   3    2.51    0.33
  -1  13  -3    2.36    0.31
  -2 -13  -3    8.26    0.49
  -2  13  -3    7.30    0.46
   2  13   3    8.49    0.46
  -2  13  -3    8.14    0.43
  -3 -13  -3    0.57    0.22
  -3  13  -3    0.67    0.24
   3  13   3    0.57    0.22
  -3  13  -3    0.58    0.21
  -4 -13  -3   25.58    0.92
   4  13   3   26.25    0.84
  -4  13  -3   27.10    0.88
  -4  13  -3   25.65    0.85
  -5 -13  -3    3.98    0.41
  -5  13  -3    2.77    0.39
   5  13   3    2.95    0.37
  -5  13  -3    3.72    0.41
  -6 -13  -3   14.35    0.69
  -6  13  -3   13.96    0.64
   6  13   3   13.90    0.60
  -6  13  -3   13.03    0.65
   6  13   3   13.52    0.61
  -7 -13  -3    9.02    0.57
  -7  13  -3    8.78    0.58
   7  13   3    8.04    0.48
  -7  13  -3    8.03    0.51
   7  13   3    7.75    0.50
  -8 -13  -3    0.04    0.23
  -8  13  -3    0.44    0.31
   8  13   3    0.50    0.26
   8  13   3    0.62    0.24
  -9 -13  -3   -0.34    0.21
   9  13   3    0.41    0.23
  -9  13  -3   -0.01    0.30
   9  13   3    0.44    0.25
 -10 -13  -3    0.66    0.28
  10  13   3    0.27    0.27
 -10  13  -3    0.74    0.36
  10  13   3    0.57    0.25
 -11 -13  -3   -0.07    0.25
 -11  13  -3    0.46    0.37
  11  13   3   -0.02    0.25
 -12 -13  -3    8.77    0.62
 -12  13  -3    8.94    0.73
  12  13   3    8.74    0.60
 -13 -13  -3    7.11    0.61
 -13  13  -3    9.27    0.74
  13  13   3    7.80    0.58
 -14 -13  -3    5.17    0.54
  14  13   3    5.63    0.54
 -14  13  -3    5.19    0.70
 -15 -13  -3    0.91    0.35
  15  13   3    1.11    0.36
 -15  13  -3    0.74    0.48
 -16 -13  -3    5.56    0.60
  16  13   3    5.55    0.58
 -16  13  -3    6.19    0.76
 -18 -14   3    0.43    0.36
  18  14  -3    0.55    0.35
 -18  14   3   -0.46    0.40
 -17 -14   3    0.79    0.35
  17  14  -3    0.07    0.31
 -17  14   3    0.07    0.41
 -16 -14   3    1.18    0.37
 -16  14   3    2.13    0.50
  16  14  -3    2.10    0.40
 -15 -14   3    0.15    0.30
  15  14  -3    0.19    0.29
 -15  14   3    0.14    0.37
 -14 -14   3    0.50    0.29
 -14  14   3    0.56    0.37
  14  14  -3    0.62    0.31
 -13 -14   3    0.11    0.26
  13  14  -3    0.17    0.27
 -13  14   3   -0.19    0.30
 -12 -14   3    1.45    0.34
  12  14  -3    1.50    0.34
 -12  14   3    1.51    0.37
 -11 -14   3    5.91    0.52
 -11  14   3    5.14    0.52
  11  14  -3    5.91    0.49
 -10 -14   3    4.38    0.47
  10  14  -3    3.78    0.43
 -10  14   3    3.63    0.46
  -9 -14   3    1.10    0.30
   9  14  -3    1.19    0.31
  -9  14   3    0.80    0.30
  -8 -14   3    3.28    0.42
  -8  14   3    3.80    0.43
   8  14  -3    3.53    0.41
  -7 -14   3   19.99    0.80
  -7  14   3   20.51    0.77
   7  14  -3   19.94    0.78
  -6 -14   3    3.37    0.39
   6  14  -3    2.99    0.38
  -6  14   3    3.20    0.40
  -5 -14   3    6.29    0.46
   5  14  -3    6.83    0.46
  -5  14   3    6.23    0.45
  -4 -14   3   10.73    0.54
   4  14  -3   10.79    0.55
  -4  14   3   10.89    0.55
  -3 -14   3    0.24    0.19
  -3  14   3    0.01    0.20
   3  14  -3   -0.18    0.18
  -2 -14   3    7.34    0.43
  -2  14   3    6.86    0.43
   2  14  -3    6.70    0.44
  -1 -14   3    1.17    0.22
  -1  14   3    1.38    0.26
   1  14  -3    0.89    0.23
   0 -14   3    0.26    0.16
   0 -14  -3    0.35    0.20
   0  14   3    0.40    0.21
   0  14  -3    0.34    0.21
  -1 -14  -3    3.90    0.39
  -1  14  -3    3.59    0.38
   1  14   3    3.51    0.36
  -2 -14  -3    2.62    0.36
   2  14   3    1.80    0.29
  -2  14  -3    2.01    0.30
  -3 -14  -3    0.76    0.25
   3  14   3    0.60    0.24
  -3  14  -3    0.66    0.24
  -4 -14  -3    1.46    0.30
   4  14   3    1.52    0.28
  -4  14  -3    1.07    0.27
  -5 -14  -3    0.54    0.25
   5  14   3    0.53    0.25
  -5  14  -3    0.82    0.26
  -5  14  -3    0.93    0.27
  -6 -14  -3    5.27    0.47
  -6  14  -3    5.10    0.46
   6  14   3    5.39    0.44
   6  14   3    5.66    0.43
  -6  14  -3    6.10    0.50
  -7 -14  -3    1.51    0.32
   7  14   3    1.96    0.30
   7  14   3    2.00    0.33
  -7  14  -3    1.56    0.34
  -7  14  -3    1.57    0.32
  -8 -14  -3    0.51    0.26
   8  14   3    0.34    0.26
   8  14   3    0.39    0.23
  -8  14  -3    0.49    0.27
  -8  14  -3    0.00    0.29
  -9 -14  -3    0.07    0.24
  -9  14  -3    0.14    0.32
   9  14   3   -0.19    0.20
   9  14   3    0.57    0.27
 -10 -14  -3    1.50    0.34
 -10  14  -3    1.16    0.38
  10  14   3    1.82    0.31
  10  14   3    1.31    0.33
 -11 -14  -3    1.14    0.32
  11  14   3    1.38    0.33
 -11  14  -3    1.25    0.42
 -12 -14  -3   -0.21    0.26
  12  14   3    0.19    0.27
 -12  14  -3   -0.13    0.37
 -13 -14  -3    3.15    0.46
  13  14   3    3.98    0.50
 -13  14  -3    3.13    0.54
 -14 -14  -3    0.65    0.34
  14  14   3    0.54    0.33
 -14  14  -3    0.44    0.44
 -15 -14  -3    0.13    0.31
  15  14   3    0.43    0.33
 -15  14  -3   -0.03    0.43
 -16 -14  -3    0.21    0.35
  16  14   3    0.16    0.34
 -16  14  -3    0.11    0.47
 -17 -15   3    0.42    0.35
  17  15  -3    1.38    0.39
 -17  15   3    0.50    0.44
 -16 -15   3    0.02    0.30
 -16  15   3   -0.43    0.39
  16  15  -3    0.12    0.32
 -15 -15   3   -0.02    0.28
  15  15  -3    0.04    0.29
 -15  15   3    0.19    0.38
 -14 -15   3    0.63    0.32
  14  15  -3    0.06    0.29
 -14  15   3    0.20    0.36
 -13 -15   3    4.01    0.49
 -13  15   3    4.45    0.56
  13  15  -3    4.49    0.50
 -12 -15   3    7.85    0.60
  12  15  -3    8.21    0.58
 -12  15   3    8.26    0.64
 -11 -15   3    8.56    0.59
  11  15  -3    8.23    0.58
 -10 -15   3    1.15    0.32
  10  15  -3    1.14    0.31
  -9 -15   3    4.22    0.46
  -9  15   3    2.80    0.42
   9  15  -3    4.36    0.44
  -8 -15   3    2.71    0.38
  -8  15   3    2.38    0.35
   8  15  -3    2.46    0.36
  -7 -15   3    2.58    0.40
  -7  15   3    4.14    0.44
   7  15  -3    2.84    0.38
  -6 -15   3   -0.13    0.19
   6  15  -3    0.14    0.22
  -6  15   3    0.10    0.22
  -5 -15   3    0.29    0.21
  -5  15   3    0.53    0.24
   5  15  -3    0.11    0.22
  -4 -15   3    8.31    0.51
   4  15  -3    7.37    0.49
  -4  15   3    8.57    0.51
  -3 -15   3    5.06    0.41
   3  15  -3    5.91    0.43
  -3  15   3    4.98    0.43
  -2 -15   3    1.18    0.24
   2  15  -3    1.16    0.26
  -2  15   3    1.14    0.26
  -1 -15   3   -0.17    0.15
  -1  15   3    0.30    0.22
   1  15  -3    0.32    0.22
   0 -15  -3   12.85    0.60
   0  15   3   11.95    0.58
   0  15  -3   11.09    0.57
  -1 -15  -3    1.31    0.27
  -1  15  -3    1.49    0.28
   1  15   3    1.07    0.27
  -2 -15  -3    1.82    0.31
   2  15   3    1.13    0.28
  -2  15  -3    1.21    0.27
  -3 -15  -3    0.45    0.23
   3  15   3    0.26    0.24
  -3  15  -3    0.31    0.24
  -4 -15  -3    0.54    0.26
   4  15   3    0.60    0.26
  -4  15  -3    0.93    0.27
  -5 -15  -3   -0.01    0.22
  -5  15  -3   -0.19    0.21
   5  15   3    0.27    0.25
  -6 -15  -3    7.36    0.55
  -6  15  -3    7.68    0.53
   6  15   3    8.37    0.52
   6  15   3    8.21    0.50
  -7 -15  -3    1.39    0.32
   7  15   3    1.15    0.28
  -7  15  -3    2.08    0.35
   7  15   3    1.42    0.32
  -8 -15  -3    7.66    0.58
   8  15   3    8.52    0.51
  -8  15  -3    8.29    0.57
  -8  15  -3    8.42    0.62
   8  15   3    8.64    0.55
  -9 -15  -3    0.24    0.26
   9  15   3    0.53    0.29
   9  15   3    0.32    0.23
  -9  15  -3    0.46    0.27
  -9  15  -3    0.41    0.33
 -10 -15  -3    1.53    0.35
  10  15   3    1.34    0.34
 -10  15  -3    1.28    0.40
  10  15   3    1.01    0.29
 -11 -15  -3    3.27    0.47
 -11  15  -3    2.87    0.50
  11  15   3    3.39    0.47
 -12 -15  -3    2.70    0.44
  12  15   3    3.34    0.47
 -12  15  -3    3.07    0.53
 -13 -15  -3    2.77    0.46
 -13  15  -3    3.04    0.56
  13  15   3    2.83    0.44
 -14 -15  -3    1.15    0.38
 -14  15  -3    1.90    0.52
  14  15   3    1.41    0.39
 -15 -15  -3    1.69    0.43
  15  15   3    2.39    0.44
 -15  15  -3    1.98    0.54
 -17  16   3    0.66    0.47
 -16 -16   3    0.87    0.36
  16  16  -3    0.39    0.34
 -16  16   3    0.00    0.40
 -15 -16   3    0.48    0.32
  15  16  -3    0.29    0.33
 -14 -16   3    1.26    0.38
  14  16  -3    1.75    0.37
 -13 -16   3    2.27    0.41
  13  16  -3    1.96    0.38
 -12 -16   3   -0.11    0.26
  12  16  -3   -0.12    0.27
 -11 -16   3    0.37    0.29
  11  16  -3   -0.03    0.27
 -11  16   3    0.56    0.30
 -10 -16   3    2.24    0.39
 -10  16   3    2.54    0.39
  10  16  -3    2.17    0.38
  -9 -16   3    0.44    0.27
  -9  16   3    0.13    0.25
   9  16  -3    0.82    0.29
  -8 -16   3    1.06    0.30
   8  16  -3    0.86    0.29
  -8  16   3    0.63    0.27
  -7 -16   3    0.54    0.25
   7  16  -3    0.47    0.26
  -7  16   3   -0.14    0.22
  -6 -16   3   14.49    0.70
  -6  16   3   15.61    0.70
   6  16  -3   15.57    0.70
  -5 -16   3    0.35    0.23
  -5  16   3    0.99    0.28
   5  16  -3    0.83    0.27
  -4 -16   3    3.49    0.39
  -4  16   3    3.41    0.41
   4  16  -3    3.19    0.38
  -3 -16   3    1.03    0.25
  -3  16   3    0.81    0.27
   3  16  -3    0.67    0.26
  -2 -16   3    0.09    0.19
  -2  16   3   -0.29    0.22
   2  16  -3   -0.40    0.20
  -1 -16   3   18.30    0.71
   1  16  -3   18.77    0.75
  -1  16   3   20.35    0.77
   0  16  -3    7.38    0.50
   0  16   3    8.55    0.52
  -1 -16  -3    0.21    0.22
   1  16   3    0.48    0.25
  -1  16  -3   -0.01    0.21
  -2 -16  -3    0.60    0.25
  -2  16  -3    0.56    0.26
   2  16   3   -0.27    0.22
  -3 -16  -3    0.41    0.25
   3  16   3    0.37    0.26
  -3  16  -3    1.12    0.28
  -4 -16  -3   -0.04    0.22
   4  16   3   -0.02    0.23
  -4  16  -3    0.15    0.23
  -5 -16  -3    2.04    0.35
  -5  16  -3    2.85    0.40
   5  16   3    2.09    0.35
  -6 -16  -3    0.99    0.31
   6  16   3    0.80    0.29
   6  16   3    1.16    0.28
  -6  16  -3    0.78    0.28
  -7 -16  -3    4.77    0.49
  -7  16  -3    4.84    0.48
   7  16   3    4.23    0.45
   7  16   3    4.17    0.43
  -8 -16  -3    1.50    0.35
  -8  16  -3    1.51    0.34
   8  16   3    0.91    0.32
   8  16   3    1.65    0.31
  -9 -16  -3    0.08    0.25
  -9  16  -3   -0.24    0.25
   9  16   3   -0.10    0.27
   9  16   3   -0.08    0.22
 -10 -16  -3    2.74    0.43
 -10  16  -3    4.34    0.49
  10  16   3    3.80    0.48
  10  16   3    3.42    0.42
 -11 -16  -3    1.45    0.37
 -11  16  -3    1.84    0.38
  11  16   3    1.27    0.35
 -11  16  -3    1.26    0.44
 -12 -16  -3    0.75    0.31
  12  16   3    0.41    0.32
 -12  16  -3   -0.03    0.37
 -13 -16  -3    0.94    0.37
 -13  16  -3   -0.08    0.41
  13  16   3    0.13    0.31
 -14 -16  -3    0.81    0.37
  14  16   3    1.05    0.38
 -14  16  -3    1.18    0.50
 -15 -17   3    1.07    0.38
  15  17  -3    1.03    0.37
 -14 -17   3    0.24    0.31
  14  17  -3    0.00    0.31
 -13 -17   3    0.24    0.30
 -13  17   3    0.44    0.32
  13  17  -3    0.74    0.34
 -12 -17   3    1.67    0.39
  12  17  -3    2.10    0.39
 -12  17   3    2.22    0.40
 -11 -17   3   -0.27    0.25
 -11  17   3   -0.02    0.27
  11  17  -3    0.00    0.27
 -10 -17   3    1.30    0.34
  10  17  -3    1.06    0.33
 -10  17   3    1.17    0.33
  -9 -17   3    0.58    0.28
   9  17  -3    0.42    0.29
  -9  17   3    0.50    0.29
  -8 -17   3    0.10    0.25
   8  17  -3    0.28    0.25
  -8  17   3   -0.07    0.25
  -7 -17   3    0.87    0.28
  -7  17   3    1.07    0.31
   7  17  -3    0.46    0.27
  -6 -17   3    6.12    0.50
   6  17  -3    5.45    0.48
  -6  17   3    6.25    0.50
  -5 -17   3   10.99    0.62
   5  17  -3   10.87    0.60
  -5  17   3   12.46    0.63
  -4 -17   3    4.05    0.43
  -4  17   3    4.11    0.45
   4  17  -3    2.92    0.40
  -3 -17   3    2.05    0.31
  -3  17   3    1.69    0.32
   3  17  -3    1.95    0.33
  -2 -17   3   10.05    0.54
  -2  17   3   10.36    0.58
   2  17  -3    8.98    0.56
   1  17  -3    1.40    0.29
  -1  17   3    1.18    0.30
   0  17  -3    0.03    0.22
   0  17   3    0.26    0.26
  -1 -17  -3   -0.01    0.22
  -1  17  -3   -0.03    0.23
   1  17   3   -0.07    0.24
  -2 -17  -3    0.28    0.24
  -2  17  -3    0.27    0.25
   2  17   3    0.57    0.26
  -3 -17  -3    3.16    0.42
  -3  17  -3    3.03    0.41
   3  17   3    2.77    0.39
  -4 -17  -3    0.97    0.29
   4  17   3    1.52    0.32
  -4  17  -3    0.77    0.29
  -5 -17  -3    8.96    0.60
  -5  17  -3    8.02    0.56
   5  17   3    8.32    0.55
  -6 -17  -3    0.77    0.29
   6  17   3    0.92    0.27
   6  17   3    0.66    0.28
  -6  17  -3    0.63    0.31
  -7 -17  -3    0.20    0.26
   7  17   3   -0.02    0.27
  -7  17  -3    0.53    0.28
   7  17   3    0.43    0.24
  -8 -17  -3    0.59    0.30
   8  17   3    0.76    0.30
   8  17   3    1.02    0.30
  -8  17  -3    0.60    0.30
  -9 -17  -3    0.14    0.27
  -9  17  -3    0.14    0.29
   9  17   3    0.27    0.29
   9  17   3    0.02    0.24
 -10 -17  -3    4.42    0.52
  10  17   3    4.88    0.50
 -10  17  -3    4.23    0.50
  10  17   3    4.78    0.52
 -11 -17  -3    3.47    0.50
 -11  17  -3    3.63    0.50
  11  17   3    3.40    0.50
 -12 -17  -3    2.52    0.45
  12  17   3    2.83    0.45
 -12  17  -3    3.15    0.47
 -13 -17  -3    2.19    0.45
  13  17   3    1.39    0.39
 -13  17  -3    1.91    0.43
 -14 -18   3    0.14    0.32
 -14  18   3   -0.19    0.30
  14  18  -3   -0.35    0.29
 -13 -18   3    0.14    0.33
 -13  18   3    0.02    0.30
  13  18  -3   -0.90    0.26
 -12 -18   3    0.54    0.33
 -12  18   3    0.11    0.29
  12  18  -3    0.02    0.31
 -11 -18   3    0.86    0.34
  11  18  -3    1.52    0.38
 -11  18   3    1.56    0.37
 -10 -18   3    0.79    0.32
  10  18  -3    1.10    0.34
 -10  18   3    0.87    0.33
  -9 -18   3    0.13    0.25
   9  18  -3   -0.42    0.24
  -9  18   3    0.45    0.28
  -8 -18   3    1.37    0.32
   8  18  -3    0.30    0.28
  -8  18   3    1.05    0.32
  -7 -18   3    1.02    0.31
  -7  18   3    0.92    0.31
   7  18  -3    0.61    0.31
  -6 -18   3    4.72    0.48
  -6  18   3    3.59    0.46
   6  18  -3    4.67    0.46
  -5 -18   3   16.05    0.75
  -5  18   3   16.82    0.75
   5  18  -3   16.70    0.76
  -4 -18   3    0.49    0.26
  -4  18   3    0.57    0.28
   4  18  -3    0.30    0.25
  -3 -18   3    0.50    0.24
   3  18  -3    0.39    0.27
  -3  18   3    0.46    0.27
   2  18  -3   17.19    0.77
  -2  18   3   18.72    0.78
   1  18  -3   -0.22    0.22
  -1  18   3   -0.22    0.23
   0  18   3    0.69    0.30
   0  18  -3    1.35    0.31
  -1 -18  -3    4.46    0.46
  -1  18  -3    3.98    0.44
   1  18   3    3.91    0.44
  -2 -18  -3   15.71    0.75
  -2  18  -3   14.76    0.72
   2  18   3   15.82    0.72
  -3 -18  -3    3.99    0.46
   3  18   3    3.76    0.44
  -3  18  -3    3.98    0.44
  -4 -18  -3    0.56    0.27
  -4  18  -3    0.02    0.26
   4  18   3    0.01    0.26
  -5 -18  -3    1.59    0.36
  -5  18  -3    1.82    0.34
   5  18   3    1.48    0.33
  -6 -18  -3    1.27    0.33
   6  18   3    2.14    0.36
  -6  18  -3    1.68    0.35
   6  18   3    1.96    0.36
  -7 -18  -3    1.02    0.33
  -7  18  -3    1.34    0.35
   7  18   3    1.79    0.36
   7  18   3    1.24    0.32
  -8 -18  -3    5.94    0.56
   8  18   3    7.12    0.54
   8  18   3    7.23    0.57
  -8  18  -3    5.96    0.55
  -9 -18  -3   -0.18    0.25
   9  18   3    0.07    0.27
  -9  18  -3   -0.24    0.28
   9  18   3    0.14    0.29
 -10 -18  -3    5.69    0.56
  10  18   3    5.63    0.56
 -10  18  -3    5.26    0.56
 -11 -18  -3    1.24    0.37
  11  18   3    1.13    0.37
 -11  18  -3    0.63    0.35
  12  18   3    0.16    0.33
 -12  18  -3    0.27    0.32
 -13 -19   3    0.29    0.34
 -13  19   3    0.45    0.35
  13  19  -3    0.17    0.33
 -12 -19   3    1.59    0.41
 -12  19   3    1.06    0.36
  12  19  -3    1.56    0.39
 -11 -19   3   -0.19    0.27
  11  19  -3    0.54    0.34
 -11  19   3    0.10    0.30
 -10 -19   3   -0.09    0.25
 -10  19   3    0.39    0.31
  10  19  -3    0.06    0.30
  -9 -19   3    0.03    0.26
  -9  19   3   -0.16    0.26
   9  19  -3    0.55    0.30
  -8 -19   3   -0.10    0.25
  -8  19   3    0.21    0.28
   8  19  -3    0.31    0.29
  -7 -19   3    0.57    0.27
  -7  19   3    0.05    0.26
   7  19  -3    0.11    0.26
  -6 -19   3    5.38    0.50
   6  19  -3    5.02    0.49
  -6  19   3    4.77    0.49
  -5 -19   3    2.73    0.43
  -5  19   3    3.17    0.42
   5  19  -3    2.75    0.41
  -4 -19   3    0.99    0.28
  -4  19   3    1.06    0.32
   4  19  -3    0.52    0.30
   3  19  -3    1.17    0.33
  -3  19   3    0.99    0.32
  -2  19   3    6.57    0.53
   2  19  -3    6.24    0.51
   1  19  -3    0.13    0.25
  -1  19   3   -0.03    0.26
   0  19   3    0.48    0.28
   0  19  -3    0.62    0.28
   1  19   3    0.25    0.28
  -1  19  -3    0.83    0.28
  -2 -19  -3    0.78    0.29
   2  19   3    0.23    0.27
  -2  19  -3    0.86    0.30
  -3 -19  -3    0.84    0.30
   3  19   3    0.37    0.30
  -3  19  -3    0.70    0.29
  -4 -19  -3    0.15    0.26
   4  19   3    0.50    0.30
  -4  19  -3    0.62    0.30
  -5 -19  -3    1.71    0.37
   5  19   3    1.64    0.36
  -5  19  -3    1.60    0.36
  -6 -19  -3    5.03    0.54
  -6  19  -3    4.64    0.51
   6  19   3    4.44    0.49
   6  19   3    4.77    0.49
  -7 -19  -3    6.03    0.56
   7  19   3    7.20    0.55
   7  19   3    6.78    0.57
  -7  19  -3    6.81    0.58
  -8 -19  -3    0.99    0.35
  -8  19  -3    1.23    0.36
   8  19   3    0.89    0.31
   8  19   3    1.04    0.35
  -9 -19  -3    0.04    0.29
  -9  19  -3    0.35    0.32
   9  19   3   -0.23    0.25
   9  19   3    0.28    0.33
 -10 -19  -3    6.21    0.61
 -10  19  -3    5.47    0.58
  10  19   3    4.62    0.55
  11  19   3    1.83    0.43
 -12 -20   3    0.56    0.36
 -12  20   3    0.48    0.35
 -11 -20   3    3.58    0.54
 -11  20   3    2.29    0.42
  11  20  -3    2.44    0.46
 -10 -20   3   -0.20    0.26
 -10  20   3   -0.54    0.29
  10  20  -3    0.50    0.35
  -9 -20   3    0.22    0.29
  -9  20   3   -0.26    0.29
   9  20  -3   -0.42    0.27
  -8 -20   3    0.00    0.26
   8  20  -3    0.27    0.31
  -8  20   3    0.48    0.31
  -7 -20   3    1.99    0.39
   7  20  -3    2.05    0.38
  -7  20   3    1.56    0.37
  -6 -20   3    0.74    0.29
   6  20  -3    0.39    0.30
  -6  20   3   -0.25    0.28
  -5 -20   3    0.72    0.29
   5  20  -3    1.40    0.35
  -5  20   3    0.86    0.32
  -4  20   3    0.67    0.30
   4  20  -3    0.53    0.29
  -3  20   3    3.41    0.45
   3  20  -3    2.83    0.42
  -2  20   3    2.46    0.39
   2  20  -3    1.50    0.36
   1  20  -3    1.02    0.32
  -1  20   3    0.88    0.32
   0  20   3    3.85    0.47
   0  20  -3    2.69    0.40
   1  20   3    0.10    0.26
  -1  20  -3    0.14    0.27
  -2  20  -3    0.24    0.29
   2  20   3    0.71    0.31
  -3 -20  -3    0.03    0.27
  -3  20  -3   -0.51    0.24
   3  20   3   -0.09    0.27
  -4 -20  -3    2.59    0.41
   4  20   3    2.23    0.40
  -4  20  -3    2.32    0.41
  -5 -20  -3   -0.01    0.26
   5  20   3   -0.49    0.27
  -5  20  -3   -0.12    0.27
  -6 -20  -3    3.20    0.49
  -6  20  -3    2.33    0.42
   6  20   3    2.37    0.42
   6  20   3    2.85    0.42
  -7 -20  -3    1.76    0.40
  -7  20  -3    1.44    0.38
   7  20   3    2.35    0.43
   7  20   3    2.99    0.45
  -8 -20  -3    0.14    0.30
   8  20   3    0.24    0.32
   8  20   3    0.42    0.29
  -8  20  -3   -0.04    0.32
  -9 -20  -3    1.91    0.42
  -9  20  -3    1.10    0.40
   9  20   3    1.38    0.40
   9  20   3    0.90    0.35
  10  20   3    0.31    0.34
 -10 -21   3   -0.01    0.29
  10  21  -3    0.66    0.37
 -10  21   3   -0.01    0.32
  -9 -21   3    2.10    0.43
  -9  21   3    1.72    0.40
   9  21  -3    2.75    0.46
  -8 -21   3    0.13    0.29
  -8  21   3    0.42    0.32
   8  21  -3    0.37    0.32
  -7 -21   3    0.80    0.32
   7  21  -3   -0.40    0.27
  -7  21   3   -0.20    0.29
  -6 -21   3    0.06    0.26
   6  21  -3    1.19    0.36
  -6  21   3    1.38    0.36
   5  21  -3    0.16    0.29
  -5  21   3    0.31    0.30
  -4  21   3    0.07    0.29
   4  21  -3    0.13    0.29
  -3  21   3   -0.23    0.29
   3  21  -3    0.16    0.28
  -2  21   3    6.77    0.60
   2  21  -3    7.60    0.59
   1  21  -3    2.21    0.39
  -1  21   3    2.19    0.42
   0  21   3    3.35    0.48
   0  21  -3    3.48    0.48
  -1  21  -3   -0.27    0.28
   1  21   3    0.15    0.30
  -2  21  -3    0.97    0.34
   2  21   3    0.66    0.33
   3  21   3   -0.02    0.29
  -3  21  -3   -0.27    0.27
  -4 -21  -3    0.98    0.34
  -4  21  -3    0.18    0.30
   4  21   3    0.35    0.32
  -5 -21  -3    0.83    0.34
  -5  21  -3    0.67    0.34
   5  21   3    0.61    0.34
  -6 -21  -3    1.46    0.38
   6  21   3    1.29    0.38
  -6  21  -3    1.41    0.39
   6  21   3    1.79    0.38
  -7 -21  -3   -0.09    0.30
   7  21   3    0.63    0.36
   7  21   3    0.68    0.34
  -7  21  -3    0.72    0.35
  -8 -21  -3    0.44    0.33
   8  21   3    0.05    0.31
   8  21   3   -0.22    0.28
  -8 -22   3    2.06    0.42
  -8  22   3    2.55    0.46
  -7 -22   3   -0.07    0.27
  -7  22   3    0.28    0.32
   7  22  -3   -0.31    0.30
  -6  22   3    0.46    0.34
   6  22  -3   -0.17    0.29
   5  22  -3    0.28    0.32
  -5  22   3   -0.55    0.29
   4  22  -3    0.30    0.31
  -4  22   3    0.07    0.31
  -3  22   3    0.83    0.35
   3  22  -3    0.80    0.35
   2  22  -3    1.47    0.39
  -2  22   3    1.45    0.39
  -1  22   3    3.99    0.52
   1  22  -3    4.57    0.52
   0  22  -3    0.35    0.32
   0  22   3    0.12    0.31
   1  22   3    4.87    0.55
  -1  22  -3    5.27    0.54
  -2  22  -3   -0.23    0.30
   2  22   3    0.26    0.32
   3  22   3    4.84    0.56
  -3  22  -3    4.89    0.55
  -4  22  -3    0.41    0.33
   4  22   3    1.23    0.37
  -5 -22  -3   -0.02    0.29
   5  22   3    0.44    0.34
  -6 -22  -3    0.29    0.31
   6  22   3   -0.01    0.33
   6  22   3    0.12    0.29
  -5  23   3    0.03    0.31
  -4  23   3    0.15    0.34
  -3  23   3    0.59    0.35
  -2  23   3   -0.46    0.29
  -1  23   3   -0.26    0.31
   0  23   3    3.66    0.53
   1  23   3   -0.23    0.30
   2  23   3    1.56    0.42
   3  23   3    1.54    0.41
 -23   0   4   -0.29    0.42
 -22   0   4    1.05    0.45
 -21   0   4    0.09    0.36
 -20   0   4    1.19    0.39
 -19   0   4    0.15    0.32
 -18   0   4    1.41    0.37
 -17   0   4   -0.02    0.23
 -17   0   4    0.05    0.30
  17   0  -4    0.21    0.24
 -16   0   4    4.38    0.48
  16   0  -4    4.02    0.42
 -16   0   4    4.26    0.42
  15   0  -4    0.21    0.22
 -15   0   4   -0.23    0.24
 -15   0   4   -0.12    0.20
 -14   0   4    2.38    0.38
  14   0  -4    2.19    0.32
 -14   0   4    2.84    0.33
 -13   0   4   -0.17    0.19
 -13   0   4    0.05    0.17
  13   0  -4    0.13    0.18
 -12   0   4   35.16    0.98
  12   0  -4   36.73    1.00
 -12   0   4   33.88    1.04
 -11   0   4   -0.20    0.14
  11   0  -4    0.03    0.14
  10   0  -4   54.79    1.32
 -10   0   4   54.57    1.34
   9   0  -4   -0.12    0.11
  -9   0   4   -0.04    0.13
   8   0  -4  191.54    3.92
  -8   0   4  192.60    4.08
  -7   0   4   -0.04    0.10
   7   0  -4    0.02    0.10
  -6   0   4    0.02    0.10
   6   0  -4    0.04    0.09
   5   0  -4   -0.11    0.08
  -5   0   4   -0.05    0.10
  -4   0   4  859.30   17.56
   4   0  -4  855.95   16.70
  -4   0   4  850.50   16.94
   3   0  -4   -0.11    0.07
  -3   0   4   -0.03    0.07
  -3   0   4   -0.01    0.10
   2   0  -4  129.16    2.73
  -2   0   4  126.38    2.58
   2   0  -4  126.79    2.50
   1   0  -4   -0.25    0.11
  -1   0   4   -0.20    0.09
   0   0   4    7.43    0.30
   0   0  -4    7.29    0.32
   1   0   4   -0.15    0.09
  -1   0  -4   -0.02    0.12
  -2   0  -4 1000.00   20.58
   2   0   4  981.83   19.84
  -3   0  -4    0.08    0.13
  -3   0  -4    0.03    0.08
   3   0   4   -0.12    0.09
   4   0   4   77.90    1.64
   4   0   4   79.10    1.69
  -4   0  -4   75.49    1.79
  -4   0  -4   75.54    1.70
  -5   0  -4    0.28    0.18
   5   0   4    0.17    0.11
   5   0   4    0.03    0.11
  -5   0  -4   -0.14    0.10
  -6   0  -4   26.59    0.83
   6   0   4   27.06    0.72
   6   0   4   26.09    0.72
  -6   0  -4   26.00    0.71
  -7   0  -4   -0.01    0.12
   7   0   4    0.03    0.12
  -7   0  -4    0.08    0.19
   7   0   4    0.13    0.12
   8   0   4    3.33    0.27
  -8   0  -4    3.09    0.27
  -8   0  -4    3.56    0.37
  -9   0  -4   -0.07    0.14
  -9   0  -4    0.01    0.21
   9   0   4    0.07    0.14
  10   0   4   11.94    0.49
 -10   0  -4   13.32    0.51
 -10   0  -4   11.71    0.61
  11   0   4    0.12    0.16
 -11   0  -4    0.10    0.27
 -11   0  -4    0.09    0.17
  12   0   4   -0.16    0.16
 -12   0  -4   -0.10    0.28
  13   0   4   -0.18    0.15
 -13   0  -4   -0.18    0.29
 -14   0  -4    6.29    0.59
 -15   0  -4    0.69    0.37
 -16   0  -4    3.00    0.50
 -17   0  -4    0.40    0.41
 -18   0  -4    0.18    0.40
 -19   0  -4   -0.38    0.42
 -23  -1   4    2.43    0.54
 -23   1   4    2.47    0.55
 -22  -1   4   -0.29    0.36
 -22   1   4    0.13    0.40
 -21  -1   4    1.34    0.43
 -21   1   4    1.28    0.44
 -20  -1   4    1.95    0.44
 -20   1   4    1.37    0.40
 -19  -1   4    0.68    0.34
  19   1  -4    0.23    0.26
 -19   1   4    0.87    0.36
 -18  -1   4    0.09    0.24
 -18  -1   4   -0.31    0.28
 -18   1   4   -0.07    0.29
  18   1  -4    0.05    0.25
 -17  -1   4    1.77    0.32
 -17  -1   4    2.34    0.40
 -17   1   4    1.73    0.38
  17   1  -4    1.58    0.31
 -16  -1   4    4.92    0.45
 -16  -1   4    4.95    0.49
 -16   1   4    4.04    0.50
  16   1  -4    4.93    0.44
 -16   1   4    5.35    0.43
 -15  -1   4    6.59    0.51
 -15  -1   4    6.04    0.44
  15  -1  -4    6.34    0.47
 -15   1   4    6.33    0.43
 -15   1   4    5.45    0.52
  15   1  -4    5.41    0.43
 -14  -1   4    7.81    0.46
 -14  -1   4    8.06    0.50
  14  -1  -4    7.70    0.47
  14   1  -4    7.58    0.46
 -14   1   4    8.32    0.53
 -14   1   4    8.00    0.44
 -13  -1   4    4.59    0.40
  13  -1  -4    4.21    0.35
 -13  -1   4    3.90    0.37
 -13   1   4    4.06    0.33
  13   1  -4    4.19    0.37
 -13   1   4    4.74    0.41
 -12  -1   4   22.61    0.79
 -12  -1   4   24.16    0.75
 -12   1   4   22.90    0.72
  12   1  -4   23.23    0.75
 -12   1   4   23.85    0.83
  11  -1  -4    4.40    0.33
 -11  -1   4    4.46    0.33
 -11   1   4    4.22    0.32
 -11   1   4    3.89    0.36
  11   1  -4    3.82    0.32
 -10  -1   4   26.40    0.77
  10  -1  -4   25.89    0.76
 -10   1   4   26.12    0.75
  10   1  -4   25.38    0.75
   9  -1  -4    5.22    0.32
  -9  -1   4    5.30    0.33
   9   1  -4    5.35    0.31
  -9   1   4    5.77    0.33
   8  -1  -4    2.01    0.22
  -8  -1   4    2.01    0.25
   8   1  -4    1.64    0.23
  -8   1   4    1.49    0.22
  -7  -1   4    7.30    0.32
   7  -1  -4    7.07    0.31
  -7   1   4    7.05    0.31
   7   1  -4    7.18    0.31
   6  -1  -4    5.66    0.26
  -6  -1   4    6.00    0.28
   6   1  -4    5.96    0.27
  -6   1   4    5.92    0.27
  -5  -1   4  162.28    3.33
   5  -1  -4  157.26    3.16
  -5   1   4  152.86    3.31
  -5   1   4  153.68    3.14
   5   1  -4  161.25    3.16
   4  -1  -4  203.05    3.97
  -4  -1   4  206.14    4.20
  -4   1   4  200.79    4.19
  -4   1   4  192.57    4.01
   4   1  -4  202.63    3.98
  -3  -1   4    0.59    0.12
   3  -1  -4    0.80    0.08
  -3  -1   4    0.81    0.09
   3   1  -4    0.71    0.10
  -3   1   4    0.71    0.09
   3   1  -4    0.50    0.12
   2  -1  -4   13.93    0.41
  -2  -1   4   14.00    0.39
  -2  -1   4   13.76    0.37
  -2   1   4   13.70    0.37
   2   1  -4   13.75    0.34
  -1  -1   4  240.82    4.79
   1  -1  -4  239.86    5.01
   1   1  -4  234.78    5.01
  -1   1   4  241.30    4.79
   1   1  -4  237.55    4.66
   0  -1   4  308.92    6.00
   0  -1  -4  293.82    6.26
   0   1   4  297.18    5.99
   0   1  -4  292.99    6.28
   0   1   4  304.59    5.81
   1  -1   4    3.76    0.23
  -1  -1  -4    3.58    0.26
  -1   1  -4    3.70    0.29
   1   1   4    3.92    0.16
   1   1   4    3.55    0.23
   2  -1   4  183.11    3.77
  -2  -1  -4  183.45    3.95
   2   1   4  186.39    3.77
  -2   1  -4  184.55    3.97
   2   1   4  186.44    3.65
  -3  -1  -4  115.99    2.45
   3  -1   4  111.06    2.38
  -3  -1  -4  110.97    2.51
  -3   1  -4  114.05    2.53
   3   1   4  113.83    2.38
   3   1   4  114.98    2.31
   4  -1   4   10.76    0.38
  -4  -1  -4   11.35    0.46
  -4  -1  -4   10.58    0.39
   4   1   4   11.04    0.36
   4   1   4   11.04    0.39
  -4   1  -4   10.76    0.34
  -4   1  -4   11.23    0.47
  -5  -1  -4    0.17    0.17
  -5  -1  -4   -0.18    0.11
   5  -1   4    0.18    0.12
   5   1   4    0.22    0.12
  -5   1  -4    0.19    0.18
  -5   1  -4    0.12    0.10
   5   1   4    0.06    0.11
  -6  -1  -4   20.69    0.61
  -6  -1  -4   19.01    0.68
   6  -1   4   21.50    0.61
  -6   1  -4   20.24    0.71
  -6   1  -4   19.72    0.56
   6   1   4   20.46    0.60
   6   1   4   20.32    0.59
  -7  -1  -4    3.46    0.28
  -7  -1  -4    3.60    0.36
   7  -1   4    3.25    0.26
   7   1   4    3.30    0.27
  -7   1  -4    3.75    0.25
  -7   1  -4    2.93    0.36
   7   1   4    3.41    0.27
  -8  -1  -4    0.01    0.19
   8  -1   4    0.15    0.13
  -8  -1  -4    0.08    0.14
  -8   1  -4    0.01    0.20
   8   1   4    0.10    0.13
   8   1   4    0.08    0.14
  -8   1  -4    0.05    0.11
   9  -1   4    0.40    0.16
  -9  -1  -4    0.37    0.17
  -9  -1  -4    0.23    0.22
  -9   1  -4    0.69    0.16
   9   1   4    0.41    0.17
   9   1   4    0.44    0.16
  -9   1  -4   -0.25    0.22
  10  -1   4    2.07    0.25
 -10  -1  -4    1.96    0.32
 -10  -1  -4    1.76    0.24
 -10   1  -4    1.93    0.27
 -10   1  -4    1.47    0.32
  10   1   4    1.62    0.25
  10   1   4    1.79    0.25
  11  -1   4   23.88    0.72
 -11  -1  -4   21.36    0.85
 -11  -1  -4   23.27    0.76
  11   1   4   22.92    0.77
  11   1   4   22.47    0.71
 -11   1  -4   20.88    0.87
 -12  -1  -4   29.02    0.90
 -12  -1  -4   27.06    1.01
  12  -1   4   27.87    0.83
  12   1   4   28.72    0.84
 -12   1  -4   27.22    1.03
  12   1   4   26.93    0.91
 -13  -1  -4    0.66    0.32
  13  -1   4    0.47    0.19
 -13   1  -4    0.31    0.34
 -14  -1  -4   -0.12    0.32
 -14   1  -4   -0.06    0.32
 -15  -1  -4    1.92    0.43
 -15   1  -4    1.03    0.40
 -16  -1  -4    0.29    0.37
 -16   1  -4    0.86    0.40
 -17  -1  -4    0.42    0.40
 -17   1  -4    0.23    0.41
 -18  -1  -4    0.02    0.39
 -18   1  -4    0.11    0.42
 -19  -1  -4    1.77    0.50
 -19   1  -4    2.43    0.57
 -23  -2   4    0.72    0.43
 -23   2   4    0.81    0.48
 -22  -2   4    1.57    0.47
 -22   2   4    0.92    0.47
 -21  -2   4    0.14    0.35
  21   2  -4    0.70    0.31
 -21   2   4   -0.26    0.35
 -20  -2   4    1.08    0.38
 -20   2   4   -0.07    0.34
  20   2  -4    0.14    0.27
 -19  -2   4    0.86    0.36
 -19   2   4    1.08    0.39
  19   2  -4    1.90    0.36
 -18  -2   4    0.85    0.34
 -18  -2   4    0.63    0.27
  18   2  -4    0.61    0.28
 -18   2   4    0.50    0.34
 -17  -2   4    1.75    0.37
 -17  -2   4    1.48    0.31
 -17   2   4    2.37    0.41
  17   2  -4    1.88    0.33
 -16  -2   4   15.55    0.69
 -16  -2   4   14.90    0.71
  16   2  -4   15.03    0.68
 -16   2   4   14.23    0.74
 -15  -2   4    9.29    0.57
 -15  -2   4    9.27    0.54
  15   2  -4    9.63    0.53
 -15   2   4   10.12    0.50
 -15   2   4    9.06    0.60
 -14  -2   4    0.11    0.22
 -14  -2   4   -0.32    0.18
 -14   2   4   -0.30    0.17
 -14   2   4   -0.14    0.23
  14   2  -4    0.10    0.19
 -13  -2   4    3.92    0.38
 -13  -2   4    2.78    0.33
 -13   2   4    3.34    0.32
 -13   2   4    3.73    0.40
  13   2  -4    2.98    0.33
 -12  -2   4    6.25    0.42
 -12  -2   4    4.99    0.37
  12   2  -4    5.58    0.36
 -12   2   4    5.18    0.42
 -12   2   4    4.98    0.34
 -11  -2   4    3.82    0.33
 -11   2   4    4.49    0.31
 -11   2   4    4.16    0.38
  11   2  -4    4.56    0.32
 -10  -2   4   15.14    0.56
  10   2  -4   15.48    0.55
 -10   2   4   15.59    0.52
  -9  -2   4   18.62    0.60
   9   2  -4   18.06    0.58
  -9   2   4   16.82    0.54
  -8  -2   4    7.61    0.37
   8   2  -4    7.15    0.35
  -8   2   4    7.22    0.33
  -7  -2   4   26.88    0.72
   7   2  -4   25.53    0.68
  -7   2   4   25.41    0.68
  -6  -2   4   59.23    1.36
  -6   2   4   58.56    1.33
   6   2  -4   59.23    1.30
  -5  -2   4    7.34    0.20
  -5  -2   4    7.80    0.32
  -5   2   4    6.93    0.29
   5   2  -4    7.64    0.29
  -4  -2   4    2.43    0.22
  -4  -2   4    1.79    0.12
   4   2  -4    2.00    0.19
  -3  -2   4   17.18    0.47
  -3  -2   4   16.58    0.41
   3   2  -4   16.86    0.43
  -3   2   4   16.83    0.43
   3   2  -4   16.94    0.48
  -2  -2   4   21.73    0.52
   2  -2  -4   20.59    0.56
  -2  -2   4   22.10    0.55
  -2   2   4   22.02    0.54
   2   2  -4   21.69    0.51
   2   2  -4   21.54    0.57
   1  -2  -4  173.22    3.67
  -1  -2   4  175.34    3.60
  -1  -2   4  175.48    3.52
  -1   2   4  172.58    3.39
   1   2  -4  173.46    3.43
   1   2  -4  175.55    3.69
  -1   2   4  171.90    3.52
   0  -2   4   68.28    1.46
   0  -2   4   67.92    1.45
   0  -2  -4   66.57    1.51
   0   2   4   68.53    1.46
   0   2   4   68.15    1.36
   0   2  -4   70.37    1.55
  -1  -2  -4  136.10    2.90
   1  -2   4  130.95    2.78
   1   2   4  134.51    2.78
  -1   2  -4  137.20    2.94
   1   2   4  137.08    2.67
  -2  -2  -4    0.12    0.11
   2  -2   4    0.15    0.09
  -2  -2  -4    0.23    0.10
  -2   2  -4   -0.10    0.13
   2   2   4    0.12    0.09
   2   2   4    0.13    0.08
  -3  -2  -4   -0.05    0.10
   3  -2   4    0.07    0.09
  -3  -2  -4    0.10    0.13
   3   2   4    0.11    0.10
  -3   2  -4    0.23    0.15
   3   2   4    0.12    0.09
  -4  -2  -4   55.99    1.40
   4  -2   4   59.70    1.33
  -4  -2  -4   59.26    1.38
   4   2   4   58.09    1.32
   4   2   4   61.45    1.29
  -4   2  -4   57.27    1.44
  -5  -2  -4   42.30    1.06
   5  -2   4   42.09    1.02
  -5  -2  -4   41.29    1.09
  -5   2  -4   42.71    0.96
  -5   2  -4   40.58    1.13
   5   2   4   41.97    1.01
   5   2   4   42.66    0.99
  -6  -2  -4   31.56    0.89
   6  -2   4   33.59    0.86
  -6  -2  -4   34.04    0.95
   6   2   4   33.35    0.85
  -6   2  -4   32.96    0.98
   6   2   4   33.39    0.85
  -6   2  -4   33.18    0.80
  -7  -2  -4   29.97    0.86
  -7  -2  -4   31.46    0.92
   7  -2   4   30.17    0.82
  -7   2  -4   31.05    0.77
   7   2   4   31.43    0.82
  -7   2  -4   30.79    0.95
   7   2   4   29.83    0.81
   8  -2   4    4.01    0.29
  -8  -2  -4    3.77    0.32
  -8  -2  -4    3.96    0.37
   8   2   4    3.95    0.30
   8   2   4    4.09    0.31
  -8   2  -4    4.79    0.42
  -8   2  -4    3.99    0.25
  -9  -2  -4   19.52    0.67
  -9  -2  -4   18.83    0.73
   9  -2   4   19.50    0.62
  -9   2  -4   20.35    0.59
  -9   2  -4   18.19    0.76
   9   2   4   20.72    0.63
   9   2   4   19.89    0.66
 -10  -2  -4   17.49    0.72
  10  -2   4   17.85    0.60
 -10  -2  -4   18.09    0.66
  10   2   4   17.32    0.64
 -10   2  -4   17.17    0.76
  10   2   4   17.27    0.59
 -11  -2  -4    0.21    0.27
 -11  -2  -4    0.29    0.19
  11  -2   4    0.12    0.15
  11   2   4    0.48    0.18
 -11   2  -4    0.27    0.29
  11   2   4    0.42    0.21
  12  -2   4   28.85    0.86
 -12  -2  -4   29.38    0.94
 -12  -2  -4   29.08    1.03
 -12   2  -4   28.40    1.08
  12   2   4   29.93    0.86
  12   2   4   29.25    0.94
 -13  -2  -4    0.19    0.30
  13  -2   4    0.46    0.18
 -13   2  -4    0.30    0.33
  13   2   4    0.41    0.24
 -14  -2  -4    6.05    0.59
 -14   2  -4    5.93    0.60
  14   2   4    5.79    0.48
 -15  -2  -4   10.62    0.72
 -15   2  -4   11.70    0.76
 -16  -2  -4    2.08    0.45
 -16   2  -4    1.84    0.48
 -17  -2  -4    0.56    0.41
 -17   2  -4    1.26    0.45
 -18  -2  -4   -0.13    0.39
 -18   2  -4    0.34    0.42
 -19  -2  -4   -0.23    0.39
 -19   2  -4   -0.70    0.40
 -23  -3   4   -0.02    0.42
 -22  -3   4    0.10    0.40
  22   3  -4    0.09    0.31
 -22   3   4   -0.09    0.41
 -21  -3   4    0.54    0.38
 -21   3   4    0.68    0.42
  21   3  -4    0.87    0.34
 -20  -3   4    2.49    0.44
 -20   3   4    2.07    0.46
  20   3  -4    1.78    0.38
 -19  -3   4    0.26    0.28
 -19  -3   4    0.51    0.32
  19   3  -4    0.54    0.28
 -19   3   4    0.44    0.36
 -18  -3   4    3.75    0.50
 -18  -3   4    4.85    0.47
 -18   3   4    3.39    0.49
  18   3  -4    5.32    0.47
 -17  -3   4    3.97    0.49
 -17  -3   4    2.55    0.40
  17   3  -4    2.65    0.38
 -17   3   4    2.96    0.45
 -16  -3   4    0.52    0.28
 -16  -3   4    0.21    0.24
  16   3  -4    0.49    0.24
 -16   3   4   -0.06    0.28
 -15  -3   4    2.50    0.39
 -15  -3   4    1.61    0.30
 -15   3   4    1.73    0.34
 -15   3   4    1.86    0.27
  15   3  -4    2.37    0.34
 -14  -3   4    0.29    0.21
 -14  -3   4   -0.04    0.21
 -14   3   4   -0.10    0.17
  14   3  -4    0.01    0.18
 -14   3   4   -0.22    0.22
 -13  -3   4    5.54    0.41
 -13  -3   4    5.47    0.42
 -13   3   4    4.57    0.34
 -13   3   4    5.47    0.45
  13   3  -4    5.40    0.38
 -12  -3   4    9.69    0.48
 -12  -3   4   10.25    0.49
 -12   3   4    9.53    0.53
  12   3  -4    9.29    0.47
 -12   3   4   10.32    0.44
 -11  -3   4    9.52    0.46
 -11   3   4    9.01    0.48
  11   3  -4    9.45    0.43
 -11   3   4    8.46    0.39
 -10  -3   4    0.36    0.16
  10   3  -4    0.23    0.15
 -10   3   4    0.16    0.13
  -9  -3   4   13.60    0.53
   9   3  -4   14.61    0.51
  -9   3   4   13.68    0.47
  -8  -3   4   53.15    1.29
   8   3  -4   52.66    1.23
  -8   3   4   51.03    1.22
  -7  -3   4    6.80    0.33
  -7   3   4    5.78    0.28
   7   3  -4    6.59    0.31
  -6  -3   4  207.38    4.25
  -6   3   4  191.89    4.20
   6   3  -4  202.88    4.05
  -5  -3   4    0.92    0.14
   5   3  -4    0.92    0.14
  -4  -3   4    1.46    0.12
  -4  -3   4    1.37    0.20
   4   3  -4    1.27    0.14
  -3  -3   4  129.19    2.64
  -3  -3   4  129.91    2.76
   3   3  -4  127.89    2.78
   3   3  -4  133.31    2.63
  -2  -3   4   34.02    0.76
  -2  -3   4   34.10    0.80
   2   3  -4   33.77    0.81
  -2   3   4   32.87    0.78
   2   3  -4   34.09    0.76
   1  -3  -4    0.99    0.17
  -1  -3   4    1.23    0.16
  -1  -3   4    1.01    0.15
  -1   3   4    1.01    0.13
   1   3  -4    1.12    0.16
  -1   3   4    1.05    0.17
   1   3  -4    0.97    0.14
   0  -3   4   35.73    0.77
   0  -3   4   32.59    0.79
   0  -3  -4   32.67    0.80
   0   3  -4   35.49    0.77
   0   3   4   32.98    0.80
   0   3   4   34.91    0.73
   0   3  -4   33.75    0.86
   1  -3   4   52.72    1.19
  -1  -3  -4   50.78    1.24
   1  -3   4   54.17    1.15
  -1  -3  -4   54.51    1.22
  -1   3  -4   54.37    1.28
   1   3   4   56.14    1.13
  -2  -3  -4    1.26    0.19
   2  -3   4    0.54    0.11
  -2  -3  -4    0.84    0.14
   2   3   4    0.96    0.11
  -2   3  -4    0.79    0.16
   2   3   4    0.75    0.13
  -3  -3  -4   21.04    0.60
  -3  -3  -4   21.09    0.62
   3  -3   4   20.65    0.57
   3   3   4   20.45    0.57
  -3   3  -4   21.18    0.66
   3   3   4   20.72    0.53
  -4  -3  -4   20.84    0.63
  -4  -3  -4   20.86    0.63
   4  -3   4   20.27    0.59
  -4   3  -4   20.89    0.69
   4   3   4   21.23    0.56
   4   3   4   22.24    0.60
  -5  -3  -4   -0.09    0.13
   5  -3   4    0.14    0.11
  -5  -3  -4    0.24    0.17
   5   3   4    0.25    0.12
  -5   3  -4   -0.11    0.18
   5   3   4    0.03    0.12
  -6  -3  -4    9.14    0.40
  -6  -3  -4    7.23    0.41
   6  -3   4    7.31    0.35
   6   3   4    7.11    0.35
  -6   3  -4    6.53    0.44
   6   3   4    7.33    0.35
  -7  -3  -4    0.13    0.18
  -7  -3  -4    0.28    0.16
   7  -3   4    0.23    0.13
   7   3   4    0.26    0.14
  -7   3  -4    0.46    0.10
   7   3   4    0.39    0.15
  -7   3  -4    0.42    0.22
  -8  -3  -4    0.14    0.15
  -8  -3  -4    0.18    0.20
   8  -3   4    0.28    0.14
   8   3   4   -0.02    0.15
  -8   3  -4   -0.13    0.20
   8   3   4   -0.09    0.13
  -8   3  -4    0.24    0.10
  -9  -3  -4    7.72    0.44
  -9  -3  -4    8.42    0.50
   9  -3   4    7.51    0.38
  -9   3  -4    8.85    0.55
   9   3   4    8.80    0.40
   9   3   4    8.99    0.43
 -10  -3  -4    0.05    0.23
 -10  -3  -4    0.19    0.18
  10  -3   4    0.12    0.14
  10   3   4    0.14    0.16
  10   3   4    0.34    0.18
 -10   3  -4    0.37    0.27
  11  -3   4    1.64    0.23
 -11  -3  -4    1.30    0.31
 -11  -3  -4    1.23    0.26
  11   3   4    2.03    0.29
 -11   3  -4    1.56    0.36
  11   3   4    0.90    0.23
 -12  -3  -4    2.06    0.36
 -12  -3  -4    1.89    0.30
  12  -3   4    1.61    0.25
 -12   3  -4    1.29    0.38
  12   3   4    1.76    0.30
  12   3   4    1.80    0.25
 -13  -3  -4    0.91    0.27
 -13  -3  -4    0.70    0.32
  13  -3   4    0.86    0.20
  13   3   4    0.82    0.27
 -13   3  -4    1.19    0.38
 -14  -3  -4    0.68    0.34
 -14   3  -4    0.51    0.37
  14   3   4    0.14    0.25
 -15  -3  -4   -0.41    0.32
  15   3   4    0.17    0.25
 -15   3  -4   -0.31    0.35
 -16  -3  -4   -0.40    0.34
  16   3   4    0.14    0.26
 -16   3  -4    0.57    0.39
 -17  -3  -4   -0.09    0.37
 -17   3  -4   -0.52    0.38
 -18  -3  -4    0.29    0.40
 -18   3  -4    0.34    0.45
 -19  -3  -4    1.96    0.52
 -19   3  -4    2.50    0.59
 -22   4   4    0.07    0.41
  22   4  -4    0.10    0.32
 -21  -4   4    2.05    0.45
 -21   4   4    1.61    0.48
  21   4  -4    0.34    0.32
 -20  -4   4   -0.20    0.26
 -20  -4   4   -0.27    0.32
  20   4  -4   -0.19    0.25
 -20   4   4    0.25    0.38
 -19  -4   4   -0.07    0.32
 -19  -4   4   -0.01    0.27
  19   4  -4   -0.10    0.24
 -19   4   4   -0.01    0.35
 -18  -4   4    0.97    0.31
 -18  -4   4    0.05    0.29
  18   4  -4    0.61    0.28
 -18   4   4    1.07    0.37
 -17  -4   4    2.81    0.42
 -17  -4   4    3.19    0.47
 -17   4   4    2.38    0.42
  17   4  -4    2.05    0.35
 -16  -4   4   10.05    0.58
 -16  -4   4    9.47    0.58
 -16   4   4    9.06    0.63
  16   4  -4    9.30    0.54
 -15  -4   4    2.47    0.37
 -15  -4   4    2.70    0.41
  15   4  -4    2.05    0.32
 -15   4   4    2.78    0.40
 -14  -4   4    8.17    0.49
 -14  -4   4    7.62    0.49
  14   4  -4    7.20    0.45
 -14   4   4    6.57    0.41
 -14   4   4    8.18    0.55
 -13  -4   4    9.34    0.51
 -13  -4   4    9.96    0.51
  13   4  -4    9.07    0.49
 -13   4   4    9.48    0.43
 -13   4   4    9.55    0.56
 -12  -4   4   25.36    0.83
 -12  -4   4   26.11    0.82
  12   4  -4   25.47    0.81
 -12   4   4   25.82    0.89
 -12   4   4   26.44    0.76
 -11  -4   4   11.45    0.51
  11   4  -4    9.92    0.47
 -11   4   4   10.08    0.42
 -11   4   4   10.98    0.54
 -10  -4   4    4.00    0.33
 -10   4   4    4.12    0.28
  10   4  -4    4.20    0.18
 -10   4   4    4.15    0.37
  10   4  -4    3.88    0.31
  -9  -4   4   13.91    0.52
  -9   4   4   12.64    0.44
   9   4  -4   12.04    0.33
   9   4  -4   12.13    0.48
  -8  -4   4   73.98    1.68
  -8   4   4   69.46    1.60
   8   4  -4   69.21    1.60
  -7  -4   4  156.13    3.32
  -7   4   4  150.05    3.24
   7   4  -4  151.84    3.16
  -6  -4   4   22.53    0.64
   6   4  -4   21.13    0.60
  -5  -4   4    2.30    0.24
   5   4  -4    2.32    0.21
  -4  -4   4   66.49    1.51
  -4  -4   4   66.40    1.41
   4   4  -4   66.54    1.43
  -3  -4   4    0.34    0.08
  -3  -4   4    0.25    0.11
   3   4  -4    0.30    0.11
   3   4  -4    0.37    0.10
  -2  -4   4   67.99    1.44
  -2  -4   4   67.13    1.49
  -2   4   4   67.27    1.40
   2   4  -4   68.39    1.51
   2   4  -4   66.83    1.43
  -1  -4   4   14.43    0.39
   1  -4  -4   13.59    0.39
  -1   4   4   13.63    0.36
   1   4  -4   13.94    0.43
   1   4  -4   13.83    0.39
  -1   4   4   13.02    0.41
   0  -4   4    4.89    0.20
   0  -4  -4    4.52    0.21
   0  -4   4    4.57    0.22
   0   4   4    4.74    0.20
   0   4  -4    4.87    0.23
   0   4   4    4.47    0.24
   0   4  -4    4.69    0.28
   1  -4   4    1.20    0.12
  -1  -4  -4    1.14    0.16
   1  -4   4    1.22    0.17
  -1  -4  -4    1.29    0.20
   1   4   4    1.43    0.18
  -1   4  -4    1.18    0.17
   1   4   4    1.04    0.15
   2  -4   4    4.44    0.15
   2  -4   4    4.81    0.24
  -2  -4  -4    4.36    0.28
  -2  -4  -4    5.16    0.25
   2   4   4    4.38    0.22
  -2   4  -4    4.60    0.32
   2   4   4    5.24    0.26
  -3  -4  -4   17.76    0.54
   3  -4   4   18.64    0.54
  -3  -4  -4   17.76    0.57
   3   4   4   18.28    0.50
  -3   4  -4   18.63    0.62
   3   4   4   18.29    0.53
  -4  -4  -4    0.04    0.13
   4  -4   4    0.06    0.11
  -4  -4  -4    0.14    0.14
  -4   4  -4   -0.19    0.17
   4   4   4    0.22    0.12
   4   4   4    0.08    0.11
  -5  -4  -4    2.01    0.29
  -5  -4  -4    1.94    0.25
   5  -4   4    2.03    0.21
  -5   4  -4    2.05    0.28
   5   4   4    1.55    0.23
   5   4   4    2.08    0.24
   6  -4   4  127.49    2.84
  -6  -4  -4  138.64    2.99
  -6  -4  -4  131.76    2.97
   6   4   4  132.73    2.83
   6   4   4  135.11    2.79
  -6   4  -4  134.47    3.06
   7  -4   4   31.68    0.84
  -7  -4  -4   30.71    0.90
  -7  -4  -4   30.94    0.90
   7   4   4   30.38    0.83
  -7   4  -4   30.21    0.97
   7   4   4   30.67    0.83
   8  -4   4   31.72    0.87
  -8  -4  -4   31.53    0.93
  -8  -4  -4   31.70    0.94
  -8   4  -4   32.38    1.02
   8   4   4   30.79    0.85
   8   4   4   31.68    0.88
  -9  -4  -4    1.97    0.30
   9  -4   4    2.50    0.26
  -9  -4  -4    2.35    0.36
  -9   4  -4    1.94    0.32
   9   4   4    2.25    0.28
   9   4   4    3.02    0.30
 -10  -4  -4    0.11    0.19
  10  -4   4    0.00    0.13
 -10  -4  -4    0.23    0.23
  10   4   4    0.26    0.18
  10   4   4   -0.11    0.16
 -10   4  -4   -0.14    0.25
  11  -4   4    0.54    0.18
 -11  -4  -4    0.30    0.26
 -11  -4  -4    0.22    0.21
  11   4   4    0.42    0.21
 -11   4  -4    0.07    0.29
  11   4   4   -0.16    0.17
 -12  -4  -4    0.34    0.24
 -12  -4  -4    0.18    0.27
  12  -4   4    0.34    0.17
  12   4   4    0.03    0.21
 -12   4  -4    0.02    0.32
  12   4   4    0.54    0.21
 -13  -4  -4    3.32    0.49
  13  -4   4    3.22    0.32
 -13  -4  -4    3.52    0.42
  13   4   4    3.44    0.40
 -13   4  -4    2.62    0.45
 -14  -4  -4    7.09    0.53
 -14  -4  -4    6.01    0.57
  14   4   4    6.25    0.48
 -14   4  -4    5.50    0.59
 -15  -4  -4    5.73    0.58
 -15   4  -4    5.15    0.61
  15   4   4    4.82    0.48
 -16  -4  -4    1.29    0.39
  16   4   4    1.13    0.32
 -16   4  -4    0.74    0.43
 -17  -4  -4    0.84    0.40
 -17   4  -4    1.60    0.50
  17   4   4    1.09    0.35
 -18   4  -4    0.39    0.46
 -19   4  -4    0.14    0.46
 -22   5   4    0.03    0.43
  22   5  -4    0.98    0.35
 -21   5   4    1.93    0.49
  21   5  -4    1.85    0.41
 -20  -5   4    0.00    0.34
 -20  -5   4    0.48    0.31
 -20   5   4    0.80    0.40
  20   5  -4    0.46    0.30
 -19  -5   4    0.61    0.30
 -19  -5   4    0.32    0.33
  19   5  -4    0.29    0.27
 -19   5   4    0.62    0.37
 -18  -5   4    2.09    0.38
 -18  -5   4    1.45    0.36
  18   5  -4    1.52    0.33
 -18   5   4    1.81    0.41
 -17  -5   4    2.22    0.37
 -17  -5   4    2.28    0.37
 -17   5   4    1.69    0.40
  17   5  -4    1.48    0.32
 -16  -5   4    0.60    0.27
 -16  -5   4    0.52    0.27
  16   5  -4    0.95    0.27
 -16   5   4    0.96    0.33
 -15  -5   4   -0.13    0.23
 -15  -5   4    0.37    0.25
  15   5  -4    0.65    0.25
 -15   5   4    0.19    0.27
 -14  -5   4   14.42    0.62
 -14  -5   4   13.11    0.62
 -14   5   4   12.61    0.67
  14   5  -4   13.79    0.61
 -13  -5   4    0.01    0.19
 -13  -5   4   -0.04    0.20
 -13   5   4    0.14    0.16
  13   5  -4    0.06    0.18
 -13   5   4    0.20    0.24
 -12  -5   4    3.26    0.34
 -12  -5   4    4.18    0.37
 -12   5   4    3.39    0.39
  12   5  -4    3.65    0.34
 -12   5   4    3.15    0.28
 -11  -5   4    0.21    0.18
 -11   5   4    0.19    0.14
  11   5  -4    0.00    0.16
 -11   5   4    0.20    0.21
 -10  -5   4   31.33    0.94
  10   5  -4   33.12    0.74
 -10   5   4   33.14    1.00
 -10   5   4   32.30    0.85
  -9  -5   4    2.54    0.29
   9   5  -4    1.81    0.17
   9   5  -4    2.09    0.24
  -9   5   4    2.45    0.24
  -9   5   4    2.17    0.31
  -8  -5   4   12.59    0.51
   8   5  -4   13.14    0.49
  -8   5   4   12.95    0.43
  -7  -5   4   76.82    1.77
   7   5  -4   74.26    1.68
  -7   5   4   74.70    1.68
  -6  -5   4   41.32    1.05
   6   5  -4   41.78    1.01
  -5  -5   4    6.28    0.33
   5   5  -4    6.69    0.31
  -4  -5   4   13.86    0.45
   4   5  -4   13.19    0.42
   4   5  -4   13.25    0.41
  -3  -5   4    2.20    0.21
  -3  -5   4    1.90    0.17
   3   5  -4    2.32    0.19
   3   5  -4    2.01    0.19
  -2  -5   4    6.10    0.27
  -2  -5   4    6.13    0.26
   2   5  -4    6.31    0.28
  -2   5   4    5.97    0.25
   2   5  -4    6.48    0.27
  -1  -5   4   35.24    0.82
  -1  -5   4   34.47    0.82
   1   5  -4   34.80    0.86
   1   5  -4   35.12    0.82
  -1   5   4   33.75    0.78
   0  -5   4   18.11    0.46
   0  -5  -4   17.87    0.46
   0  -5   4   18.03    0.50
   0   5  -4   17.64    0.53
   0   5  -4   18.36    0.50
   0   5   4   17.11    0.46
  -1  -5  -4   45.92    1.17
  -1  -5  -4   49.17    1.09
   1  -5   4   48.95    1.05
   1  -5   4   48.32    1.11
  -1   5  -4   48.57    1.09
  -1   5  -4   48.40    1.18
   1   5   4   48.41    1.12
   1   5   4   48.73    1.06
   2  -5   4   54.09    1.28
  -2  -5  -4   57.43    1.37
  -2  -5  -4   57.85    1.27
   2   5   4   57.67    1.30
   2   5   4   56.58    1.23
  -2   5  -4   55.58    1.38
  -3  -5  -4   42.21    0.99
   3  -5   4   42.08    1.00
  -3  -5  -4   39.06    1.06
   3   5   4   40.90    0.96
   3   5   4   41.55    1.00
  -3   5  -4   41.44    1.09
  -4  -5  -4  155.79    3.34
   4  -5   4  155.45    3.25
  -4  -5  -4  156.03    3.40
  -4   5  -4  152.71    3.45
   4   5   4  152.74    3.24
   4   5   4  156.23    3.17
  -5  -5  -4   21.13    0.63
  -5  -5  -4   21.21    0.69
   5  -5   4   20.64    0.62
   5   5   4   21.15    0.62
  -5   5  -4   20.31    0.73
   5   5   4   20.38    0.61
  -6  -5  -4    9.04    0.42
  -6  -5  -4    9.33    0.46
   6  -5   4    9.59    0.40
  -6   5  -4    9.11    0.51
   6   5   4    9.63    0.40
   6   5   4    8.99    0.39
  -7  -5  -4    0.29    0.17
  -7  -5  -4    0.45    0.18
   7  -5   4    0.18    0.13
   7   5   4    0.08    0.14
   7   5   4    0.22    0.15
  -7   5  -4    0.05    0.21
  -8  -5  -4    1.21    0.23
   8  -5   4    1.07    0.18
  -8  -5  -4    1.05    0.22
  -8   5  -4    0.89    0.26
   8   5   4    1.18    0.20
   8   5   4    1.22    0.20
   9  -5   4    7.73    0.38
  -9  -5  -4    7.67    0.45
  -9  -5  -4    7.35    0.45
  -9   5  -4    7.10    0.52
   9   5   4    6.43    0.40
   9   5   4    7.19    0.39
 -10  -5  -4    1.27    0.26
 -10  -5  -4    1.22    0.28
  10  -5   4    1.90    0.27
  10   5   4    1.51    0.23
  10   5   4    1.20    0.24
 -10   5  -4    1.21    0.33
 -11  -5  -4    0.01    0.20
 -11  -5  -4    0.12    0.24
  11  -5   4    0.19    0.16
  11   5   4    0.22    0.18
 -11   5  -4   -0.06    0.29
  11   5   4    0.07    0.20
 -12  -5  -4    0.07    0.22
  12  -5   4   -0.13    0.15
 -12  -5  -4    0.32    0.28
 -12   5  -4   -0.13    0.30
  12   5   4    0.40    0.20
  12   5   4   -0.23    0.21
  13  -5   4    3.01    0.32
 -13  -5  -4    2.95    0.47
 -13  -5  -4    2.70    0.37
  13   5   4    2.48    0.35
 -13   5  -4    1.98    0.42
 -14  -5  -4   10.31    0.60
 -14  -5  -4    9.94    0.66
 -14   5  -4    9.65    0.71
  14   5   4    9.75    0.57
 -15  -5  -4    1.45    0.38
 -15  -5  -4    0.90    0.31
 -15   5  -4    1.34    0.43
  15   5   4    0.81    0.29
  16   5   4    0.14    0.28
 -16   5  -4    0.13    0.39
  17   5   4    2.27    0.41
 -17   5  -4    2.94    0.56
 -18   5  -4   -0.77    0.40
  18   5   4    0.55    0.32
  19   5   4    0.15    0.32
 -19   5  -4    1.03    0.50
 -22   6   4    3.48    0.60
  22   6  -4    4.02    0.53
 -21  -6   4    1.42    0.38
 -21   6   4    0.98    0.45
  21   6  -4    0.80    0.35
 -20  -6   4    1.41    0.37
  20   6  -4    1.66    0.36
 -20   6   4    1.55    0.44
 -19  -6   4    0.52    0.30
  19   6  -4    0.60    0.29
 -19   6   4    0.73    0.38
 -18  -6   4    0.68    0.32
 -18  -6   4    0.85    0.34
  18   6  -4    0.61    0.30
 -18   6   4    0.37    0.34
 -17  -6   4    3.14    0.45
 -17  -6   4    2.72    0.44
 -17   6   4    3.67    0.51
  17   6  -4    3.33    0.42
 -16  -6   4    8.86    0.57
 -16  -6   4    8.30    0.55
  16   6  -4    8.61    0.53
 -16   6   4    7.89    0.60
 -15  -6   4   16.07    0.73
 -15  -6   4   16.86    0.70
  15   6  -4   16.12    0.69
 -15   6   4   16.78    0.79
 -14  -6   4   15.77    0.64
 -14  -6   4   13.73    0.66
 -14   6   4   13.37    0.70
  14   6  -4   14.15    0.64
 -13  -6   4    1.73    0.29
 -13  -6   4    2.39    0.35
 -13   6   4    1.46    0.32
  13   6  -4    1.70    0.28
 -12  -6   4    7.18    0.41
 -12  -6   4    6.42    0.42
 -12   6   4    5.66    0.46
  12   6  -4    5.30    0.40
 -12   6   4    6.66    0.36
 -11  -6   4   30.26    0.94
 -11   6   4   29.68    0.97
  11   6  -4   30.57    0.91
 -11   6   4   30.91    0.82
 -10  -6   4   55.69    1.44
 -10   6   4   54.69    1.31
  10   6  -4   55.77    1.21
 -10   6   4   53.89    1.47
  10   6  -4   55.62    1.38
  -9  -6   4   31.38    0.91
  -9   6   4   29.78    0.92
   9   6  -4   30.51    0.86
  -9   6   4   29.08    0.79
  -8  -6   4    4.46    0.35
  -8   6   4    4.29    0.35
   8   6  -4    3.89    0.32
  -8   6   4    3.81    0.27
  -7  -6   4    8.04    0.40
   7   6  -4    7.18    0.38
   6   6  -4   41.81    1.04
  -5  -6   4   29.87    0.83
   5   6  -4   30.88    0.80
  -4  -6   4    6.61    0.34
   4   6  -4    7.00    0.33
   4   6  -4    8.24    0.30
  -3  -6   4    0.03    0.08
  -3  -6   4    0.07    0.11
   3   6  -4   -0.03    0.09
   3   6  -4   -0.01    0.11
  -3   6   4    0.08    0.10
  -2  -6   4   25.03    0.65
  -2  -6   4   24.02    0.64
   2   6  -4   25.01    0.64
   2   6  -4   24.79    0.65
  -2   6   4   24.67    0.62
  -1  -6   4   19.66    0.55
  -1  -6   4   19.99    0.54
   1   6  -4   19.08    0.55
  -1   6   4   19.75    0.53
   1   6  -4   20.96    0.56
   0  -6   4   29.70    0.71
   0  -6   4   29.08    0.75
   0  -6  -4   29.73    0.81
   0   6  -4   29.92    0.75
   0   6   4   30.02    0.72
   0   6  -4   29.53    0.78
   1  -6   4    0.48    0.12
  -1  -6  -4    0.92    0.14
  -1  -6  -4    1.15    0.18
   1  -6   4    1.34    0.15
  -1   6  -4    0.69    0.17
   1   6   4    0.96    0.14
   1   6   4    0.94    0.15
  -1   6  -4    0.83    0.14
  -2  -6  -4  146.15    3.03
   2  -6   4  139.97    3.00
  -2  -6  -4  142.13    3.15
   2  -6   4  140.43    2.95
   2   6   4  142.85    2.93
  -2   6  -4  144.78    3.17
   2   6   4  144.78    3.01
   3  -6   4   16.70    0.53
  -3  -6  -4   16.49    0.59
  -3  -6  -4   16.74    0.48
   3   6   4   17.06    0.51
  -3   6  -4   16.69    0.61
  -4  -6  -4    1.57    0.22
  -4  -6  -4    1.52    0.22
   4  -6   4    1.03    0.16
   4   6   4    1.16    0.18
  -4   6  -4    1.21    0.23
   4   6   4    1.67    0.23
   5  -6   4    0.52    0.14
  -5  -6  -4    0.33    0.16
  -5  -6  -4    0.58    0.15
   5   6   4    0.51    0.16
   5   6   4    0.26    0.14
  -5   6  -4    0.36    0.20
  -6  -6  -4   16.10    0.56
   6  -6   4   16.11    0.55
  -6  -6  -4   16.70    0.63
   6   6   4   16.49    0.55
   6   6   4   16.24    0.55
  -6   6  -4   16.92    0.68
   7  -6   4    1.01    0.18
  -7  -6  -4    0.86    0.21
  -7  -6  -4    1.03    0.20
   7   6   4    0.86    0.19
   7   6   4    0.81    0.18
  -7   6  -4    0.92    0.26
   8  -6   4    1.17    0.19
  -8  -6  -4    0.93    0.22
  -8  -6  -4    0.77    0.21
  -8   6  -4    0.66    0.27
   8   6   4    0.88    0.19
   8   6   4    1.02    0.20
   9  -6   4   -0.04    0.13
  -9  -6  -4    0.12    0.19
  -9  -6  -4    0.15    0.20
  -9   6  -4    0.39    0.26
   9   6   4    0.01    0.15
   9   6   4    0.13    0.17
 -10  -6  -4    0.65    0.25
 -10  -6  -4    0.59    0.23
  10  -6   4    0.53    0.17
  10   6   4    0.71    0.20
 -10   6  -4    0.85    0.31
  10   6   4    0.47    0.21
 -11  -6  -4    0.20    0.25
 -11  -6  -4    0.10    0.21
  11  -6   4    0.20    0.16
  11   6   4    0.46    0.22
 -11   6  -4    0.08    0.30
  11   6   4    0.23    0.19
 -12  -6  -4    0.25    0.25
 -12  -6  -4    0.68    0.29
  12  -6   4    0.44    0.19
 -12   6  -4    0.41    0.33
  12   6   4    0.30    0.21
  12   6   4    0.53    0.25
 -13  -6  -4   -0.23    0.22
  13  -6   4    0.28    0.18
 -13   6  -4    0.02    0.32
  13   6   4   -0.01    0.23
 -14  -6  -4    0.38    0.27
  14   6   4   -0.12    0.23
 -14   6  -4   -0.13    0.35
 -15  -6  -4    5.83    0.53
 -15   6  -4    5.30    0.65
  15   6   4    5.38    0.50
 -16   6  -4    0.10    0.40
  16   6   4    0.43    0.29
 -17   6  -4    1.17    0.47
  17   6   4    0.60    0.32
 -18   6  -4    3.63    0.63
  18   6   4    2.97    0.47
  19   6   4    0.09    0.33
 -22  -7   4   -0.19    0.31
 -21  -7   4    1.19    0.39
 -21   7   4    0.89    0.45
  21   7  -4    0.01    0.31
 -20  -7   4    0.42    0.32
  20   7  -4    0.28    0.30
 -20   7   4    0.33    0.40
 -19  -7   4    0.60    0.32
 -19   7   4    0.19    0.36
  19   7  -4    0.72    0.30
 -18  -7   4    1.93    0.38
 -18   7   4    1.25    0.39
  18   7  -4    1.46    0.33
 -17  -7   4    5.11    0.50
 -17   7   4    5.39    0.58
  17   7  -4    4.66    0.46
 -16  -7   4    0.14    0.25
 -16   7   4    0.09    0.29
  16   7  -4   -0.11    0.22
 -15  -7   4    2.10    0.32
 -15  -7   4    1.60    0.32
 -15   7   4    1.08    0.33
  15   7  -4    1.33    0.30
 -14  -7   4    7.88    0.48
 -14  -7   4    6.74    0.51
 -14   7   4    6.57    0.55
  14   7  -4    7.53    0.49
 -13  -7   4    4.20    0.40
 -13  -7   4    4.38    0.38
 -13   7   4    3.96    0.45
  13   7  -4    3.62    0.38
 -12  -7   4    2.75    0.35
 -12  -7   4    2.89    0.33
 -12   7   4    2.95    0.40
  12   7  -4    2.27    0.30
 -11  -7   4   42.80    1.21
 -11   7   4   43.01    1.06
  11   7  -4   43.13    1.16
 -11   7   4   39.63    1.22
 -10  -7   4    0.58    0.19
  10   7  -4    0.58    0.12
 -10   7   4    0.31    0.14
 -10   7   4    0.36    0.22
  10   7  -4    0.41    0.18
  -9  -7   4    3.54    0.33
   9   7  -4    3.26    0.31
  -9   7   4    3.50    0.26
  -9   7   4    3.01    0.35
  -8  -7   4   53.32    1.35
  -8   7   4   51.56    1.36
  -8   7   4   53.66    1.25
   8   7  -4   50.71    1.29
  -7  -7   4    0.93    0.19
   7   7  -4    0.83    0.19
  -7   7   4    0.97    0.19
  -6  -7   4    0.00    0.14
   6   7  -4    0.03    0.14
  -5  -7   4    0.78    0.17
   5   7  -4    0.65    0.17
  -4  -7   4    1.06    0.17
   4   7  -4    0.95    0.17
   4   7  -4    0.54    0.12
  -3  -7   4   36.46    0.94
  -3   7   4   36.95    0.90
   3   7  -4   36.60    0.89
   3   7  -4   38.01    0.93
  -2  -7   4   44.67    1.07
  -2  -7   4   45.11    1.08
   2   7  -4   45.59    1.06
  -2   7   4   44.27    1.04
   2   7  -4   44.74    1.06
  -1  -7   4   96.70    2.12
  -1  -7   4   98.19    2.11
   1   7  -4   97.72    2.15
   1   7  -4   98.92    2.09
  -1   7   4   96.61    2.05
   0  -7   4  123.42    2.63
   0  -7  -4  122.86    2.75
   0  -7   4  123.88    2.64
   0   7   4  123.24    2.56
   0   7  -4  123.38    2.60
   0   7  -4  127.39    2.73
   1  -7   4   27.98    0.70
   1  -7   4   30.30    0.78
  -1  -7  -4   30.17    0.69
  -1  -7  -4   29.23    0.85
  -1   7  -4   30.20    0.82
   1   7   4   29.69    0.75
  -1   7  -4   28.61    0.78
  -2  -7  -4    3.20    0.18
   2  -7   4    3.16    0.17
  -2  -7  -4    3.27    0.29
   2  -7   4    3.26    0.26
   2   7   4    3.61    0.25
  -2   7  -4    3.51    0.27
   2   7   4    3.15    0.28
  -2   7  -4    3.11    0.32
   3  -7   4   33.65    0.89
  -3  -7  -4   34.71    0.81
  -3  -7  -4   35.28    0.98
  -3   7  -4   33.84    0.96
   3   7   4   33.98    0.89
   3   7   4   34.39    0.87
  -4  -7  -4   20.87    0.56
  -4  -7  -4   20.62    0.71
   4  -7   4   20.70    0.63
  -4   7  -4   20.97    0.71
   4   7   4   20.99    0.62
   4   7   4   20.07    0.63
  -5  -7  -4   27.04    0.84
   5  -7   4   25.29    0.75
  -5  -7  -4   26.32    0.71
   5   7   4   27.18    0.75
   5   7   4   26.90    0.76
  -5   7  -4   26.83    0.86
  -6  -7  -4   23.62    0.67
   6  -7   4   22.84    0.69
  -6  -7  -4   20.75    0.76
   6   7   4   23.30    0.69
   6   7   4   22.12    0.68
  -6   7  -4   23.95    0.83
   7  -7   4    2.41    0.26
  -7  -7  -4    1.85    0.29
  -7  -7  -4    1.98    0.30
  -7   7  -4    2.40    0.38
   7   7   4    2.10    0.28
   7   7   4    2.95    0.30
  -8  -7  -4    3.12    0.34
   8  -7   4    3.51    0.30
  -8  -7  -4    3.30    0.34
   8   7   4    3.57    0.32
  -8   7  -4    2.87    0.42
   8   7   4    3.18    0.32
  -9  -7  -4   23.39    0.77
  -9  -7  -4   22.66    0.83
   9  -7   4   23.16    0.74
  -9   7  -4   22.59    0.91
   9   7   4   23.05    0.74
   9   7   4   23.17    0.77
 -10  -7  -4    8.55    0.51
 -10  -7  -4   10.24    0.56
  10  -7   4    9.76    0.47
  10   7   4    9.16    0.46
 -10   7  -4    9.45    0.64
  10   7   4    9.96    0.51
  11  -7   4    3.94    0.33
 -11  -7  -4    4.51    0.44
  11   7   4    4.31    0.40
 -11   7  -4    4.50    0.54
  11   7   4    4.17    0.38
 -12  -7  -4   16.92    0.77
  12  -7   4   19.14    0.68
  12   7   4   18.45    0.68
 -12   7  -4   17.65    0.87
  12   7   4   18.69    0.74
 -13  -7  -4    1.27    0.32
  13  -7   4    1.38    0.25
 -13   7  -4    1.68    0.42
  13   7   4    1.01    0.28
 -14  -7  -4    4.80    0.50
  14   7   4    5.23    0.48
 -14   7  -4    5.75    0.63
 -15  -7  -4    3.97    0.48
  15   7   4    3.42    0.44
 -15   7  -4    3.08    0.55
 -16  -7  -4    0.09    0.28
 -16   7  -4    0.12    0.40
  16   7   4   -0.29    0.26
 -17   7  -4   -0.01    0.44
  17   7   4    0.37    0.31
 -18   7  -4    0.47    0.47
  18   7   4    0.85    0.36
 -21  -8   4   -0.06    0.31
 -21   8   4    0.01    0.41
  21   8  -4    0.17    0.31
 -20  -8   4    2.58    0.45
  20   8  -4    3.51    0.49
 -20   8   4    2.84    0.53
 -19  -8   4    0.54    0.31
  19   8  -4    0.60    0.30
 -19   8   4    0.24    0.37
 -18  -8   4    0.35    0.29
 -18   8   4    0.07    0.35
  18   8  -4   -0.15    0.25
 -17  -8   4    2.02    0.38
  17   8  -4    1.95    0.35
 -17   8   4    1.21    0.39
 -16  -8   4   17.04    0.79
  16   8  -4   16.57    0.75
 -16   8   4   18.28    0.86
 -15  -8   4    1.07    0.30
  15   8  -4    0.81    0.28
 -15   8   4    0.60    0.33
 -14  -8   4    2.35    0.36
 -14   8   4    2.45    0.41
  14   8  -4    2.66    0.38
 -13  -8   4    0.52    0.25
 -13   8   4    0.60    0.28
  13   8  -4    0.54    0.24
 -12  -8   4    3.30    0.33
 -12  -8   4    3.04    0.38
 -12   8   4    2.48    0.36
  12   8  -4    2.63    0.36
 -11  -8   4   62.84    1.66
  11   8  -4   62.82    1.59
 -11   8   4   65.26    1.71
 -10  -8   4    3.51    0.36
 -10   8   4    2.82    0.38
  10   8  -4    3.34    0.34
 -10   8   4    3.09    0.27
  -9  -8   4   13.29    0.56
   9   8  -4   13.02    0.54
  -9   8   4   12.73    0.58
  -9   8   4   13.49    0.46
  -8  -8   4    2.32    0.29
  -8   8   4    1.95    0.26
   8   8  -4    2.09    0.29
  -7  -8   4   24.98    0.78
   7   8  -4   24.88    0.75
  -7   8   4   23.87    0.76
  -6  -8   4    7.21    0.39
   6   8  -4    7.02    0.39
  -6   8   4    7.92    0.39
  -5  -8   4    0.06    0.14
   5   8  -4    0.20    0.15
  -4  -8   4    2.07    0.26
   4   8  -4    2.23    0.26
   4   8  -4    2.08    0.19
  -4   8   4    2.25    0.26
  -3  -8   4    0.14    0.13
   3   8  -4    0.66    0.12
  -3   8   4    0.43    0.14
   3   8  -4    0.23    0.15
  -2  -8   4    1.62    0.21
  -2   8   4    1.55    0.22
   2   8  -4    1.72    0.20
   2   8  -4    1.83    0.24
  -1  -8   4   43.92    1.07
  -1  -8   4   43.25    1.04
  -1   8   4   42.37    1.03
   1   8  -4   43.18    1.05
   1   8  -4   43.09    1.06
   0  -8  -4   11.58    0.48
   0  -8   4   11.61    0.39
   0  -8   4   12.39    0.44
   0   8   4   12.57    0.43
   0   8  -4   12.42    0.45
   0   8  -4   11.99    0.45
   1  -8   4   11.07    0.43
   1  -8   4   11.49    0.36
  -1  -8  -4   11.81    0.49
  -1   8  -4   11.59    0.45
  -1   8  -4   11.50    0.46
   1   8   4   11.01    0.42
   2  -8   4   45.75    1.13
  -2  -8  -4   46.03    1.21
   2  -8   4   44.36    1.01
   2   8   4   44.97    1.09
  -2   8  -4   45.65    1.18
  -2   8  -4   46.01    1.12
   3  -8   4    4.58    0.30
  -3  -8  -4    4.58    0.34
  -3  -8  -4    4.46    0.20
  -3   8  -4    4.50    0.36
   3   8   4    4.37    0.30
   3   8   4    3.94    0.31
  -4  -8  -4   51.82    1.15
  -4  -8  -4   51.10    1.34
   4  -8   4   49.01    1.24
   4   8   4   49.70    1.24
  -4   8  -4   49.50    1.33
   4   8   4   51.28    1.22
   5  -8   4    1.20    0.18
  -5  -8  -4    1.22    0.19
  -5  -8  -4    1.07    0.22
  -5   8  -4    0.93    0.24
   5   8   4    1.83    0.26
   5   8   4    0.94    0.18
  -6  -8  -4    0.30    0.14
   6  -8   4    0.39    0.15
  -6  -8  -4    0.30    0.17
   6   8   4   -0.10    0.14
   6   8   4    0.05    0.16
  -6   8  -4    0.22    0.22
  -7  -8  -4   25.36    0.75
   7  -8   4   26.64    0.80
  -7  -8  -4   25.77    0.88
   7   8   4   26.49    0.78
   7   8   4   26.08    0.79
  -7   8  -4   26.00    0.93
   8  -8   4   14.51    0.56
  -8  -8  -4   13.13    0.62
   8   8   4   14.49    0.58
   8   8   4   14.61    0.56
  -8   8  -4   13.59    0.69
  -9  -8  -4   -0.13    0.19
   9  -8   4    0.01    0.15
  -9   8  -4    0.24    0.28
   9   8   4    0.16    0.18
   9   8   4    0.10    0.19
  10  -8   4    0.67    0.20
 -10  -8  -4    0.27    0.23
  10   8   4    0.22    0.22
 -10   8  -4   -0.16    0.30
  10   8   4    0.14    0.19
  11  -8   4   10.63    0.50
 -11  -8  -4    9.50    0.59
  11   8   4    9.44    0.54
 -11   8  -4    9.82    0.68
  11   8   4   11.33    0.53
  12  -8   4   13.08    0.56
 -12  -8  -4   11.29    0.63
 -12   8  -4   12.33    0.76
  12   8   4   12.09    0.60
  13  -8   4    0.09    0.18
 -13  -8  -4    0.29    0.26
 -13   8  -4   -0.04    0.34
  13   8   4    0.27    0.25
 -14  -8  -4    2.61    0.41
  14  -8   4    2.98    0.36
  14   8   4    3.16    0.41
 -14   8  -4    3.86    0.60
 -15  -8  -4    0.54    0.30
  15   8   4   -0.10    0.27
 -15   8  -4    0.06    0.39
 -16  -8  -4    0.28    0.30
 -16   8  -4    0.38    0.41
  16   8   4   -0.34    0.26
 -17  -8  -4    0.43    0.32
 -17   8  -4    0.48    0.45
  17   8   4    0.32    0.31
  18   8   4    1.94    0.41
 -18   8  -4    0.57    0.48
 -21  -9   4    0.62    0.38
  21   9  -4    1.28    0.40
 -21   9   4    0.48    0.45
 -20  -9   4    0.59    0.34
 -20   9   4    0.36    0.44
  20   9  -4    0.89    0.35
 -19  -9   4   -0.01    0.30
  19   9  -4   -0.10    0.28
 -19   9   4   -0.15    0.38
 -18  -9   4    0.35    0.29
 -18   9   4    0.09    0.35
  18   9  -4    0.07    0.28
 -17  -9   4    0.61    0.31
  17   9  -4    1.03    0.31
 -17   9   4    0.42    0.36
 -16  -9   4    2.32    0.39
  16   9  -4    2.11    0.35
 -16   9   4    1.87    0.41
 -15  -9   4    2.45    0.39
 -15   9   4    2.05    0.40
  15   9  -4    2.42    0.36
 -14  -9   4   21.46    0.86
  14   9  -4   19.94    0.81
 -14   9   4   22.79    0.92
 -13  -9   4    2.61    0.36
 -13   9   4    3.19    0.45
  13   9  -4    2.87    0.37
 -12  -9   4    6.89    0.50
 -12   9   4    6.69    0.51
  12   9  -4    6.65    0.48
 -11  -9   4    7.25    0.49
 -11   9   4    7.55    0.51
  11   9  -4    7.51    0.46
 -10  -9   4   12.21    0.59
  10   9  -4   13.56    0.58
 -10   9   4   12.76    0.60
  -9  -9   4   10.91    0.53
  -9   9   4   10.51    0.42
   9   9  -4   10.13    0.49
  -9   9   4   10.12    0.53
  -8  -9   4   18.17    0.68
   8   9  -4   19.30    0.68
  -8   9   4   19.49    0.68
  -7  -9   4    1.23    0.22
   7   9  -4    1.32    0.22
  -7   9   4    1.01    0.21
  -6  -9   4   16.10    0.60
  -6   9   4   17.10    0.58
   6   9  -4   15.67    0.58
  -5  -9   4   12.34    0.50
  -5   9   4   12.85    0.48
   5   9  -4   11.43    0.48
  -4  -9   4    1.51    0.21
   4   9  -4    1.36    0.18
   4   9  -4    1.39    0.21
  -4   9   4    1.38    0.20
  -3  -9   4   18.36    0.58
   3   9  -4   17.89    0.59
  -3   9   4   17.04    0.56
   3   9  -4   17.75    0.50
  -2  -9   4  116.54    2.59
   2   9  -4  117.85    2.53
   2   9  -4  118.49    2.57
  -2   9   4  119.79    2.51
  -1  -9   4   30.93    0.81
   1   9  -4   32.15    0.85
  -1   9   4   29.69    0.81
   1   9  -4   30.77    0.80
   0  -9  -4  155.12    3.39
   0  -9   4  153.08    3.26
   0  -9   4  151.64    3.26
   0   9   4  152.28    3.17
   0   9  -4  152.19    3.33
   0   9  -4  153.01    3.20
  -1  -9  -4    9.32    0.45
   1  -9   4    8.63    0.33
   1  -9   4   10.47    0.42
  -1   9  -4    9.58    0.42
  -1   9  -4    9.64    0.43
   1   9   4    9.78    0.41
   2  -9   4    6.47    0.26
   2  -9   4    6.18    0.33
  -2  -9  -4    6.27    0.40
   2   9   4    6.66    0.35
  -2   9  -4    6.45    0.38
  -2   9  -4    6.87    0.38
  -3  -9  -4    6.33    0.41
   3  -9   4    6.42    0.34
   3  -9   4    6.60    0.23
   3   9   4    6.27    0.36
   3   9   4    6.88    0.36
  -3   9  -4    7.33    0.40
  -3   9  -4    6.03    0.40
  -4  -9  -4   20.98    0.73
   4  -9   4   20.18    0.66
   4   9   4   19.50    0.64
  -4   9  -4   20.98    0.73
   4   9   4   20.48    0.64
  -5  -9  -4    5.37    0.41
   5  -9   4    5.52    0.34
   5   9   4    6.57    0.38
   5   9   4    6.13    0.37
  -5   9  -4    6.65    0.45
  -6  -9  -4   14.79    0.64
   6  -9   4   15.59    0.57
   6   9   4   15.60    0.58
   6   9   4   15.81    0.57
  -6   9  -4   14.90    0.67
  -7  -9  -4    1.07    0.24
   7  -9   4    0.80    0.19
  -7   9  -4    1.05    0.29
   7   9   4    0.89    0.22
   7   9   4    0.85    0.20
   8  -9   4    1.83    0.26
  -8  -9  -4    2.24    0.32
   8   9   4    2.14    0.30
   8   9   4    2.58    0.32
  -8   9  -4    2.44    0.37
  -9  -9  -4   16.64    0.75
   9  -9   4   18.50    0.67
  -9   9  -4   18.52    0.84
   9   9   4   17.29    0.68
   9   9   4   18.52    0.66
 -10  -9  -4   12.13    0.66
  10  -9   4   13.84    0.58
  10   9   4   14.09    0.59
 -10   9  -4   13.49    0.75
  10   9   4   13.14    0.61
 -11  -9  -4    6.97    0.54
  11  -9   4    7.89    0.46
  11   9   4    8.10    0.48
  11   9   4    8.20    0.51
 -11   9  -4    8.12    0.64
 -12  -9  -4    0.55    0.28
  12  -9   4    0.60    0.23
  12   9   4    0.62    0.27
 -12   9  -4    1.08    0.40
  13  -9   4    1.67    0.28
 -13  -9  -4    2.09    0.38
 -13   9  -4    1.76    0.45
  13   9   4    1.50    0.32
  14  -9   4    1.51    0.28
 -14  -9  -4    1.78    0.37
  14   9   4    0.89    0.30
 -14   9  -4    1.66    0.47
 -15  -9  -4    1.61    0.37
 -15   9  -4    2.59    0.53
  15   9   4    2.13    0.38
 -16  -9  -4    0.69    0.33
 -16   9  -4   -0.07    0.42
  16   9   4    0.61    0.32
 -17  -9  -4    1.38    0.38
 -17   9  -4    1.19    0.50
  17   9   4    0.56    0.34
  18   9   4   -0.12    0.31
 -21 -10   4    0.53    0.36
 -20 -10   4    0.49    0.34
  20  10  -4    0.27    0.32
 -20  10   4    0.26    0.43
 -19 -10   4    1.69    0.40
  19  10  -4    1.43    0.37
 -19  10   4    1.91    0.48
 -18 -10   4    0.31    0.30
  18  10  -4   -0.27    0.25
 -18  10   4   -0.23    0.35
 -17 -10   4    7.42    0.59
 -17  10   4    6.77    0.64
  17  10  -4    5.49    0.50
 -16 -10   4    0.08    0.26
 -16  10   4    0.60    0.35
  16  10  -4    0.34    0.27
 -15 -10   4   -0.02    0.25
 -15  10   4   -0.25    0.30
  15  10  -4   -0.09    0.24
 -14 -10   4    0.16    0.25
  14  10  -4    0.25    0.25
 -14  10   4    0.02    0.29
 -13 -10   4   11.67    0.64
 -13  10   4   12.61    0.69
 -12 -10   4    2.71    0.38
 -12  10   4    2.16    0.37
  12  10  -4    2.64    0.37
 -11 -10   4   17.28    0.73
 -11  10   4   17.52    0.75
  11  10  -4   18.08    0.72
 -10 -10   4   11.63    0.58
  10  10  -4   11.48    0.56
 -10  10   4   11.70    0.60
  -9 -10   4    2.88    0.36
  -9  10   4    1.66    0.28
   9  10  -4    2.49    0.33
  -8 -10   4    1.62    0.26
  -8  10   4    2.22    0.33
   8  10  -4    1.50    0.25
  -7 -10   4   27.63    0.88
   7  10  -4   27.44    0.85
  -7  10   4   29.03    0.86
  -6 -10   4    1.18    0.22
   6  10  -4    0.99    0.21
  -6  10   4    1.20    0.20
  -5 -10   4  103.67    2.41
   5  10  -4  106.41    2.34
  -5  10   4  105.75    2.38
  -5  10   4  105.09    2.32
  -4 -10   4    2.66    0.28
  -4  10   4    2.45    0.29
   4  10  -4    2.20    0.27
   4  10  -4    2.30    0.19
  -4  10   4    2.06    0.25
  -3 -10   4   21.79    0.68
  -3  10   4   21.46    0.66
   3  10  -4   21.66    0.58
  -3  10   4   21.75    0.61
   3  10  -4   20.88    0.68
  -2 -10   4   55.63    1.40
  -2  10   4   60.53    1.34
  -2  10   4   59.46    1.39
   2  10  -4   60.34    1.36
   2  10  -4   57.18    1.40
  -1 -10   4   30.89    0.83
   1  10  -4   30.85    0.81
   1  10  -4   30.90    0.86
  -1  10   4   31.79    0.85
   0 -10  -4   12.41    0.52
   0 -10   4   12.11    0.43
   0  10  -4   12.13    0.49
   0  10  -4   12.28    0.45
   0  10   4   12.32    0.47
   1 -10   4   11.82    0.48
   1 -10   4   11.89    0.41
  -1 -10  -4   11.88    0.53
   1  10   4   12.78    0.48
  -1  10  -4   12.53    0.48
  -1  10  -4   12.10    0.49
   2 -10   4    5.50    0.34
   2 -10   4    5.39    0.25
  -2 -10  -4    5.32    0.38
   2  10   4    5.25    0.33
  -2  10  -4    5.01    0.37
  -2  10  -4    4.83    0.34
  -3 -10  -4    3.21    0.34
   3 -10   4    3.12    0.29
  -3  10  -4    2.85    0.30
  -3  10  -4    2.43    0.33
   3  10   4    2.18    0.27
   4 -10   4    8.28    0.42
  -4 -10  -4    9.13    0.50
  -4  10  -4    8.47    0.45
   4  10   4    8.53    0.42
   4  10   4    8.81    0.44
  -4  10  -4    8.80    0.48
  -5 -10  -4   -0.06    0.16
   5 -10   4    0.11    0.14
   5  10   4    0.05    0.17
  -5  10  -4   -0.03    0.20
   5  10   4    0.14    0.15
   6 -10   4    6.39    0.39
  -6 -10  -4    5.27    0.43
   6  10   4    6.64    0.40
   6  10   4    6.38    0.40
  -6  10  -4    5.97    0.48
  -7 -10  -4   25.57    0.90
   7 -10   4   24.79    0.81
   7  10   4   24.79    0.81
  -7  10  -4   25.00    0.91
   7  10   4   24.66    0.79
   8 -10   4   16.00    0.62
  -8 -10  -4   15.38    0.70
   8  10   4   14.19    0.59
   8  10   4   14.86    0.62
  -8  10  -4   14.52    0.73
   9 -10   4    4.38    0.37
  -9 -10  -4    4.26    0.44
   9  10   4    4.15    0.39
  -9  10  -4    3.73    0.50
   9  10   4    3.93    0.40
  10 -10   4   18.05    0.69
 -10 -10  -4   18.16    0.80
  10  10   4   18.43    0.69
 -10  10  -4   17.97    0.86
  10  10   4   17.47    0.72
  11 -10   4    2.95    0.36
 -11 -10  -4    3.52    0.45
  11  10   4    2.98    0.40
 -11  10  -4    4.49    0.58
  11  10   4    3.60    0.39
  12 -10   4    0.24    0.20
 -12 -10  -4    0.22    0.27
 -12  10  -4    0.21    0.37
  12  10   4    0.05    0.24
 -13 -10  -4    3.22    0.46
  13 -10   4    3.56    0.37
 -13  10  -4    3.69    0.55
  13  10   4    4.50    0.45
  14 -10   4    0.78    0.25
 -14 -10  -4    0.00    0.26
 -14  10  -4    0.54    0.41
  14  10   4    0.32    0.29
 -15 -10  -4    0.47    0.30
  15  10   4    0.11    0.28
 -15  10  -4    0.44    0.43
 -16 -10  -4    1.73    0.39
  16  10   4    1.50    0.37
 -16  10  -4    2.19    0.53
 -17 -10  -4    1.22    0.39
  17  10   4    0.60    0.34
 -17  10  -4    1.18    0.51
 -20 -11   4    0.15    0.35
 -20  11   4   -0.45    0.39
  20  11  -4    0.55    0.34
 -19 -11   4    2.09    0.43
 -19  11   4    2.56    0.53
  19  11  -4    3.35    0.48
 -18 -11   4    0.27    0.31
 -18  11   4   -0.02    0.39
  18  11  -4   -0.05    0.29
 -17 -11   4    0.21    0.30
  17  11  -4    0.36    0.28
 -17  11   4   -0.44    0.32
 -16 -11   4    0.95    0.33
  16  11  -4    0.61    0.29
 -16  11   4    1.02    0.39
 -15 -11   4    0.39    0.28
 -15  11   4    0.05    0.32
  15  11  -4    0.02    0.25
 -14 -11   4    4.49    0.46
 -14  11   4    3.41    0.50
  14  11  -4    3.51    0.41
 -13 -11   4   -0.18    0.23
  13  11  -4    0.07    0.24
 -13  11   4   -0.45    0.26
 -12 -11   4    0.01    0.22
 -12  11   4    0.00    0.27
  12  11  -4   -0.18    0.22
 -11 -11   4    7.67    0.52
 -11  11   4    7.14    0.54
  11  11  -4    7.19    0.49
 -10 -11   4   24.26    0.87
 -10  11   4   22.56    0.85
  10  11  -4   22.39    0.83
  -9 -11   4    0.43    0.22
   9  11  -4    0.28    0.21
  -9  11   4    0.19    0.23
  -8 -11   4    7.61    0.47
[truncated: 1,048,786 more chars]
