# Supplementary material for: Crystal structure of 2-chloro-1,3-(2,6-diiso­propyl­phen­yl)-4,5-dihydro-1H-imidazol-3-ium tetra­kis­(3,5-tri­fluoro­methyl­phen­yl)borate
Source: Acta Crystallogr E Crystallogr Commun. 2016 Sep 23;72(Pt 10):1471–4. doi: 10.1107/S2056989016014584 (PMC5050779; doi:10.1107/S2056989016014584)
Supplement: Supplementary file 2 [file e-72-01471-Isup2.hkl]

data_I                                                                          
_shelx_title ' 2016_05_05_DS031_1_0m in P2(1)/n'                                
_shelx_refln_list_code          4                                               
_shelx_F_calc_maximum      401.83                                               
_exptl_crystal_F_000      2624.00                                               
_reflns_d_resolution_high  0.8255                                               
                                                                                
loop_                                                                           
 _space_group_symop_operation_xyz                                               
 'x, y, z'                                                                      
 '-x+1/2, y+1/2, -z+1/2'                                                        
 '-x, -y, -z'                                                                   
 'x-1/2, -y-1/2, z-1/2'                                                         
                                                                                
_cell_length_a    18.5025                                                       
_cell_length_b    17.8739                                                       
_cell_length_c    19.7857                                                       
_cell_angle_alpha  90.000                                                       
_cell_angle_beta  116.428                                                       
_cell_angle_gamma  90.000                                                       
                                                                                
_shelx_F_squared_multiplier     1.000                                           
                                                                                
loop_                                                                           
 _refln_index_h                                                                 
 _refln_index_k                                                                 
 _refln_index_l                                                                 
 _refln_F_squared_calc                                                          
 _refln_F_squared_meas                                                          
 _refln_F_squared_sigma                                                         
 _refln_observed_status                                                         
   2   0   0      11460.67      10437.81       107.85 o                         
   4   0   0         11.04         52.49         8.04 o                         
   6   0   0      37279.19      34438.24       466.96 o                         
   8   0   0       1406.57       1868.27        32.79 o                         
  10   0   0        120.10        153.10        19.33 o                         
  12   0   0       1549.31       1663.72        42.64 o                         
  14   0   0        224.34        232.11        25.31 o                         
  16   0   0       1661.50       1697.34       102.32 o                         
  18   0   0         84.92        103.83        58.68 o                         
  20   0   0        416.09        452.93        79.75 o                         
   2   1   0      17611.44      17425.27       134.67 o                         
   3   1   0       6830.12       6908.61        60.53 o                         
   4   1   0         10.72         12.52         4.78 o                         
   5   1   0        179.16        159.23         7.28 o                         
   6   1   0       3506.50       3284.33        30.91 o                         
   7   1   0         18.09         32.23         5.90 o                         
   8   1   0         53.90         57.37         6.91 o                         
   9   1   0         22.80         24.39         6.58 o                         
  10   1   0         79.35         81.23         8.39 o                         
  11   1   0       9780.14       9710.42        87.98 o                         
  12   1   0        561.69        561.76        17.89 o                         
  13   1   0       2542.84       2436.15        51.77 o                         
  14   1   0       1119.29       1131.01        54.73 o                         
  15   1   0       1419.79       1322.93        42.22 o                         
  16   1   0          7.67         53.37        24.80 o                         
  17   1   0        324.58        330.62        46.28 o                         
  18   1   0          0.12         10.27        36.60 o                         
  19   1   0        823.70        869.27        67.03 o                         
  20   1   0         49.43         73.56        45.21 o                         
   0   2   0      16721.84      16668.58       591.36 o                         
   1   2   0       6614.68       6710.54       130.97 o                         
   2   2   0      38222.86      38090.45       494.26 o                         
   3   2   0      81558.97      82613.44       847.27 o                         
   4   2   0       3811.36       4203.29        37.94 o                         
   5   2   0       3257.79       3175.55        32.89 o                         
   6   2   0         18.51         23.44         6.00 o                         
   7   2   0          3.85         14.36         7.77 o                         
   8   2   0         72.38        104.71         8.34 o                         
   9   2   0       3155.37       3259.18        37.47 o                         
  10   2   0        113.18        123.82         9.61 o                         
  11   2   0          0.53          7.93         7.79 o                         
  12   2   0       1004.04        989.07        28.06 o                         
  13   2   0        512.10        472.93        29.09 o                         
  14   2   0        321.38        336.20        26.46 o                         
  15   2   0        490.68        425.46        38.23 o                         
  16   2   0        122.04        153.30        28.71 o                         
  17   2   0        325.37        411.36        57.59 o                         
  18   2   0        595.44        608.89        46.26 o                         
  19   2   0          0.42         27.09        40.43 o                         
   1   3   0        678.62        649.05        26.48 o                         
   2   3   0      25295.53      23957.26       289.09 o                         
   3   3   0        821.91        895.64        36.08 o                         
   4   3   0      93708.52      93318.91       788.83 o                         
   5   3   0       2322.01       2401.21        25.54 o                         
   6   3   0       1403.17       1590.00        20.52 o                         
   7   3   0       1461.62       1456.35        30.03 o                         
   8   3   0       8231.55       8879.58        78.18 o                         
   9   3   0       1311.53       1125.94        30.69 o                         
  10   3   0       9343.10       9037.87        81.67 o                         
  11   3   0        597.35        750.91        18.52 o                         
  12   3   0       1398.85       1496.20        40.18 o                         
  13   3   0         78.65        105.09        19.08 o                         
  14   3   0       1488.64       1450.77        45.39 o                         
  15   3   0         88.01         72.70        20.54 o                         
  16   3   0         31.43         35.28        20.78 o                         
  17   3   0          4.81        -14.23        24.70 o                         
  18   3   0         46.85          2.54        29.90 o                         
  19   3   0        524.50        524.34        45.07 o                         
   0   4   0        231.60        389.85        15.68 o                         
   1   4   0      24780.75      25527.00       282.08 o                         
   2   4   0        557.92        521.06        20.12 o                         
   3   4   0       9342.83       9605.73        93.97 o                         
   4   4   0        369.85        370.39        11.16 o                         
   5   4   0      17945.49      17259.89       157.67 o                         
   6   4   0        410.58        411.37        12.06 o                         
   7   4   0      14984.92      15947.21       130.99 o                         
   8   4   0        315.73        224.24        11.20 o                         
   9   4   0       1058.88        914.51        18.44 o                         
  10   4   0       1433.79       1426.60        23.18 o                         
  11   4   0       1082.48       1120.75        24.23 o                         
  12   4   0         80.86         64.63        12.52 o                         
  13   4   0         37.28         48.43        13.66 o                         
  14   4   0        245.34        287.79        32.69 o                         
  15   4   0        797.24        649.41        58.86 o                         
  16   4   0        401.08        317.66        28.09 o                         
  17   4   0        780.73        759.23        39.22 o                         
  18   4   0         59.03         28.28        26.99 o                         
  19   4   0         12.94         -8.99        27.65 o                         
   1   5   0       7227.75       7300.66        73.19 o                         
   2   5   0        125.85        101.38        10.35 o                         
   3   5   0          0.63          5.73         7.18 o                         
   4   5   0      10386.39      10972.20       108.48 o                         
   5   5   0       1775.04       1716.06        25.15 o                         
   6   5   0      33531.77      36770.68       313.40 o                         
   7   5   0       3163.56       3540.61        41.86 o                         
   8   5   0         51.22         41.60         7.14 o                         
   9   5   0       3933.05       4031.44        57.03 o                         
  10   5   0        769.64        899.25        31.96 o                         
  11   5   0        298.95        287.55        15.71 o                         
  12   5   0         57.82         62.36        17.67 o                         
  13   5   0        376.94        412.35        23.41 o                         
  14   5   0       2327.76       2289.68        52.60 o                         
  15   5   0          0.58         18.09        19.51 o                         
  16   5   0        118.41        109.72        32.80 o                         
  17   5   0          0.27         -1.62        21.92 o                         
  18   5   0          1.63          1.97        31.46 o                         
  19   5   0          0.08         15.83        34.23 o                         
   0   6   0      24045.52      22874.69       378.52 o                         
   1   6   0       2240.84       2007.86        32.10 o                         
   2   6   0        167.66        190.82        10.71 o                         
   3   6   0      33376.95      34191.48       499.02 o                         
   4   6   0        341.22        454.75        19.64 o                         
   5   6   0       6205.18       6217.13       112.30 o                         
   6   6   0      10842.46      10925.24        92.96 o                         
   7   6   0       4271.35       4104.13        41.84 o                         
   8   6   0         52.74         52.90         7.45 o                         
   9   6   0       1297.30       1333.88        25.53 o                         
  10   6   0        852.96        902.18        22.74 o                         
  11   6   0        160.18        160.97        12.89 o                         
  12   6   0        113.93        128.75        15.13 o                         
  13   6   0        950.91       1002.66        30.73 o                         
  14   6   0         60.46         56.23        19.63 o                         
  15   6   0        535.38        484.87        32.65 o                         
  16   6   0        627.43        600.47        41.78 o                         
  17   6   0        206.78        167.04        29.89 o                         
  18   6   0         11.39         19.80        28.67 o                         
  19   6   0         25.68         36.16        35.91 o                         
   1   7   0       2081.95       2559.08        33.67 o                         
   2   7   0      10270.77       9782.28        98.60 o                         
   3   7   0        514.00        413.25        22.00 o                         
   4   7   0        208.94        172.58        16.20 o                         
   5   7   0        613.02        510.77        19.76 o                         
   6   7   0         46.11         89.88        14.80 o                         
   7   7   0       2144.65       2006.35        26.06 o                         
   8   7   0        300.90        212.06        12.53 o                         
   9   7   0          8.30          3.10         8.71 o                         
  10   7   0         46.66         80.37        11.20 o                         
  11   7   0       1065.87       1120.98        26.46 o                         
  12   7   0        267.84        243.02        18.80 o                         
  13   7   0        225.12        266.93        20.57 o                         
  14   7   0        107.46        167.47        26.62 o                         
  15   7   0         42.80         41.87        23.85 o                         
  16   7   0         53.45         57.23        26.45 o                         
  17   7   0        216.82        314.62        34.17 o                         
  18   7   0          2.84         19.00        27.26 o                         
   0   8   0         86.75         92.58        22.89 o                         
   1   8   0          0.48         10.43         8.01 o                         
   2   8   0         18.78         48.79         8.91 o                         
   3   8   0         33.87         63.28        11.29 o                         
   4   8   0         85.17        150.22        17.44 o                         
   5   8   0       1817.88       1780.33        41.63 o                         
   6   8   0        710.87        666.45        32.58 o                         
   7   8   0       3131.75       3173.36        43.93 o                         
   8   8   0        702.97        729.59        24.64 o                         
   9   8   0       2309.92       2399.06        36.12 o                         
  10   8   0        111.80         95.10        14.78 o                         
  11   8   0        282.90        263.79        18.16 o                         
  12   8   0          3.72         -1.68        14.54 o                         
  13   8   0        387.10        446.89        34.97 o                         
  14   8   0       1092.11       1082.09        46.52 o                         
  15   8   0        139.92        136.48        33.23 o                         
  16   8   0         39.18         37.81        40.83 o                         
  17   8   0          6.52         39.02        26.62 o                         
  18   8   0          4.24        -37.83        25.22 o                         
   1   9   0       8471.03       8774.48        91.73 o                         
   2   9   0         36.43         32.63         9.05 o                         
   3   9   0         13.66          2.93        10.14 o                         
   4   9   0      10655.82      10989.02       149.03 o                         
   5   9   0       1626.13       1358.86        37.34 o                         
   6   9   0        228.53        198.31        19.68 o                         
   7   9   0       1449.82       1558.71        53.15 o                         
   8   9   0          1.09         -8.76        15.72 o                         
   9   9   0        463.86        437.28        27.37 o                         
  10   9   0       1201.44       1272.48        36.34 o                         
  11   9   0         93.99        127.18        18.21 o                         
  12   9   0       1032.00       1075.24        36.63 o                         
  13   9   0         24.51         38.24        16.46 o                         
  14   9   0        378.08        376.72        34.99 o                         
  15   9   0        790.10        922.67        47.51 o                         
  16   9   0       1594.27       1754.16        62.07 o                         
  17   9   0        392.99        337.20        37.11 o                         
  18   9   0        497.66        539.66        45.45 o                         
   0  10   0         67.01        127.20        12.31 o                         
   1  10   0        425.52        535.65        28.28 o                         
   2  10   0        487.08        475.69        25.45 o                         
   3  10   0        994.16        863.36        26.86 o                         
   4  10   0        475.07        438.96        22.90 o                         
   5  10   0        268.82        199.85        19.31 o                         
   6  10   0        697.85        680.14        31.80 o                         
   7  10   0         66.00         46.28        17.03 o                         
   8  10   0         85.27         94.38        15.84 o                         
   9  10   0        141.75        122.53        25.41 o                         
  10  10   0        175.89        205.31        27.80 o                         
  11  10   0       4926.10       4748.31        75.79 o                         
  12  10   0       2048.05       2118.83        61.13 o                         
  13  10   0        115.49         96.03        25.57 o                         
  14  10   0        384.06        336.03        33.68 o                         
  15  10   0        272.61        367.85        36.23 o                         
  16  10   0          7.02         22.57        25.93 o                         
  17  10   0        250.57        239.97        35.08 o                         
   1  11   0        112.45        132.25        11.48 o                         
   2  11   0       2068.50       2361.78        37.36 o                         
   3  11   0         49.28         89.64        13.34 o                         
   4  11   0         91.47        107.80        14.47 o                         
   5  11   0       1534.66       1503.18        36.83 o                         
   6  11   0       2261.14       2277.21        54.39 o                         
   7  11   0       3046.12       2981.46        63.97 o                         
   8  11   0         24.44         33.72        15.13 o                         
   9  11   0        160.42        151.51        18.79 o                         
  10  11   0         67.47        133.12        19.50 o                         
  11  11   0          0.27         -0.01        18.68 o                         
  12  11   0       1490.35       1227.77        70.20 o                         
  13  11   0        195.16        247.03        32.69 o                         
  14  11   0         19.53          3.03        23.87 o                         
  15  11   0        144.20        148.85        29.72 o                         
  16  11   0        142.96        148.38        39.15 o                         
  17  11   0          6.92        -19.59        37.25 o                         
   0  12   0       1999.43       2504.22        64.37 o                         
   1  12   0       1733.29       1896.00        44.09 o                         
   2  12   0        415.96        357.99        18.93 o                         
   3  12   0          2.98         26.67        12.36 o                         
   4  12   0       1325.03       1275.10        34.18 o                         
   5  12   0        331.09        416.14        25.95 o                         
   6  12   0       6326.25       6394.88       103.09 o                         
   7  12   0        903.94        959.11        41.04 o                         
   8  12   0          3.37         24.85        19.87 o                         
   9  12   0        159.87        132.85        19.41 o                         
  10  12   0        850.66        917.21        35.62 o                         
  11  12   0        195.98        184.22        32.07 o                         
  12  12   0         30.68         29.01        23.59 o                         
  13  12   0       1526.39       1627.64        57.94 o                         
  14  12   0        199.59        173.37        30.69 o                         
  15  12   0          3.23        -30.41        24.49 o                         
  16  12   0         13.99         24.69        28.39 o                         
   1  13   0        637.82        618.16        26.25 o                         
   2  13   0         37.82         30.80        12.56 o                         
   3  13   0         38.49         41.52        16.36 o                         
   4  13   0         44.61          3.94        13.90 o                         
   5  13   0        564.47        477.16        33.01 o                         
   6  13   0        216.15        219.19        21.43 o                         
   7  13   0       3421.59       3088.55        59.39 o                         
   8  13   0        198.47        160.16        24.83 o                         
   9  13   0        120.70        115.06        19.90 o                         
  10  13   0       1385.77       1398.11        80.58 o                         
  11  13   0        280.02        312.91        32.08 o                         
  12  13   0        617.56        578.65        41.23 o                         
  13  13   0         36.94         25.13        25.22 o                         
  14  13   0         39.57         42.62        26.38 o                         
  15  13   0          2.14         15.33        30.92 o                         
  16  13   0        246.41        219.97        35.39 o                         
   0  14   0        107.96         51.59        20.73 o                         
   1  14   0        602.38        602.50        31.06 o                         
   2  14   0         54.93         54.35        14.83 o                         
   3  14   0          5.34          3.55        21.41 o                         
   4  14   0       3250.58       3222.60        68.59 o                         
   5  14   0        567.09        564.70        34.43 o                         
   6  14   0         37.61         86.64        21.42 o                         
   7  14   0        289.17        390.05        28.42 o                         
   8  14   0         98.46        185.55        22.27 o                         
   9  14   0         48.23         67.42        19.56 o                         
  10  14   0          1.77         45.64        19.02 o                         
  11  14   0       4078.55       3990.63       177.67 o                         
  12  14   0         88.03        104.02        27.15 o                         
  13  14   0         43.15         97.18        36.74 o                         
  14  14   0         99.27        109.01        29.81 o                         
  15  14   0         25.15         15.27        28.00 o                         
   1  15   0        795.45        692.30        30.17 o                         
   2  15   0       3191.39       3072.37        80.58 o                         
   3  15   0       2344.56       2436.37        73.11 o                         
   4  15   0        360.45        377.64        30.24 o                         
   5  15   0        560.39        538.37        37.16 o                         
   6  15   0        450.75        425.26        33.47 o                         
   7  15   0        587.29        526.62        43.28 o                         
   8  15   0        155.40        124.63        26.54 o                         
   9  15   0        313.53        353.00        26.89 o                         
  10  15   0          2.98          1.10        18.55 o                         
  11  15   0        146.44        204.23        30.64 o                         
  12  15   0          1.95         17.66        25.87 o                         
  13  15   0        600.29        586.74        44.63 o                         
  14  15   0        678.49        861.07        50.40 o                         
   0  16   0        630.17        627.38        43.00 o                         
   1  16   0          6.33        -12.30        14.64 o                         
   2  16   0         25.15          9.95        18.16 o                         
   3  16   0       1907.41       1677.71        51.26 o                         
   4  16   0       1620.65       1487.34        52.34 o                         
   5  16   0       1572.68       1570.66        51.48 o                         
   6  16   0       1368.26       1381.26        49.21 o                         
   7  16   0        552.61        559.59        37.04 o                         
   8  16   0          1.10         12.59        21.42 o                         
   9  16   0        260.39        332.96        27.78 o                         
  10  16   0        164.87        195.35        24.98 o                         
  11  16   0        668.86        664.35        46.28 o                         
  12  16   0         18.27        -13.54        28.67 o                         
  13  16   0        416.69        452.29        48.40 o                         
   1  17   0        399.93        444.24        46.90 o                         
   2  17   0        750.50        786.99        39.67 o                         
   3  17   0          4.58        -11.66        24.03 o                         
   4  17   0        476.56        529.87        36.47 o                         
   5  17   0        770.49        834.93        61.40 o                         
   6  17   0        738.39        656.74        39.63 o                         
   7  17   0         10.50         14.82        21.33 o                         
   8  17   0       1766.56       1986.49        61.07 o                         
   9  17   0       1038.24        951.00        39.77 o                         
  10  17   0          0.57        -13.69        22.80 o                         
  11  17   0         79.75         55.46        26.63 o                         
  12  17   0          0.61         -1.53        33.34 o                         
   0  18   0       3582.83       3599.33       135.43 o                         
   1  18   0        100.33         55.75        21.68 o                         
   2  18   0        815.66        737.38        40.54 o                         
   3  18   0        168.04        182.40        26.85 o                         
   4  18   0        518.30        439.42        36.89 o                         
   5  18   0        302.09        348.65        32.33 o                         
   6  18   0        749.89        789.14        42.55 o                         
   7  18   0         58.35         76.36        30.41 o                         
   8  18   0        158.68        168.12        28.08 o                         
   9  18   0         23.41         -6.67        20.10 o                         
  10  18   0        127.01        124.06        30.70 o                         
  11  18   0        150.78        232.31        32.99 o                         
   1  19   0        202.71        294.72        63.95 o                         
   2  19   0         14.97         56.17        22.80 o                         
   3  19   0         50.78         71.98        23.60 o                         
   4  19   0          0.22          5.41        21.35 o                         
   5  19   0        345.54        363.89        33.54 o                         
   6  19   0        143.00        164.85        28.37 o                         
   7  19   0        372.19        410.67        37.98 o                         
   8  19   0          8.88         -0.63        25.03 o                         
   9  19   0         25.15         37.10        22.17 o                         
   0  20   0        523.06        455.94        67.71 o                         
   1  20   0         76.40         96.79        60.94 o                         
   2  20   0         23.84         -5.88        28.18 o                         
   3  20   0          0.00         13.82        22.73 o                         
   4  20   0          0.39        -11.59        21.46 o                         
   5  20   0        353.66        364.20        74.85 o                         
   6  20   0        188.96        130.37        27.21 o                         
   7  20   0          0.14        -14.37        22.87 o                         
   1  21   0        743.78        716.22        61.69 o                         
   2  21   0         66.61         94.57        34.57 o                         
   3  21   0          7.06        -19.75        29.74 o                         
   4  21   0        108.04        131.02        28.64 o                         
 -19   0   1       1284.27       1122.53        99.31 o                         
 -17   0   1         56.64         63.20        51.16 o                         
 -15   0   1         18.25         27.96        20.41 o                         
 -13   0   1        739.26        766.62        34.99 o                         
 -11   0   1       5861.73       5566.96       112.29 o                         
  -9   0   1       4279.45       4423.28       103.60 o                         
  -7   0   1       5837.09       5693.47        68.29 o                         
  -5   0   1      32906.63      33328.10       340.27 o                         
  -3   0   1      28592.33      26403.25       376.94 o                         
   1   0   1      11251.92      10139.63       119.83 o                         
   3   0   1      56605.67      54513.62       549.31 o                         
   5   0   1       1710.24       1824.98        32.05 o                         
   7   0   1       8667.76       7988.82        93.26 o                         
   9   0   1       2907.44       2628.66        43.08 o                         
  11   0   1       4261.41       4338.74        63.25 o                         
  13   0   1       4219.33       4055.58        78.07 o                         
  15   0   1       1064.64       1182.72        91.79 o                         
  17   0   1       1128.39        893.81        91.79 o                         
  19   0   1          6.78        -25.58        55.68 o                         
 -20   1   1         26.36         74.77        44.15 o                         
 -19   1   1        259.80        280.58        80.50 o                         
 -18   1   1          1.35        -48.53        32.35 o                         
 -17   1   1        255.36        250.56        31.87 o                         
 -16   1   1        223.22        229.85        30.53 o                         
 -15   1   1          0.23         17.43        18.37 o                         
 -14   1   1       1378.12       1394.99        58.69 o                         
 -13   1   1       3449.24       3216.55        50.99 o                         
 -12   1   1        934.66        991.05        21.84 o                         
 -11   1   1        136.74        159.80        12.90 o                         
 -10   1   1         75.93         35.92         7.68 o                         
  -9   1   1        153.66        289.52        11.96 o                         
  -8   1   1       1326.15       1581.19        20.74 o                         
  -7   1   1        192.70        167.44         8.27 o                         
  -6   1   1       8166.08       8303.33        69.45 o                         
  -5   1   1       2938.50       3089.28        29.40 o                         
  -4   1   1       4112.76       4344.95        53.05 o                         
  -3   1   1       7557.15       7436.66        69.88 o                         
  -2   1   1         64.03         61.26         7.09 o                         
   1   1   1         14.05         -6.16         4.11 o                         
   2   1   1         39.41          7.72         3.31 o                         
   3   1   1      31320.75      31116.89       240.37 o                         
   4   1   1      14835.15      15034.69       120.11 o                         
   5   1   1         10.33          0.85         5.11 o                         
   6   1   1        104.22        104.59         6.81 o                         
   7   1   1         32.33          2.50         6.07 o                         
   8   1   1        161.74        211.16        10.36 o                         
   9   1   1        179.69        202.86        11.90 o                         
  10   1   1       1005.35        970.32        20.18 o                         
  11   1   1       1018.14        972.21        22.21 o                         
  12   1   1       1237.44       1156.59        23.89 o                         
  13   1   1        487.64        456.73        30.16 o                         
  14   1   1        461.66        455.15        29.36 o                         
  15   1   1        630.44        682.87        41.56 o                         
  16   1   1          9.37         -5.27        32.98 o                         
  17   1   1        418.93        500.79        80.50 o                         
  18   1   1        112.82         97.06        41.50 o                         
  19   1   1        291.64        301.11        54.17 o                         
 -20   2   1        331.22        368.85        54.23 o                         
 -19   2   1         90.51        152.11        32.54 o                         
 -18   2   1        145.13        103.10        29.60 o                         
 -17   2   1       1115.91       1316.48        53.68 o                         
 -16   2   1       1205.60       1320.76        43.36 o                         
 -15   2   1        832.61        728.59        34.34 o                         
 -14   2   1       1418.98       1458.60        45.32 o                         
 -13   2   1         89.88         99.17        15.37 o                         
 -12   2   1       6115.42       6077.52        67.07 o                         
 -11   2   1       1369.87       1251.21        21.75 o                         
 -10   2   1        858.20        828.19        17.33 o                         
  -9   2   1       7411.38       7130.18        65.08 o                         
  -8   2   1       4246.70       4310.24        85.70 o                         
  -7   2   1       4414.83       4088.12        39.78 o                         
  -6   2   1        479.96        472.06        13.28 o                         
  -5   2   1         74.79         59.38         5.64 o                         
  -4   2   1       3924.11       3702.47        39.08 o                         
  -3   2   1      10227.09      11027.90       197.21 o                         
  -2   2   1      40890.60      42716.97      1143.60 o                         
  -1   2   1      15119.53      15370.88       221.69 o                         
   0   2   1       1778.97       1934.45        20.82 o                         
   1   2   1       2038.95       2037.44        25.66 o                         
   2   2   1       9997.34      10061.48        87.23 o                         
   3   2   1      25865.79      26009.47       201.90 o                         
   4   2   1        327.63        345.78        10.10 o                         
   5   2   1      20338.87      18970.14       151.12 o                         
   6   2   1        362.51        322.29        11.84 o                         
   7   2   1      21995.80      21613.62       173.81 o                         
   8   2   1       1039.94        751.08        16.97 o                         
   9   2   1        137.84        117.96         9.45 o                         
  10   2   1       4149.42       4088.73        44.66 o                         
  11   2   1         65.27         42.25         9.03 o                         
  12   2   1        164.37        138.33        12.71 o                         
  13   2   1         10.40          5.86        16.53 o                         
  14   2   1         85.14         73.17        19.92 o                         
  15   2   1        237.39        166.95        23.52 o                         
  16   2   1        105.11        126.06        34.32 o                         
  17   2   1         23.75         -0.17        25.33 o                         
  18   2   1          0.13        -12.71        51.16 o                         
  19   2   1         39.63         56.16        42.40 o                         
 -20   3   1         50.51         79.67        32.71 o                         
 -19   3   1        170.16        156.22        33.22 o                         
 -18   3   1         42.60         42.87        30.32 o                         
 -17   3   1         29.22         37.08        22.08 o                         
 -16   3   1         51.94         59.38        31.71 o                         
 -15   3   1       3131.85       3025.48        61.09 o                         
 -14   3   1        441.48        382.44        28.34 o                         
 -13   3   1        779.00        744.12        31.37 o                         
 -12   3   1        393.62        334.32        17.14 o                         
 -11   3   1        205.22        265.15        16.08 o                         
 -10   3   1       2087.79       1961.66        26.75 o                         
  -9   3   1       1475.29       1754.25        24.22 o                         
  -8   3   1       3078.62       3668.27        37.95 o                         
  -7   3   1        377.52        368.43        12.31 o                         
  -6   3   1          2.68         -0.20         5.63 o                         
  -5   3   1        220.90        190.35        12.00 o                         
  -4   3   1          3.54         16.49         5.86 o                         
  -3   3   1      47044.20      50267.07       618.14 o                         
  -2   3   1      14361.57      14205.25       282.89 o                         
  -1   3   1       7757.36       7558.77        80.47 o                         
   0   3   1       3781.72       3708.61        38.34 o                         
   1   3   1       4373.30       4500.79        46.07 o                         
   2   3   1       7144.57       7237.18        93.51 o                         
   3   3   1       6132.98       5876.82        55.09 o                         
   4   3   1      26906.38      26531.68       224.40 o                         
   5   3   1      15239.81      14739.57       119.35 o                         
   6   3   1       2624.81       2671.80        29.54 o                         
   7   3   1      21956.90      22036.18       177.37 o                         
   8   3   1       8012.05       7677.19        69.66 o                         
   9   3   1        802.65        755.04        17.79 o                         
  10   3   1       4703.51       4816.00        50.36 o                         
  11   3   1       1615.47       1527.02        28.61 o                         
  12   3   1         73.01         87.45        12.15 o                         
  13   3   1       4096.83       3954.62        74.77 o                         
  14   3   1          0.19         12.39        17.92 o                         
  15   3   1         95.34         74.32        21.72 o                         
  16   3   1         33.22        -16.59        23.88 o                         
  17   3   1         77.99         88.65        29.44 o                         
  18   3   1        210.51        239.53        34.73 o                         
  19   3   1        187.17        253.25        37.51 o                         
 -20   4   1        121.06        120.21        33.97 o                         
 -19   4   1          4.66         -7.06        27.22 o                         
 -18   4   1         17.41          2.22        21.73 o                         
 -17   4   1        636.09        715.48        37.49 o                         
 -16   4   1        659.91        656.57        35.64 o                         
 -15   4   1        490.28        557.88        33.13 o                         
 -14   4   1        259.61        236.00        22.96 o                         
 -13   4   1       1294.92       1256.47        38.17 o                         
 -12   4   1        288.44        271.79        18.41 o                         
 -11   4   1        240.60        234.10        16.56 o                         
 -10   4   1       1323.30       1232.96        21.23 o                         
  -9   4   1        853.16        933.15        18.24 o                         
  -8   4   1       4753.31       4647.92        45.76 o                         
  -7   4   1         28.69         28.73         9.57 o                         
  -6   4   1        433.03        519.37        12.43 o                         
  -5   4   1       7245.42       6873.88        71.15 o                         
  -4   4   1      29334.59      29536.88       515.25 o                         
  -3   4   1        827.52        953.81        24.54 o                         
  -2   4   1         28.54         17.33         9.24 o                         
  -1   4   1      39032.50      40227.23       334.03 o                         
   0   4   1       1295.79       1040.66        18.28 o                         
   1   4   1         82.22        132.48         9.66 o                         
   2   4   1      20806.24      21113.13       436.34 o                         
   3   4   1       6403.44       6863.79       105.11 o                         
   4   4   1         84.98        112.79         7.56 o                         
   5   4   1       8974.69       9146.06        84.73 o                         
   6   4   1      11673.05      11081.02        93.36 o                         
   7   4   1        817.24        918.03        17.38 o                         
   8   4   1       1661.86       1546.42        29.69 o                         
   9   4   1       1445.39       1512.37        24.23 o                         
  10   4   1         42.21         21.02         8.81 o                         
  11   4   1         91.79         77.91        12.40 o                         
  12   4   1        802.06        745.04        23.08 o                         
  13   4   1        723.49        729.03        28.06 o                         
  14   4   1       2029.33       2245.70        59.29 o                         
  15   4   1        619.90        738.95        38.19 o                         
  16   4   1        415.60        391.18        31.15 o                         
  17   4   1        968.27       1067.04        51.93 o                         
  18   4   1          7.56          4.97        27.87 o                         
  19   4   1        531.84        468.58        45.36 o                         
 -19   5   1        224.76        175.17        41.54 o                         
 -18   5   1        194.17        171.56        26.39 o                         
 -17   5   1          1.43        -19.94        20.23 o                         
 -16   5   1       1566.10       1552.38        48.65 o                         
 -15   5   1        743.86        668.39        34.92 o                         
 -14   5   1          7.40         19.80        17.50 o                         
 -13   5   1        420.58        434.78        30.09 o                         
 -12   5   1        526.44        587.48        27.60 o                         
 -11   5   1         55.59         58.89        10.21 o                         
 -10   5   1          0.11          7.27         7.22 o                         
  -9   5   1       5373.85       5552.05        54.14 o                         
  -8   5   1        239.91        262.42        11.77 o                         
  -7   5   1         67.89         39.87        10.57 o                         
  -6   5   1          0.48          7.01         6.52 o                         
  -5   5   1       8082.64       7664.79       159.87 o                         
  -4   5   1        530.08        558.38        22.73 o                         
  -3   5   1         10.18          1.50         8.69 o                         
  -2   5   1       8268.84       8182.77       183.58 o                         
  -1   5   1        535.61        612.35        17.05 o                         
   0   5   1      16301.61      16738.42       157.10 o                         
   1   5   1       2026.00       1848.53        38.01 o                         
   2   5   1       1488.92       1505.84        22.51 o                         
   3   5   1       2327.54       2264.31        54.51 o                         
   4   5   1       6381.20       6060.76        73.35 o                         
   5   5   1      12577.87      12718.85       129.20 o                         
   6   5   1         48.02         97.32        10.02 o                         
   7   5   1         92.88        144.75        10.26 o                         
   8   5   1        133.77         90.36         7.90 o                         
   9   5   1         37.28         70.09         9.88 o                         
  10   5   1       2858.10       2900.88        43.85 o                         
  11   5   1        819.38        813.09        22.68 o                         
  12   5   1         14.95         28.47        13.08 o                         
  13   5   1          0.13          3.24        16.68 o                         
  14   5   1       1751.71       1774.58        47.87 o                         
  15   5   1        168.84        179.35        24.58 o                         
  16   5   1          1.08          9.78        20.88 o                         
  17   5   1         19.95        -31.84        21.60 o                         
  18   5   1        396.77        282.69       103.83 o                         
  19   5   1          5.14         21.15        37.21 o                         
 -19   6   1         26.07         37.79        28.89 o                         
 -18   6   1         61.01         97.98        28.16 o                         
 -17   6   1         63.31         99.64        27.12 o                         
 -16   6   1       3383.03       3183.79        67.11 o                         
 -15   6   1        140.24        126.43        22.19 o                         
 -14   6   1        339.75        347.91        26.50 o                         
 -13   6   1       3803.12       3638.42        55.87 o                         
 -12   6   1       3196.79       3108.05        49.25 o                         
 -11   6   1         38.15         28.23        10.88 o                         
 -10   6   1        558.56        531.37        18.47 o                         
  -9   6   1       3019.49       3157.65        36.19 o                         
  -8   6   1        193.05        222.75        11.50 o                         
  -7   6   1       4796.90       5108.15        49.48 o                         
  -6   6   1       3674.09       3781.81        46.08 o                         
  -5   6   1       5174.36       5029.51        73.87 o                         
  -4   6   1        111.07        107.05        13.03 o                         
  -3   6   1        218.04        169.52        13.71 o                         
  -2   6   1       1972.92       1964.40        31.16 o                         
  -1   6   1          7.11          2.51         4.85 o                         
   0   6   1       6358.01       6764.20        78.01 o                         
   1   6   1       1213.72       1045.99        19.54 o                         
   2   6   1       3888.90       3881.62        45.02 o                         
   3   6   1       9729.11       9571.37       208.50 o                         
   4   6   1        101.63        210.86        14.47 o                         
   5   6   1       1259.88       1162.84        21.53 o                         
   6   6   1        684.29        666.09        18.58 o                         
   7   6   1       2936.01       2965.10        39.81 o                         
   8   6   1        145.44        240.58        14.61 o                         
   9   6   1       6931.79       6949.76        73.25 o                         
  10   6   1       4543.67       4316.90        52.52 o                         
  11   6   1       1483.95       1522.68        30.32 o                         
  12   6   1        290.69        308.36        21.98 o                         
  13   6   1       1236.47       1166.07        33.18 o                         
  14   6   1       3353.11       2976.44        61.81 o                         
  15   6   1       1828.53       1726.24        57.20 o                         
  16   6   1         10.76          2.34        28.89 o                         
  17   6   1         86.65         62.02        35.54 o                         
  18   6   1         91.40        131.80        32.03 o                         
 -19   7   1        267.94        332.71        37.64 o                         
 -18   7   1         14.83          1.79        26.07 o                         
 -17   7   1        286.32        313.08        44.36 o                         
 -16   7   1       1299.50       1255.59        61.21 o                         
 -15   7   1        693.55        573.56        55.39 o                         
 -14   7   1         25.04         45.26        23.11 o                         
 -13   7   1       1045.89       1093.34        31.65 o                         
 -12   7   1       1173.28       1227.82        31.95 o                         
 -11   7   1        416.84        423.03        23.10 o                         
 -10   7   1       2579.00       2340.34        35.01 o                         
  -9   7   1        491.98        445.12        19.90 o                         
  -8   7   1         41.81         39.98         8.32 o                         
  -7   7   1       4005.30       4058.96        55.88 o                         
  -6   7   1        334.12        317.24        22.80 o                         
  -5   7   1       5539.03       5519.78        69.92 o                         
  -4   7   1      11055.27      11234.75       152.60 o                         
  -3   7   1        633.32        543.21        22.80 o                         
  -2   7   1        143.26        183.51        14.33 o                         
  -1   7   1         60.19         94.21         6.89 o                         
   0   7   1      11001.72      11921.73       142.04 o                         
   1   7   1         13.58         10.56         6.91 o                         
   2   7   1       4892.68       4465.88        51.57 o                         
   3   7   1       2221.19       2230.51        37.73 o                         
   4   7   1       3326.02       3471.99        77.54 o                         
   5   7   1      12762.93      12989.02       177.12 o                         
   6   7   1         10.51          4.95         7.69 o                         
   7   7   1        146.59        165.48        11.41 o                         
   8   7   1        136.51        101.14        10.82 o                         
   9   7   1        465.05        554.21        19.57 o                         
  10   7   1       3357.00       3306.46        44.94 o                         
  11   7   1       1152.30       1141.50        27.20 o                         
  12   7   1       1344.45       1293.02        33.94 o                         
  13   7   1        202.14        204.05        21.10 o                         
  14   7   1        167.06         97.94        25.86 o                         
  15   7   1        277.20        251.51        32.33 o                         
  16   7   1        681.13        562.34        62.32 o                         
  17   7   1        629.61        607.02        44.43 o                         
  18   7   1        257.22        261.65        36.01 o                         
 -19   8   1         91.17         26.47        29.24 o                         
 -18   8   1        255.27        232.42        34.03 o                         
 -17   8   1        248.53        265.70        33.09 o                         
 -16   8   1        717.33        589.69        42.32 o                         
 -15   8   1        860.06        937.67        66.73 o                         
 -14   8   1       1592.60       1454.26        63.65 o                         
 -13   8   1        993.42       1059.62        44.97 o                         
 -12   8   1       3069.51       3118.48        91.79 o                         
 -11   8   1        346.06        254.62        19.48 o                         
 -10   8   1       1596.46       1614.58        32.89 o                         
  -9   8   1       5533.06       5461.94        67.32 o                         
  -8   8   1       4271.86       4219.79        54.49 o                         
  -7   8   1        553.01        546.47        18.09 o                         
  -6   8   1        316.87        247.62        16.21 o                         
  -5   8   1       1011.93       1242.89        34.99 o                         
  -4   8   1        485.06        547.63        26.03 o                         
  -3   8   1       1039.60       1057.57        26.28 o                         
  -2   8   1        660.35        705.90        19.01 o                         
  -1   8   1         55.24         45.58         7.03 o                         
   0   8   1      19047.85      20195.55       192.09 o                         
   1   8   1       1988.52       2256.49        32.87 o                         
   2   8   1      12679.50      13649.79       172.83 o                         
   3   8   1       6654.04       7396.61        90.40 o                         
   4   8   1      15331.73      15518.44       200.82 o                         
   5   8   1      19669.20      20504.34       224.19 o                         
   6   8   1         21.85         33.51         8.51 o                         
   7   8   1       2921.36       2904.84        45.42 o                         
   8   8   1       1648.49       1639.96        28.92 o                         
   9   8   1        466.25        399.81        18.30 o                         
  10   8   1        820.82        854.97        26.62 o                         
  11   8   1       5009.43       5045.36        77.34 o                         
  12   8   1        449.32        456.45        33.38 o                         
  13   8   1         74.25         76.86        20.63 o                         
  14   8   1          6.08         22.29        30.79 o                         
  15   8   1         17.41         11.32        23.80 o                         
  16   8   1        295.92        258.09        49.13 o                         
  17   8   1        549.45        652.00        70.33 o                         
  18   8   1         27.91         22.79        28.48 o                         
 -18   9   1        155.42        134.79        31.31 o                         
 -17   9   1        249.51        226.22        33.29 o                         
 -16   9   1        225.27        255.37        32.80 o                         
 -15   9   1        315.14        295.53        31.92 o                         
 -14   9   1        320.18        272.19        30.24 o                         
 -13   9   1        165.50        185.55        26.68 o                         
 -12   9   1       3183.31       2963.26        88.77 o                         
 -11   9   1        469.70        572.59        30.84 o                         
 -10   9   1        211.92        196.95        18.19 o                         
  -9   9   1        933.85        965.79        30.26 o                         
  -8   9   1       1217.18       1151.57        39.34 o                         
  -7   9   1        972.44        900.32        34.41 o                         
  -6   9   1        294.58        369.82        25.42 o                         
  -5   9   1        361.60        503.14        50.14 o                         
  -4   9   1         98.77         83.38        14.11 o                         
  -3   9   1        942.17       1100.26        35.84 o                         
  -2   9   1       1673.93       1576.22        37.69 o                         
  -1   9   1        274.84        218.75        12.79 o                         
   0   9   1       4108.22       4179.65        88.83 o                         
   1   9   1       2417.08       2431.30        35.50 o                         
   2   9   1       1323.82       1246.44        25.22 o                         
   3   9   1       1820.81       1784.29        46.57 o                         
   4   9   1        220.92        309.48        33.93 o                         
   5   9   1        234.05        241.88        20.81 o                         
   6   9   1        842.54        912.78        28.84 o                         
   7   9   1       2724.71       2588.67        49.60 o                         
   8   9   1       3589.64       3571.11        52.06 o                         
   9   9   1          3.38         10.72        11.27 o                         
  10   9   1       6024.16       5944.85        76.37 o                         
  11   9   1         75.68         57.09        14.89 o                         
  12   9   1        327.66        326.54        25.49 o                         
  13   9   1       3862.28       3876.34        77.97 o                         
  14   9   1       1142.62       1057.96        48.63 o                         
  15   9   1        111.80        124.88        28.93 o                         
  16   9   1         17.30        -19.01        25.00 o                         
  17   9   1         34.97         53.31        42.00 o                         
 -18  10   1        121.29        160.86        33.30 o                         
 -17  10   1        131.85        165.15        36.26 o                         
 -16  10   1         49.67         60.21        26.95 o                         
 -15  10   1        453.22        408.72        37.17 o                         
 -14  10   1        152.69        149.93        27.62 o                         
 -13  10   1          1.50         -6.38        21.51 o                         
 -12  10   1       1541.43       1589.18        52.59 o                         
 -11  10   1        200.88        207.48        26.75 o                         
 -10  10   1        367.76        427.78        27.14 o                         
  -9  10   1          0.01         -9.25        13.27 o                         
  -8  10   1       2279.03       2375.45        56.11 o                         
  -7  10   1         35.52         28.48        15.59 o                         
  -6  10   1       2711.96       2660.85        56.18 o                         
  -5  10   1       3029.84       3159.90        83.51 o                         
  -4  10   1       3069.49       3170.91        50.52 o                         
  -3  10   1       5002.14       5378.36        71.57 o                         
  -2  10   1        583.28        499.77        18.58 o                         
  -1  10   1       5217.91       5249.21        60.61 o                         
   0  10   1        186.47        210.87        13.05 o                         
   1  10   1          8.31         13.64         8.50 o                         
   2  10   1       2128.88       2255.84        35.33 o                         
   3  10   1          1.11          2.23        10.89 o                         
   4  10   1        172.90        179.81        15.98 o                         
   5  10   1        260.53        184.27        19.94 o                         
   6  10   1       3192.12       3170.69        63.61 o                         
   7  10   1          0.14          6.89        12.46 o                         
   8  10   1         31.69         22.35        14.19 o                         
   9  10   1        604.36        605.05        25.41 o                         
  10  10   1        192.57        166.20        17.18 o                         
  11  10   1        777.09        872.96        29.78 o                         
  12  10   1         53.72         41.08        17.29 o                         
  13  10   1       2282.45       2158.79        90.57 o                         
  14  10   1         93.77        131.25        28.39 o                         
  15  10   1        225.66        232.77        61.25 o                         
  16  10   1         52.79         46.23        28.62 o                         
  17  10   1          0.64         -4.74        26.79 o                         
 -17  11   1         49.62         96.49        37.20 o                         
 -16  11   1        466.65        376.22        37.69 o                         
 -15  11   1         19.46         50.84        25.89 o                         
 -14  11   1        381.97        422.37        38.09 o                         
 -13  11   1         15.03          0.92        22.35 o                         
 -12  11   1       1000.12        930.67       109.77 o                         
 -11  11   1        472.21        560.50        38.65 o                         
 -10  11   1          2.17          1.33        15.36 o                         
  -9  11   1       2265.13       2271.51        47.66 o                         
  -8  11   1        275.68        285.85        44.35 o                         
  -7  11   1       1153.11       1219.16        40.81 o                         
  -6  11   1       6873.06       6881.59       107.38 o                         
  -5  11   1       7448.90       7971.69       102.28 o                         
  -4  11   1        466.43        596.42        33.88 o                         
  -3  11   1        417.29        344.40        31.44 o                         
  -2  11   1       5297.45       5419.81        64.73 o                         
  -1  11   1        368.83        396.40        21.13 o                         
   0  11   1         61.62         77.69         9.92 o                         
   1  11   1       9909.71      10626.86       111.60 o                         
   2  11   1       3060.63       2922.37        42.52 o                         
   3  11   1       4264.43       3990.93        60.69 o                         
   4  11   1       2300.37       2320.29        44.33 o                         
   5  11   1         33.35         23.15        13.63 o                         
   6  11   1          9.80          0.40        17.47 o                         
   7  11   1        419.41        451.24        26.71 o                         
   8  11   1       1477.66       1527.43        40.00 o                         
   9  11   1       1407.88       1436.68        40.38 o                         
  10  11   1       1471.25       1279.68        40.83 o                         
  11  11   1         58.13         39.95        28.45 o                         
  12  11   1        722.14        716.10        42.78 o                         
  13  11   1        151.80        145.98        28.15 o                         
  14  11   1       1748.18       1782.00       108.08 o                         
  15  11   1        140.12        193.28        32.46 o                         
  16  11   1         95.39        146.26        31.61 o                         
 -17  12   1         90.08         85.72        31.21 o                         
 -16  12   1         43.79         30.24        32.66 o                         
 -15  12   1          0.03         24.95        25.34 o                         
 -14  12   1         66.59         67.49        26.62 o                         
 -13  12   1        133.74        113.83        38.43 o                         
 -12  12   1         67.18         33.28        23.40 o                         
 -11  12   1        872.01        905.78        83.72 o                         
 -10  12   1       1247.35       1159.96        37.87 o                         
  -9  12   1        468.65        469.90        43.53 o                         
  -8  12   1       4445.45       4731.53       128.24 o                         
  -7  12   1       3241.04       3234.64        75.67 o                         
  -6  12   1          1.88        -17.61        13.90 o                         
  -5  12   1         77.25         68.01        14.63 o                         
  -4  12   1       5160.56       4966.26        71.75 o                         
  -3  12   1       1774.25       1619.01        36.23 o                         
  -2  12   1         17.35         28.05        16.44 o                         
  -1  12   1        240.43        192.82        15.90 o                         
   0  12   1         25.08         18.44        16.72 o                         
   1  12   1        277.08        301.33        20.92 o                         
   2  12   1       1946.73       2001.21        34.87 o                         
   3  12   1       2469.75       2469.01        46.11 o                         
   4  12   1        255.52        362.98        24.24 o                         
   5  12   1         53.43         35.23        14.44 o                         
   6  12   1       4121.00       3898.96        65.37 o                         
   7  12   1        356.65        347.17        37.14 o                         
   8  12   1       3074.01       2871.58        61.46 o                         
   9  12   1       7532.24       7393.38       120.76 o                         
  10  12   1        267.84        346.63        29.91 o                         
  11  12   1          9.27         18.72        22.75 o                         
  12  12   1       1233.20       1275.24        58.34 o                         
  13  12   1        281.76        304.56        39.87 o                         
  14  12   1         50.76         56.16        26.93 o                         
  15  12   1        247.45        271.99        35.10 o                         
  16  12   1        142.68         68.04        30.10 o                         
 -16  13   1        164.38        163.54        33.07 o                         
 -15  13   1         45.15          7.65        26.23 o                         
 -14  13   1        155.66        206.02        31.37 o                         
 -13  13   1        330.22        333.43        33.84 o                         
 -12  13   1        358.38        380.05        53.05 o                         
 -11  13   1        905.34        931.53        44.99 o                         
 -10  13   1       1079.99       1089.18        37.96 o                         
  -9  13   1        744.82        675.15        39.84 o                         
  -8  13   1       4493.68       4533.27        87.12 o                         
  -7  13   1          0.05          1.57        16.30 o                         
  -6  13   1      11940.47      11797.74       144.94 o                         
  -5  13   1        348.47        305.03        21.78 o                         
  -4  13   1       5876.16       6205.88       111.99 o                         
  -3  13   1        479.82        511.19        29.54 o                         
  -2  13   1        505.53        574.08        30.38 o                         
  -1  13   1         16.26         13.33        12.24 o                         
   0  13   1       1654.20       1742.99        39.05 o                         
   1  13   1          1.58        -10.67        13.47 o                         
   2  13   1        145.55        168.07        17.38 o                         
   3  13   1         19.47          8.17        15.81 o                         
   4  13   1        203.67        150.00        17.81 o                         
   5  13   1        596.01        518.50        29.13 o                         
   6  13   1       2585.74       2703.30        54.48 o                         
   7  13   1        562.06        516.20        30.15 o                         
   8  13   1          0.24        -23.82        15.88 o                         
   9  13   1       1742.65       1675.55        45.27 o                         
  10  13   1        239.02        266.85        27.22 o                         
  11  13   1        614.73        549.45        40.03 o                         
  12  13   1          8.59        -13.00        23.44 o                         
  13  13   1         29.36         -6.69        24.11 o                         
  14  13   1        614.46        619.53       117.65 o                         
  15  13   1         65.26          2.34        31.72 o                         
 -15  14   1          0.11         30.32        27.51 o                         
 -14  14   1        259.23        218.28        32.80 o                         
 -13  14   1         82.05        105.33        30.86 o                         
 -12  14   1        226.19        244.93        35.90 o                         
 -11  14   1        185.67        200.03        28.71 o                         
 -10  14   1          0.65        -11.37        17.38 o                         
  -9  14   1       2413.36       2450.75       127.57 o                         
  -8  14   1       1698.08       1663.22        45.48 o                         
  -7  14   1         93.86         93.87        18.97 o                         
  -6  14   1       1818.80       1592.91        49.21 o                         
  -5  14   1        119.05        168.10        23.16 o                         
  -4  14   1       3175.76       3141.23       102.66 o                         
  -3  14   1       1060.08        935.83        37.91 o                         
  -2  14   1       2981.86       3429.45        68.63 o                         
  -1  14   1        336.45        383.15        24.41 o                         
   0  14   1       1298.77       1190.74        33.97 o                         
   1  14   1        427.80        441.64        27.37 o                         
   2  14   1        130.57        196.20        18.05 o                         
   3  14   1         82.59        114.42        20.26 o                         
   4  14   1          0.44         20.45        17.94 o                         
   5  14   1       2811.08       2606.29        61.91 o                         
   6  14   1         58.29         30.58        17.46 o                         
   7  14   1        265.33        223.06        23.11 o                         
   8  14   1         16.18         14.91        15.36 o                         
   9  14   1        150.17        100.06        20.32 o                         
  10  14   1        718.41        698.03        35.31 o                         
  11  14   1        377.21        468.50        40.21 o                         
  12  14   1        484.27        444.17        39.20 o                         
  13  14   1        905.38        883.50        48.96 o                         
  14  14   1         98.20        153.24        33.99 o                         
 -14  15   1          0.54         36.92        26.78 o                         
 -13  15   1        380.13        375.62        37.03 o                         
 -12  15   1         68.33         25.63        25.51 o                         
 -11  15   1        273.14        259.95        39.99 o                         
 -10  15   1        221.01        204.35        23.90 o                         
  -9  15   1        412.34        381.49        33.50 o                         
  -8  15   1       1088.19       1080.82        45.44 o                         
  -7  15   1        856.81        792.44        40.46 o                         
  -6  15   1       2562.76       2326.81        82.40 o                         
  -5  15   1        510.00        412.22        32.67 o                         
  -4  15   1       1998.98       2172.91        67.76 o                         
  -3  15   1        633.73        669.39        36.19 o                         
  -2  15   1        427.79        437.21        32.40 o                         
  -1  15   1       1762.98       1709.82        41.90 o                         
   0  15   1        139.47        149.11        18.24 o                         
   1  15   1        735.63        817.99        40.83 o                         
   2  15   1       1631.40       1741.96        50.37 o                         
   3  15   1        179.09        190.18        23.70 o                         
   4  15   1        929.76        978.58        41.37 o                         
   5  15   1        719.73        770.26        39.02 o                         
   6  15   1          6.48         33.47        19.94 o                         
   7  15   1         48.05         48.15        21.72 o                         
   8  15   1       1414.75       1407.58        42.56 o                         
   9  15   1        291.97        258.19        24.61 o                         
  10  15   1         25.12         13.28        37.57 o                         
  11  15   1         74.00         46.27        25.89 o                         
  12  15   1         97.27        134.34        29.78 o                         
  13  15   1        499.97        586.82        46.21 o                         
  14  15   1         59.03         74.11        29.91 o                         
 -13  16   1          1.37         13.54        29.25 o                         
 -12  16   1         51.22         49.93        31.87 o                         
 -11  16   1         50.50         51.76        26.81 o                         
 -10  16   1        490.58        511.78        42.60 o                         
  -9  16   1          6.35        -26.73        20.32 o                         
  -8  16   1          8.89         25.87        21.96 o                         
  -7  16   1          2.90        -22.92        19.64 o                         
  -6  16   1        773.25        944.63        50.99 o                         
  -5  16   1        548.90        615.42        42.21 o                         
  -4  16   1        451.87        461.60        60.21 o                         
  -3  16   1        215.98        184.87        24.20 o                         
  -2  16   1       1362.26       1452.92        46.90 o                         
  -1  16   1       1289.28       1264.60        40.36 o                         
   0  16   1       4980.10       4888.74        77.28 o                         
   1  16   1        880.49        893.74        39.94 o                         
   2  16   1       3197.03       2998.78        68.33 o                         
   3  16   1       2380.63       2199.28        58.49 o                         
   4  16   1          0.60        -22.53        18.13 o                         
   5  16   1         30.08         67.92        21.13 o                         
   6  16   1        182.48        196.82        26.29 o                         
   7  16   1         85.05         99.88        23.96 o                         
   8  16   1        209.37        237.66        24.41 o                         
   9  16   1        147.13        159.79        22.61 o                         
  10  16   1         44.20         35.16        29.54 o                         
  11  16   1         14.66         55.35        31.29 o                         
  12  16   1        596.22        694.83        54.73 o                         
  13  16   1          1.54         -8.60        27.12 o                         
 -12  17   1         20.40         10.69        25.50 o                         
 -11  17   1         28.74         20.53        24.23 o                         
 -10  17   1         20.39         39.98        24.23 o                         
  -9  17   1         81.76        108.90        26.31 o                         
  -8  17   1         11.61         13.69        22.22 o                         
  -7  17   1         46.23         54.17        22.55 o                         
  -6  17   1        110.58        133.48        24.89 o                         
  -5  17   1        112.79         88.99        22.87 o                         
  -4  17   1       2060.83       2141.08        58.73 o                         
  -3  17   1         19.96         33.50        20.51 o                         
  -2  17   1         17.23         33.47        21.72 o                         
  -1  17   1       1463.87       1351.25        60.65 o                         
   0  17   1       1342.26       1411.28        48.36 o                         
   1  17   1        202.27        282.71        28.35 o                         
   2  17   1          1.88        -15.07        31.56 o                         
   3  17   1         25.03         14.78        20.19 o                         
   4  17   1       1405.94       1223.73        91.95 o                         
   5  17   1        796.00        870.86        41.98 o                         
   6  17   1        195.54        147.53        30.13 o                         
   7  17   1        472.48        408.53        35.56 o                         
   8  17   1        357.70        359.08        28.74 o                         
   9  17   1        435.93        412.24        31.52 o                         
  10  17   1         70.52        115.08        26.90 o                         
  11  17   1         63.83         19.19        25.11 o                         
 -11  18   1         93.18         39.62        26.06 o                         
 -10  18   1         36.00         81.51        25.70 o                         
  -9  18   1        338.25        417.14        37.04 o                         
  -8  18   1        182.55        185.12        42.57 o                         
  -7  18   1         24.33         24.14        22.48 o                         
  -6  18   1        696.33        668.92        41.12 o                         
  -5  18   1        760.40        859.27        43.13 o                         
  -4  18   1        298.13        297.52        30.38 o                         
  -3  18   1        300.44        259.54        28.92 o                         
  -2  18   1        107.88        172.89        25.35 o                         
  -1  18   1          5.08        -16.55        35.36 o                         
   0  18   1        953.78        974.00        78.99 o                         
   1  18   1         29.56         30.04        21.28 o                         
   2  18   1        584.23        499.85        36.49 o                         
   3  18   1        188.92        245.20        28.23 o                         
   4  18   1        518.55        529.45        37.29 o                         
   5  18   1        244.19        262.46        34.61 o                         
   6  18   1        592.30        564.67        39.65 o                         
   7  18   1        662.99        663.34        42.26 o                         
   8  18   1        121.79         94.39        22.52 o                         
   9  18   1        454.61        424.41        32.47 o                         
  10  18   1         38.72         55.13        35.34 o                         
 -10  19   1         76.92         76.66        28.03 o                         
  -9  19   1        280.41        324.02        35.60 o                         
  -8  19   1        583.86        485.27        39.67 o                         
  -7  19   1         15.92         -4.11        35.21 o                         
  -6  19   1          0.30         -7.03        21.46 o                         
  -5  19   1        249.15        300.87        31.46 o                         
  -4  19   1        360.91        353.16        32.29 o                         
  -3  19   1         15.59         53.74        22.22 o                         
  -2  19   1        471.42        501.58        72.23 o                         
  -1  19   1        181.73        186.04        63.20 o                         
   0  19   1         52.71          3.76        26.60 o                         
   1  19   1         57.93         47.03        33.60 o                         
   2  19   1        361.18        355.67        34.89 o                         
   3  19   1        477.69        415.91        35.19 o                         
   4  19   1        323.62        357.41        40.62 o                         
   5  19   1         13.61         -7.42        25.87 o                         
   6  19   1          0.48         28.44        45.79 o                         
   7  19   1         20.25         -9.73        38.49 o                         
   8  19   1         82.35         66.46        22.67 o                         
   9  19   1         54.69         41.10        24.11 o                         
  -8  20   1          3.40         20.53        25.10 o                         
  -7  20   1          2.10         -8.74        23.96 o                         
  -6  20   1         40.00         26.83        24.03 o                         
  -5  20   1        121.60        106.69        26.46 o                         
  -4  20   1         43.58         49.98        24.20 o                         
  -3  20   1          3.21        -26.33        26.60 o                         
  -2  20   1        581.45        452.24        45.75 o                         
  -1  20   1        138.55        135.31        33.50 o                         
   0  20   1         40.00         65.50        30.31 o                         
   1  20   1         23.68         79.22        31.37 o                         
   2  20   1         64.23         15.63        27.88 o                         
   3  20   1        147.89        133.26        27.77 o                         
   4  20   1         53.07          8.25        23.67 o                         
   5  20   1        101.07        166.06        28.95 o                         
   6  20   1        419.55        409.01        37.56 o                         
   7  20   1        141.77        111.35        27.97 o                         
  -5  21   1        202.83        129.39        28.90 o                         
  -4  21   1        311.47        318.07        42.02 o                         
  -3  21   1          1.86         46.16        31.37 o                         
  -2  21   1          0.73        -13.54        85.77 o                         
  -1  21   1          2.50        -27.95        62.45 o                         
   0  21   1        306.40        248.68        48.90 o                         
   1  21   1        163.90        136.71        35.63 o                         
   2  21   1         46.05         37.62        30.86 o                         
   3  21   1          2.53         45.43        25.42 o                         
   4  21   1         99.30        113.32        28.21 o                         
 -20   0   2        166.72        100.82        60.19 o                         
 -18   0   2        633.66        714.75        81.26 o                         
 -16   0   2         47.42          7.52        27.12 o                         
 -14   0   2        909.62        934.16        38.19 o                         
 -12   0   2        174.64        328.80        25.47 o                         
 -10   0   2         15.36         20.32         8.47 o                         
  -8   0   2        735.65        863.06        20.60 o                         
  -6   0   2       7615.97       7699.65       120.38 o                         
  -4   0   2      15402.96      15481.91       227.51 o                         
  -2   0   2      11349.70      10868.84       159.43 o                         
   0   0   2       6186.00       5691.91        86.59 o                         
   2   0   2      64415.57      65620.05       660.33 o                         
   4   0   2       1636.83       1323.12        23.69 o                         
   6   0   2          0.23         33.00         8.88 o                         
   8   0   2       4041.57       4762.58       109.03 o                         
  10   0   2         54.54         21.33        11.50 o                         
  12   0   2       1220.65       1176.21        38.03 o                         
  14   0   2       1527.68       1334.70        91.79 o                         
  16   0   2        176.66        174.55        58.68 o                         
  18   0   2       1848.32       2160.80       126.40 o                         
 -20   1   2        158.84        100.72        60.94 o                         
 -19   1   2         33.57         53.93        36.70 o                         
 -18   1   2         38.93         36.24        44.72 o                         
 -17   1   2        323.42        301.68        33.18 o                         
 -16   1   2         15.20          8.45        18.74 o                         
 -15   1   2        198.47        211.05        19.61 o                         
 -14   1   2         10.18         21.91        14.10 o                         
 -13   1   2       1790.66       1686.21        46.86 o                         
 -12   1   2        763.64        771.88        19.02 o                         
 -11   1   2        127.14        118.95         9.68 o                         
 -10   1   2          0.10          4.12         5.62 o                         
  -9   1   2       1546.15       1685.99        21.36 o                         
  -8   1   2          7.83         -5.00         4.87 o                         
  -7   1   2        623.86        437.60        11.51 o                         
  -6   1   2        244.59        258.70         8.68 o                         
  -5   1   2         34.86         24.46         5.24 o                         
  -4   1   2         22.44         12.50         7.38 o                         
  -3   1   2        117.60         22.82         5.61 o                         
  -2   1   2       6603.06       7272.80       107.90 o                         
  -1   1   2       7225.04       6588.22        56.43 o                         
   0   1   2         10.80         -1.85         3.43 o                         
   1   1   2      11887.44      11120.29        94.98 o                         
   2   1   2      52459.52      52068.39       398.85 o                         
   3   1   2       1450.57       1279.27        17.18 o                         
   4   1   2       2426.62       2421.02        25.93 o                         
   5   1   2         66.64         90.93         9.43 o                         
   6   1   2       9704.82       9407.73        81.02 o                         
   7   1   2      31480.49      32884.26       259.98 o                         
   8   1   2       1270.22       1258.69        28.92 o                         
   9   1   2       5588.03       5388.43        54.12 o                         
  10   1   2       1694.73       1620.87        30.12 o                         
  11   1   2        289.09        291.41        15.30 o                         
  12   1   2        568.11        590.75        21.84 o                         
  13   1   2       1426.48       1431.50        42.01 o                         
  14   1   2         56.47         71.55        45.24 o                         
  15   1   2          2.20          0.73        32.93 o                         
  16   1   2        247.77        201.83        42.52 o                         
  17   1   2         62.83         10.68        37.06 o                         
  18   1   2        272.05        310.48        49.87 o                         
  19   1   2          0.81         10.65        50.41 o                         
 -20   2   2        137.36        193.42        35.28 o                         
 -19   2   2         40.03         14.53        27.67 o                         
 -18   2   2         32.71        -17.35        25.22 o                         
 -17   2   2        716.24        725.34        46.04 o                         
 -16   2   2         21.33         10.68        18.78 o                         
 -15   2   2       1433.96       1492.68        43.74 o                         
 -14   2   2       3375.28       3325.62        53.78 o                         
 -13   2   2        288.59        277.42        19.51 o                         
 -12   2   2         62.64         57.33         9.59 o                         
 -11   2   2        469.67        352.84        13.65 o                         
 -10   2   2        257.62        286.05        12.56 o                         
  -9   2   2        989.32       1048.17        21.81 o                         
  -8   2   2        167.34         86.34         6.98 o                         
  -7   2   2      22855.93      22749.51       208.84 o                         
  -6   2   2       3620.69       3619.84        39.76 o                         
  -5   2   2       8786.18       8002.81        93.17 o                         
  -4   2   2      17743.64      18233.08       412.88 o                         
  -3   2   2      27367.21      28157.17       719.26 o                         
  -2   2   2      10954.88      11358.48       118.01 o                         
  -1   2   2        985.45       1112.49        22.01 o                         
   0   2   2        797.70        747.07         9.79 o                         
   1   2   2        551.59        723.75        20.30 o                         
   2   2   2      68788.04      70299.89       579.49 o                         
   3   2   2       5080.81       5590.78        52.19 o                         
   4   2   2       3248.01       3370.24        41.83 o                         
   5   2   2       9126.19       9183.38        78.07 o                         
   6   2   2       4401.02       4841.41        66.66 o                         
   7   2   2        375.52        340.85        15.06 o                         
   8   2   2        126.34        171.87        10.53 o                         
   9   2   2       2302.76       2304.69        30.67 o                         
  10   2   2       7544.13       7310.41        70.28 o                         
  11   2   2         23.72         33.41        11.22 o                         
  12   2   2       1711.20       1511.85        30.28 o                         
  13   2   2       2330.30       2260.08        57.93 o                         
  14   2   2        165.44        192.48        23.38 o                         
  15   2   2       1212.28       1182.67        64.56 o                         
  16   2   2        136.09        151.13        30.28 o                         
  17   2   2         70.31         54.17        39.37 o                         
  18   2   2        816.46        845.45        68.62 o                         
  19   2   2         54.55        -11.86        44.39 o                         
 -20   3   2        219.06        290.46        37.22 o                         
 -19   3   2         85.48         68.24        30.98 o                         
 -18   3   2        206.70        212.51        28.67 o                         
 -17   3   2        392.35        403.13        31.48 o                         
 -16   3   2        353.77        320.55        27.73 o                         
 -15   3   2       2176.14       2097.70        58.42 o                         
 -14   3   2        262.03        317.60        24.85 o                         
 -13   3   2         13.40          3.87        12.54 o                         
 -12   3   2        698.42        635.09        23.90 o                         
 -11   3   2        232.05        233.40        11.68 o                         
 -10   3   2        581.11        512.94        14.70 o                         
  -9   3   2       5145.39       4892.75        47.74 o                         
  -8   3   2        226.59        369.42        12.77 o                         
  -7   3   2       1166.97       1150.51        18.54 o                         
  -6   3   2      22294.34      22335.12       243.38 o                         
  -5   3   2      36331.92      36484.61       526.15 o                         
  -4   3   2       9822.40      10426.08       160.50 o                         
  -3   3   2      32211.03      35431.18       679.39 o                         
  -2   3   2        226.12        244.48        15.48 o                         
  -1   3   2          2.95         -7.65         5.10 o                         
   0   3   2     102067.95     103954.13       794.08 o                         
   1   3   2      20103.83      19447.93       152.22 o                         
   2   3   2        218.14        282.86        14.35 o                         
   3   3   2        311.22        330.67        12.19 o                         
   4   3   2       6636.53       6511.04        62.43 o                         
   5   3   2       1012.99       1030.00        16.46 o                         
   6   3   2        428.73        502.91        22.35 o                         
   7   3   2       6347.41       6324.43        59.94 o                         
   8   3   2      21419.88      20443.53       167.34 o                         
   9   3   2       4251.02       4379.94        46.64 o                         
  10   3   2        174.47        153.89        12.37 o                         
  11   3   2          5.07         21.53        10.19 o                         
  12   3   2        132.95        127.19        13.65 o                         
  13   3   2       1794.27       1803.09        41.34 o                         
  14   3   2       1140.01       1158.76        41.27 o                         
  15   3   2        143.60        203.69        24.89 o                         
  16   3   2       1321.18       1614.80       122.66 o                         
  17   3   2        216.71        195.55        34.77 o                         
  18   3   2        352.26        324.62        39.66 o                         
 -20   4   2        105.18        129.72        33.29 o                         
 -19   4   2         54.38         49.60        27.23 o                         
 -18   4   2        358.95        277.50        28.70 o                         
 -17   4   2          0.65        -26.80        19.63 o                         
 -16   4   2        296.61        336.91        27.31 o                         
 -15   4   2       2005.63       1946.13        62.99 o                         
 -14   4   2        853.34        790.15        33.58 o                         
 -13   4   2         16.29          3.16        15.15 o                         
 -12   4   2       5340.02       5261.94        62.02 o                         
 -11   4   2          1.14        -10.00         7.02 o                         
 -10   4   2       9787.86       9598.55        84.96 o                         
  -9   4   2         57.80         49.11        10.21 o                         
  -8   4   2       2400.51       2449.62        28.97 o                         
  -7   4   2       6678.91       6720.93        72.00 o                         
  -6   4   2       3918.30       3783.59        50.89 o                         
  -5   4   2        363.96        214.21        14.37 o                         
  -4   4   2       3081.44       3510.55        94.80 o                         
  -3   4   2      58750.88      60361.16       858.44 o                         
  -2   4   2      19429.51      20665.32       247.44 o                         
  -1   4   2     102585.29     106857.33      1198.24 o                         
   0   4   2      15012.72      15149.93       129.31 o                         
   1   4   2       7046.38       6755.65        61.50 o                         
   2   4   2        121.13        167.13         9.30 o                         
   3   4   2       7007.75       6386.46        60.99 o                         
   4   4   2       4514.79       4594.70        50.35 o                         
   5   4   2       9742.02       9853.78       115.79 o                         
   6   4   2        829.47        916.39        20.39 o                         
   7   4   2        130.06        180.69         9.92 o                         
   8   4   2        954.09        995.17        23.61 o                         
   9   4   2       1054.41        921.19        22.42 o                         
  10   4   2       5390.16       5264.90        65.04 o                         
  11   4   2         72.43         66.04        11.47 o                         
  12   4   2       1536.46       1673.88        32.53 o                         
  13   4   2         24.01         64.97        14.76 o                         
  14   4   2       1707.62       1966.46        73.84 o                         
  15   4   2        465.67        412.78        31.36 o                         
  16   4   2         34.02         40.67        26.73 o                         
  17   4   2       1405.16       1459.62        61.71 o                         
  18   4   2         34.28         27.52        30.05 o                         
 -20   5   2        232.21        283.88        46.24 o                         
 -19   5   2        137.26        216.79        32.42 o                         
 -18   5   2         24.33         35.14        22.43 o                         
 -17   5   2        885.49        832.98        39.19 o                         
 -16   5   2        218.48        182.13        24.03 o                         
 -15   5   2        754.21        734.40        35.16 o                         
 -14   5   2         14.06          3.74        17.56 o                         
 -13   5   2        429.59        549.34        29.54 o                         
 -12   5   2        863.22        838.48        25.58 o                         
 -11   5   2       1958.70       1981.65        27.96 o                         
 -10   5   2       2762.42       2470.13        38.48 o                         
  -9   5   2        478.78        358.09        15.01 o                         
  -8   5   2       2944.69       3338.92        40.94 o                         
  -7   5   2       4746.19       4425.42        75.69 o                         
  -6   5   2       3361.29       3630.96        50.48 o                         
  -5   5   2       2255.74       2334.68        73.73 o                         
  -4   5   2      21700.48      21864.63       267.08 o                         
  -3   5   2        261.43        244.97        29.34 o                         
  -2   5   2      18863.23      19324.25       200.40 o                         
  -1   5   2       8280.77       7428.74        74.39 o                         
   0   5   2       1375.50       1117.31        17.63 o                         
   1   5   2        392.96        421.40        12.21 o                         
   2   5   2       1751.29       2038.11        25.12 o                         
   3   5   2       2663.98       2495.13        29.66 o                         
   4   5   2       1088.50       1102.98        25.91 o                         
   5   5   2        707.51        859.54        34.77 o                         
   6   5   2       1560.67       1719.29        29.27 o                         
   7   5   2         92.64         69.65         9.40 o                         
   8   5   2       5268.17       5060.57        56.91 o                         
   9   5   2        405.09        414.89        18.02 o                         
  10   5   2        864.85        805.65        22.78 o                         
  11   5   2       3226.88       3213.70        44.99 o                         
  12   5   2         50.75         28.39        12.29 o                         
  13   5   2        687.59        691.82        33.67 o                         
  14   5   2       1558.45       1699.63        65.81 o                         
  15   5   2       1731.48       1933.20        52.79 o                         
  16   5   2          4.99         19.65        22.04 o                         
  17   5   2         45.49         58.82        52.67 o                         
  18   5   2         83.86         73.28        81.26 o                         
 -20   6   2        174.52        261.38        35.77 o                         
 -19   6   2        205.85        272.93        34.19 o                         
 -18   6   2         92.26         85.86        27.84 o                         
 -17   6   2        170.99        149.83        28.15 o                         
 -16   6   2        126.05        159.61        23.54 o                         
 -15   6   2          0.11         24.40        20.42 o                         
 -14   6   2         21.36          3.94        17.77 o                         
 -13   6   2       2815.62       2722.00        54.84 o                         
 -12   6   2        222.43        211.67        19.75 o                         
 -11   6   2        984.93        994.51        25.93 o                         
 -10   6   2       1242.59       1145.53        23.03 o                         
  -9   6   2       3425.31       3207.41        39.65 o                         
  -8   6   2       3738.36       3352.19        39.94 o                         
  -7   6   2       4603.21       4663.32        63.06 o                         
  -6   6   2         63.72         52.99        13.59 o                         
  -5   6   2        983.20       1067.44        44.82 o                         
  -4   6   2      14727.88      15663.63       239.79 o                         
  -3   6   2       2842.04       2779.57        46.62 o                         
  -2   6   2       5738.95       5269.39        60.81 o                         
  -1   6   2        158.96        198.21        11.25 o                         
   0   6   2          3.24         18.68         6.58 o                         
   1   6   2       6819.54       7694.34        93.05 o                         
   2   6   2       1515.82       1723.23        25.66 o                         
   3   6   2         21.21         28.77         7.26 o                         
   4   6   2      14715.16      14375.70       128.96 o                         
   5   6   2       3277.31       3563.51        41.71 o                         
   6   6   2         34.40         42.31         8.90 o                         
   7   6   2       2502.78       2501.53        35.78 o                         
   8   6   2          7.52          1.90         8.69 o                         
   9   6   2       1941.00       2055.07        33.37 o                         
  10   6   2       1898.41       1936.49        47.65 o                         
  11   6   2       1240.60       1172.32        27.77 o                         
  12   6   2       6550.33       6531.03       112.07 o                         
  13   6   2        199.16        129.96        17.72 o                         
  14   6   2         41.89         40.22        23.89 o                         
  15   6   2        237.12        278.67        34.47 o                         
  16   6   2        224.89        247.10        32.76 o                         
  17   6   2          3.65         18.02        24.98 o                         
  18   6   2        739.97        934.07        65.77 o                         
 -19   7   2        687.09        504.65        42.75 o                         
 -18   7   2        253.40        241.98        32.98 o                         
 -17   7   2         25.69          2.37        24.32 o                         
 -16   7   2         63.01         82.43        25.60 o                         
 -15   7   2        188.80        234.82        28.71 o                         
 -14   7   2        321.52        290.28        25.31 o                         
 -13   7   2         24.52         16.75        16.79 o                         
 -12   7   2         19.63         40.41        16.03 o                         
 -11   7   2        896.82        900.91        25.76 o                         
 -10   7   2       3700.37       3845.06        52.44 o                         
  -9   7   2       1634.92       1474.68        25.62 o                         
  -8   7   2       4423.98       4441.17        55.39 o                         
  -7   7   2       6255.37       6347.14        80.75 o                         
  -6   7   2         61.25        118.38        28.97 o                         
  -5   7   2         80.78         92.50        14.17 o                         
  -4   7   2        315.84        303.81        21.68 o                         
  -3   7   2        913.61        814.41        25.70 o                         
  -2   7   2      14266.79      14584.63       140.19 o                         
  -1   7   2       1911.52       1882.27        30.15 o                         
   0   7   2        439.90        404.26        14.84 o                         
   1   7   2        475.14        553.38        15.25 o                         
   2   7   2       5500.82       5450.65        55.51 o                         
   3   7   2       4624.49       4504.86        61.35 o                         
   4   7   2       2201.07       2371.80        34.15 o                         
   5   7   2       2191.93       2082.44        29.76 o                         
   6   7   2       1838.42       1846.67        39.87 o                         
   7   7   2        123.83        132.55        11.27 o                         
   8   7   2       3015.35       3273.63        43.01 o                         
   9   7   2       7421.41       7422.47        79.01 o                         
  10   7   2        912.03        869.46        33.76 o                         
  11   7   2        823.33        754.08        24.92 o                         
  12   7   2        769.10        876.06        34.07 o                         
  13   7   2        345.70        305.66        25.18 o                         
  14   7   2         64.35         46.26        28.11 o                         
  15   7   2        138.38         60.30        26.23 o                         
  16   7   2        131.03         83.49        27.97 o                         
  17   7   2         64.01         72.29        28.71 o                         
  18   7   2        729.24        810.60        99.31 o                         
 -19   8   2         17.61         55.89        29.64 o                         
 -18   8   2         40.05         58.44        26.70 o                         
 -17   8   2        552.58        468.50        39.71 o                         
 -16   8   2         15.13         36.01        24.68 o                         
 -15   8   2          1.93        -10.89        28.10 o                         
 -14   8   2        682.88        574.83        52.13 o                         
 -13   8   2          0.50          1.13        23.50 o                         
 -12   8   2         76.61        108.87        22.56 o                         
 -11   8   2        640.15        644.15        29.28 o                         
 -10   8   2       1132.92       1212.56        28.65 o                         
  -9   8   2       1998.39       1952.99        36.10 o                         
  -8   8   2        442.19        385.82        23.51 o                         
  -7   8   2       6609.53       6481.90        83.47 o                         
  -6   8   2       2712.03       2693.32        64.90 o                         
  -5   8   2      21632.70      21907.65       274.36 o                         
  -4   8   2       4098.02       4661.21        72.64 o                         
  -3   8   2       3862.50       3627.81        51.10 o                         
  -2   8   2        578.29        477.64        15.59 o                         
  -1   8   2       3371.97       3609.11        39.70 o                         
   0   8   2        109.88         67.41         8.97 o                         
   1   8   2       1760.45       2020.21        33.47 o                         
   2   8   2       2827.96       2838.38        35.41 o                         
   3   8   2       5851.91       5927.47        76.97 o                         
   4   8   2         83.64         98.27        12.78 o                         
   5   8   2       5262.20       5324.96        57.13 o                         
   6   8   2        999.82       1196.53        23.69 o                         
   7   8   2       1235.91       1312.35        28.63 o                         
   8   8   2        233.84        240.97        15.63 o                         
   9   8   2       1218.42       1207.13        30.30 o                         
  10   8   2        562.76        592.71        36.58 o                         
  11   8   2         23.50         21.66        13.47 o                         
  12   8   2         53.96         42.44        16.78 o                         
  13   8   2         15.86         20.96        19.73 o                         
  14   8   2        219.81        196.61        43.74 o                         
  15   8   2         27.01          8.91        24.12 o                         
  16   8   2        423.81        426.30        39.83 o                         
  17   8   2         32.26         23.26        27.12 o                         
 -19   9   2         84.51        136.93        31.47 o                         
 -18   9   2        355.61        417.23        39.63 o                         
 -17   9   2        571.51        533.33        42.25 o                         
 -16   9   2        777.51        705.02        43.55 o                         
 -15   9   2          2.37         23.74        23.22 o                         
 -14   9   2          7.78        -13.57        21.98 o                         
 -13   9   2        469.41        434.39        34.71 o                         
 -12   9   2       3505.55       3496.14        75.38 o                         
 -11   9   2        235.57        213.97        24.67 o                         
 -10   9   2       1468.96       1489.48        40.68 o                         
  -9   9   2          9.95         38.17        16.52 o                         
  -8   9   2       3471.96       3752.85        58.64 o                         
  -7   9   2        654.00        682.15        23.06 o                         
  -6   9   2       1203.25        962.52        32.99 o                         
  -5   9   2        978.82       1169.93        42.52 o                         
  -4   9   2       2266.02       2500.57        43.74 o                         
  -3   9   2       1884.94       2091.34        40.40 o                         
  -2   9   2       1235.67       1109.56        21.39 o                         
  -1   9   2         14.94         -4.12         6.53 o                         
   0   9   2       7560.25       7748.08        82.96 o                         
   1   9   2        829.55        938.54        22.44 o                         
   2   9   2         62.06         33.01         8.92 o                         
   3   9   2       1686.96       1607.04        42.57 o                         
   4   9   2        484.96        384.21        21.62 o                         
   5   9   2       3401.99       3649.13        50.70 o                         
   6   9   2        525.53        616.84        29.50 o                         
   7   9   2        519.71        579.43        25.59 o                         
   8   9   2         51.96         58.29        12.88 o                         
   9   9   2        151.43        132.79        15.07 o                         
  10   9   2       3708.12       3619.29        55.52 o                         
  11   9   2        267.01        259.04        19.53 o                         
  12   9   2        296.29        289.08        24.81 o                         
  13   9   2        213.28        264.06        38.65 o                         
  14   9   2       1673.15       1716.53        89.64 o                         
  15   9   2        607.59        526.90        41.58 o                         
  16   9   2         97.14        137.19        30.42 o                         
  17   9   2        745.33        754.22        49.62 o                         
 -18  10   2         10.71         15.64        28.00 o                         
 -17  10   2        177.10        179.16        31.85 o                         
 -16  10   2        185.24        207.04        31.64 o                         
 -15  10   2          4.85         15.80        23.80 o                         
 -14  10   2         14.05         34.92        27.59 o                         
 -13  10   2         59.91         45.92        23.24 o                         
 -12  10   2        274.38        289.54        29.02 o                         
 -11  10   2         10.17         26.73        21.72 o                         
 -10  10   2       1247.58       1277.34        62.77 o                         
  -9  10   2       5317.63       5284.55        92.90 o                         
  -8  10   2       3311.04       3334.05        67.45 o                         
  -7  10   2       1063.03       1183.11        54.00 o                         
  -6  10   2       8790.20       8418.37       149.49 o                         
  -5  10   2         36.12         50.20        14.17 o                         
  -4  10   2       6849.96       7454.95        94.26 o                         
  -3  10   2        166.65        125.58        13.16 o                         
  -2  10   2       7260.66       8016.82       132.05 o                         
  -1  10   2      12475.90      12759.90       116.59 o                         
   0  10   2       5994.64       6378.70        72.16 o                         
   1  10   2         36.76         77.58        10.27 o                         
   2  10   2       2006.85       2100.77        40.61 o                         
   3  10   2       1740.10       1726.33        49.42 o                         
   4  10   2        433.74        421.49        23.40 o                         
   5  10   2       3102.69       2862.13        59.24 o                         
   6  10   2        236.66        199.50        15.46 o                         
   7  10   2        466.58        479.16        22.36 o                         
   8  10   2        688.26        729.23        30.64 o                         
   9  10   2         40.75         43.17        13.93 o                         
  10  10   2         23.63          5.17        13.76 o                         
  11  10   2        183.22        194.95        18.86 o                         
  12  10   2       1363.44       1314.12        55.82 o                         
  13  10   2        577.85        576.77        33.53 o                         
  14  10   2       1504.50       1492.38        66.89 o                         
  15  10   2        402.16        341.13        60.54 o                         
  16  10   2         44.71         38.79        28.31 o                         
 -18  11   2         43.91         63.81        30.16 o                         
 -17  11   2          0.89        -17.06        25.76 o                         
 -16  11   2        134.38        139.53        29.60 o                         
 -15  11   2         99.61         40.73        27.69 o                         
 -14  11   2        756.32        601.31        40.86 o                         
 -13  11   2        450.38        450.80        36.98 o                         
 -12  11   2       1722.51       1593.92        54.15 o                         
 -11  11   2        550.07        556.81        38.32 o                         
 -10  11   2       2510.52       2521.67        51.25 o                         
  -9  11   2        416.54        440.69        33.19 o                         
  -8  11   2        375.19        401.50        30.85 o                         
  -7  11   2        541.55        465.59        29.79 o                         
  -6  11   2        872.84        997.72        36.47 o                         
  -5  11   2       9262.99       9538.99       117.33 o                         
  -4  11   2       7664.91       7339.09        93.80 o                         
  -3  11   2        117.34        116.56        13.22 o                         
  -2  11   2          6.51         -2.61         9.55 o                         
  -1  11   2        176.40        155.54        13.30 o                         
   0  11   2        179.86        166.37        14.53 o                         
   1  11   2        199.86        176.00        12.80 o                         
   2  11   2       2869.15       2711.34        41.13 o                         
   3  11   2        309.31        271.45        19.78 o                         
   4  11   2       1674.62       1773.90        39.55 o                         
   5  11   2         42.27         20.38        13.66 o                         
   6  11   2          9.75          7.69        13.65 o                         
   7  11   2       2623.67       2480.00        50.14 o                         
   8  11   2        402.00        369.35        22.61 o                         
   9  11   2        174.35        200.72        18.60 o                         
  10  11   2        213.14        267.74        20.29 o                         
  11  11   2         74.77         93.90        16.71 o                         
  12  11   2       2815.20       2724.37        59.60 o                         
  13  11   2         66.05         82.82        20.62 o                         
  14  11   2        493.44        529.66        34.27 o                         
  15  11   2        755.73        714.02        48.08 o                         
  16  11   2        238.15        244.04        35.77 o                         
 -17  12   2         38.33         29.72        40.52 o                         
 -16  12   2        237.20        228.91        34.17 o                         
 -15  12   2         53.72         19.22        25.49 o                         
 -14  12   2        274.71        249.14        31.48 o                         
 -13  12   2         13.29          9.82        22.40 o                         
 -12  12   2          1.80         28.44        22.37 o                         
 -11  12   2        507.77        558.48        38.50 o                         
 -10  12   2        177.09        134.41        19.67 o                         
  -9  12   2        704.93        689.24        70.21 o                         
  -8  12   2          0.14        -10.63        17.94 o                         
  -7  12   2       1165.01       1186.66        41.39 o                         
  -6  12   2        102.67         69.95        15.38 o                         
  -5  12   2        239.57        333.38        23.02 o                         
  -4  12   2         43.77         37.66        12.93 o                         
  -3  12   2        555.63        675.92        30.69 o                         
  -2  12   2         40.68        112.94        16.69 o                         
  -1  12   2        150.40        169.09        15.71 o                         
   0  12   2        285.41        290.74        21.24 o                         
   1  12   2         55.27         54.54        10.96 o                         
   2  12   2        258.59        258.68        16.19 o                         
   3  12   2         13.35         18.38        13.34 o                         
   4  12   2       9824.58       9970.35       124.58 o                         
   5  12   2        874.10        992.67        33.57 o                         
   6  12   2       1904.24       1855.16        44.35 o                         
   7  12   2        164.07        156.61        19.64 o                         
   8  12   2        714.28        588.29        31.06 o                         
   9  12   2       1090.88       1123.87        38.29 o                         
  10  12   2        368.16        424.71        29.86 o                         
  11  12   2        213.12        247.68        24.78 o                         
  12  12   2        329.93        348.67        34.03 o                         
  13  12   2          0.07          8.22        24.25 o                         
  14  12   2       1214.87       1298.44        63.52 o                         
  15  12   2        301.98        321.35        37.20 o                         
 -16  13   2        220.64        136.36        32.28 o                         
 -15  13   2        270.58        309.12        53.00 o                         
 -14  13   2         24.39         14.35        36.01 o                         
 -13  13   2        529.08        555.15        39.90 o                         
 -12  13   2          7.57        -36.45        24.39 o                         
 -11  13   2        569.18        514.44        38.39 o                         
 -10  13   2       1068.47       1021.13        45.16 o                         
  -9  13   2        205.28        269.34        28.08 o                         
  -8  13   2        204.74        193.89        25.16 o                         
  -7  13   2       8881.60       8876.00       117.14 o                         
  -6  13   2        558.62        487.83        29.10 o                         
  -5  13   2        620.44        672.85        46.52 o                         
  -4  13   2       1870.83       1995.92        50.67 o                         
  -3  13   2       1601.10       1600.45        62.56 o                         
  -2  13   2        424.55        347.04        26.29 o                         
  -1  13   2        554.47        587.85        25.87 o                         
   0  13   2       1469.04       1675.11        60.38 o                         
   1  13   2         37.94         68.14        13.42 o                         
   2  13   2        278.55        253.61        19.11 o                         
   3  13   2        867.32        854.09        30.60 o                         
   4  13   2        169.25        187.10        19.70 o                         
   5  13   2        408.06        382.45        26.71 o                         
   6  13   2         27.67         19.65        16.58 o                         
   7  13   2        127.82        136.79        17.85 o                         
   8  13   2         15.05          8.40        21.72 o                         
   9  13   2         48.58         38.50        18.39 o                         
  10  13   2        636.83        678.91        38.23 o                         
  11  13   2        764.02        800.81        44.74 o                         
  12  13   2         16.06         -3.64        23.60 o                         
  13  13   2         35.90         30.23        26.04 o                         
  14  13   2        196.76        139.83        76.28 o                         
  15  13   2        263.19        308.90        37.91 o                         
 -16  14   2        223.33        261.71        36.37 o                         
 -15  14   2          0.50          8.83        59.18 o                         
 -14  14   2        899.88       1013.96        79.04 o                         
 -13  14   2         60.98        122.50        27.76 o                         
 -12  14   2        796.20        848.34        46.06 o                         
 -11  14   2         30.62         10.22        25.11 o                         
 -10  14   2        108.64         95.12        24.89 o                         
  -9  14   2        764.70        759.82        41.63 o                         
  -8  14   2        471.17        370.56        27.18 o                         
  -7  14   2       2297.17       2336.07        66.14 o                         
  -6  14   2       1322.26       1349.12        46.33 o                         
  -5  14   2        133.91        216.97        38.37 o                         
  -4  14   2       2302.38       2470.67        78.41 o                         
  -3  14   2        404.32        441.69        30.64 o                         
  -2  14   2       5584.80       6031.10       110.99 o                         
  -1  14   2        533.81        563.47        27.39 o                         
   0  14   2       2063.39       1899.08        44.52 o                         
   1  14   2        100.51        101.96        15.88 o                         
   2  14   2       1330.69       1374.83        44.29 o                         
   3  14   2          0.66         -4.46        17.01 o                         
   4  14   2        300.84        352.44        30.23 o                         
   5  14   2         23.96         37.45        17.11 o                         
   6  14   2       1759.26       1469.65        63.42 o                         
   7  14   2         60.15         85.61        17.43 o                         
   8  14   2        882.53        842.19        41.88 o                         
   9  14   2        671.53        611.51        33.10 o                         
  10  14   2        205.83        272.45        25.82 o                         
  11  14   2         11.13         43.60        29.45 o                         
  12  14   2        108.43        150.28        31.61 o                         
  13  14   2         20.27         47.94        28.15 o                         
  14  14   2         12.29         36.06        28.10 o                         
 -15  15   2        459.73        438.56        40.84 o                         
 -14  15   2          2.12         -7.74        26.65 o                         
 -13  15   2         29.14        -10.94        24.78 o                         
 -12  15   2         52.62         14.51        24.46 o                         
 -11  15   2        449.27        520.46        39.07 o                         
 -10  15   2          2.86          6.48        29.34 o                         
  -9  15   2        160.08        210.82        27.21 o                         
  -8  15   2       1000.63        943.65        48.99 o                         
  -7  15   2        203.81        157.14        24.24 o                         
  -6  15   2          3.91         15.30        19.80 o                         
  -5  15   2       2775.56       2801.27        65.15 o                         
  -4  15   2         20.45         13.47        18.13 o                         
  -3  15   2       2486.67       2349.14        59.53 o                         
  -2  15   2        190.51        168.67        28.05 o                         
  -1  15   2          6.72         -0.15        29.47 o                         
   0  15   2        489.72        541.97        27.63 o                         
   1  15   2        498.09        593.79        34.14 o                         
   2  15   2          1.23          6.94        17.61 o                         
   3  15   2        932.94        965.38        40.21 o                         
   4  15   2        224.51        217.20        25.42 o                         
   5  15   2       2045.02       2100.95        57.29 o                         
   6  15   2        752.37        727.79        39.34 o                         
   7  15   2        750.34        742.64        34.37 o                         
   8  15   2        409.62        356.33        27.42 o                         
   9  15   2        156.33        117.55        20.01 o                         
  10  15   2        936.89        959.54        39.74 o                         
  11  15   2        145.59        182.72        30.33 o                         
  12  15   2         51.20         42.79        47.68 o                         
  13  15   2        200.99        190.16        32.92 o                         
 -14  16   2        165.57        149.11        49.66 o                         
 -13  16   2        158.14        104.58        34.05 o                         
 -12  16   2         11.74         55.62        30.80 o                         
 -11  16   2        301.64        394.16        59.60 o                         
 -10  16   2        443.71        411.33        35.28 o                         
  -9  16   2        569.24        515.89        43.92 o                         
  -8  16   2         22.55         28.00        22.00 o                         
  -7  16   2       2345.47       2318.50        62.54 o                         
  -6  16   2       3308.84       3065.25        71.23 o                         
  -5  16   2        147.57        157.44        24.60 o                         
  -4  16   2         56.82         99.33        21.68 o                         
  -3  16   2       1205.68       1188.73        43.99 o                         
  -2  16   2       1126.91       1111.28        53.02 o                         
  -1  16   2        223.48        214.93        25.48 o                         
   0  16   2         68.34         52.22        20.22 o                         
   1  16   2        809.91        934.71        40.25 o                         
   2  16   2         66.11         55.58        24.85 o                         
   3  16   2        313.96        342.82        29.70 o                         
   4  16   2        642.44        678.50        38.21 o                         
   5  16   2        917.19        861.05        41.98 o                         
   6  16   2         92.35         63.01        23.72 o                         
   7  16   2        858.59        829.92        36.32 o                         
   8  16   2        372.98        306.03        26.42 o                         
   9  16   2        617.07        741.26        36.17 o                         
  10  16   2          4.16        -21.99        20.03 o                         
  11  16   2        411.07        355.01        47.55 o                         
  12  16   2        635.08        636.30        47.09 o                         
 -13  17   2        165.11        162.57        38.26 o                         
 -12  17   2          4.55         26.59        25.47 o                         
 -11  17   2         34.27         10.68        24.29 o                         
 -10  17   2        880.42        934.22        76.91 o                         
  -9  17   2          0.50          4.49        22.29 o                         
  -8  17   2        180.68        205.65        32.51 o                         
  -7  17   2          0.01        -18.38        19.94 o                         
  -6  17   2        393.27        491.50        49.43 o                         
  -5  17   2         86.87        109.37        23.74 o                         
  -4  17   2          0.26          4.17        19.64 o                         
  -3  17   2        443.21        509.71        35.28 o                         
  -2  17   2       2531.49       2457.28        61.97 o                         
  -1  17   2         58.59         77.66        27.12 o                         
   0  17   2        184.64        132.59        32.31 o                         
   1  17   2          8.06         24.08        20.26 o                         
   2  17   2        105.65         78.05        29.75 o                         
   3  17   2          1.02        -20.09        18.95 o                         
   4  17   2          4.72         -6.25        19.35 o                         
   5  17   2        341.75        311.53        47.87 o                         
   6  17   2         15.07         20.66        24.92 o                         
   7  17   2         99.22         89.69        20.85 o                         
   8  17   2          0.97        -11.14        18.38 o                         
   9  17   2         35.20         45.39        20.72 o                         
  10  17   2         72.34         88.06        22.55 o                         
  11  17   2         62.15         32.51        26.31 o                         
 -11  18   2        155.87        133.79        50.39 o                         
 -10  18   2        234.43        187.25        30.31 o                         
  -9  18   2         25.60         48.28        32.30 o                         
  -8  18   2        344.90        257.08        37.90 o                         
  -7  18   2          7.35         27.70        21.85 o                         
  -6  18   2        134.64        135.37        26.03 o                         
  -5  18   2         69.07         87.75        24.03 o                         
  -4  18   2         75.39         81.07        24.52 o                         
  -3  18   2       1679.07       1524.73        51.21 o                         
  -2  18   2         51.61         91.28        21.92 o                         
  -1  18   2       2927.03       2867.40        84.06 o                         
   0  18   2        335.90        362.20        39.80 o                         
   1  18   2        590.41        558.32        37.06 o                         
   2  18   2        619.77        576.07        37.93 o                         
   3  18   2        175.48        224.08        29.05 o                         
   4  18   2        150.39        174.51        26.48 o                         
   5  18   2        784.36        710.17        41.37 o                         
   6  18   2          7.31         19.13        22.87 o                         
   7  18   2        335.73        348.60        35.18 o                         
   8  18   2         14.45         54.87        20.72 o                         
   9  18   2        100.24        162.66        24.75 o                         
  10  18   2        320.57        337.13        36.19 o                         
 -10  19   2         54.98         27.86        25.87 o                         
  -9  19   2         16.61         -4.23        28.09 o                         
  -8  19   2         39.27         36.61        24.29 o                         
  -7  19   2         92.05        129.03        45.66 o                         
  -6  19   2         62.92         22.13        35.22 o                         
  -5  19   2        215.13        251.16        37.21 o                         
  -4  19   2         46.04         20.54        21.96 o                         
  -3  19   2        147.07        171.80        28.08 o                         
  -2  19   2         15.19          3.04        65.46 o                         
  -1  19   2         51.06        126.41        30.86 o                         
   0  19   2        560.59        570.22        48.40 o                         
   1  19   2        728.68        581.28        38.21 o                         
   2  19   2         98.94        163.93        26.63 o                         
   3  19   2         42.52          6.43        21.96 o                         
   4  19   2        245.32        223.09        61.09 o                         
   5  19   2         86.30         64.18        24.83 o                         
   6  19   2         36.98        -22.08        23.17 o                         
   7  19   2        549.09        570.01        36.07 o                         
   8  19   2          7.18          2.62        25.19 o                         
  -8  20   2          8.82          8.24        24.87 o                         
  -7  20   2          5.10         30.09        24.29 o                         
  -6  20   2        267.64        206.39        29.79 o                         
  -5  20   2         52.99         77.36        25.33 o                         
  -4  20   2        518.26        520.19        39.04 o                         
  -3  20   2          5.70         23.72        29.25 o                         
  -2  20   2         46.32         10.23        29.25 o                         
  -1  20   2         32.89         39.74        29.74 o                         
   0  20   2        974.91       1002.38        57.43 o                         
   1  20   2        311.18        311.49        40.39 o                         
   2  20   2        320.90        287.29        31.76 o                         
   3  20   2          8.70         17.19        22.67 o                         
   4  20   2        365.25        370.13        35.30 o                         
   5  20   2          9.70          3.77        24.00 o                         
   6  20   2          0.05         25.32        25.34 o                         
  -5  21   2         40.92        105.96        26.97 o                         
  -4  21   2         95.62         61.79        33.50 o                         
  -3  21   2        235.73        291.90        73.73 o                         
  -2  21   2        160.28        201.49        40.63 o                         
  -1  21   2       1099.78       1084.87        61.71 o                         
   0  21   2          2.19         56.92        30.80 o                         
   1  21   2         33.61         34.71        31.27 o                         
   2  21   2         34.22         43.90        30.80 o                         
   3  21   2         30.94        -18.63        23.01 o                         
 -21   0   3         55.56         31.60        60.19 o                         
 -19   0   3        670.86        624.47        85.77 o                         
 -17   0   3        154.52        249.45        44.39 o                         
 -15   0   3        917.85        994.27        41.05 o                         
 -13   0   3       3003.61       2946.17        61.66 o                         
 -11   0   3       7153.43       7210.78        88.10 o                         
  -9   0   3        134.97        333.48        37.02 o                         
  -7   0   3       5278.41       4660.48        83.52 o                         
  -5   0   3       3747.18       3549.04        63.81 o                         
  -3   0   3         44.79         46.06         5.77 o                         
  -1   0   3      22014.83      21205.92       308.29 o                         
   1   0   3       8955.13       9603.15       148.29 o                         
   3   0   3        602.13        544.33        48.65 o                         
   5   0   3       1047.41       1176.35        30.62 o                         
   7   0   3       3711.25       3637.69        52.41 o                         
   9   0   3       1990.31       1870.21        37.00 o                         
  11   0   3       2034.03       2091.03        48.78 o                         
  13   0   3        524.81        484.53        73.73 o                         
  15   0   3       2698.31       2491.85       127.90 o                         
  17   0   3        257.13        207.65        66.21 o                         
 -21   1   3         13.05        -33.12        38.74 o                         
 -20   1   3          4.81        -15.80        37.24 o                         
 -19   1   3         99.63         58.71        47.16 o                         
 -18   1   3       1117.14       1192.11        51.84 o                         
 -17   1   3         23.02         -6.66        20.63 o                         
 -16   1   3       1191.04       1053.46        38.91 o                         
 -15   1   3       5403.99       5122.54        71.94 o                         
 -14   1   3         64.80         46.54        13.25 o                         
 -13   1   3        621.80        565.54        22.54 o                         
 -12   1   3        827.16        999.38        24.63 o                         
 -11   1   3          8.46         22.77         7.18 o                         
 -10   1   3          1.40          5.00         4.83 o                         
  -9   1   3        646.95        707.74        18.39 o                         
  -8   1   3       2135.78       2146.64        34.55 o                         
  -7   1   3      17061.78      16262.18       201.76 o                         
  -6   1   3       6484.29       6315.57        73.50 o                         
  -5   1   3         91.23        158.70        11.29 o                         
  -4   1   3      19106.79      18593.25       191.32 o                         
  -3   1   3       2952.88       2979.23        32.06 o                         
  -2   1   3       1275.88       1282.07        18.34 o                         
  -1   1   3      19861.12      19366.86       162.10 o                         
   0   1   3       6725.20       6516.27        82.77 o                         
   1   1   3       3353.91       3151.46        36.21 o                         
   2   1   3       1686.69       1479.11        20.52 o                         
   3   1   3        536.87        499.19        17.40 o                         
   4   1   3       6260.30       6000.55        53.97 o                         
   5   1   3      13992.40      13625.08       112.53 o                         
   6   1   3      11094.67      10426.47        89.94 o                         
   7   1   3       3487.61       3363.61        37.67 o                         
   8   1   3       2793.30       2948.02        37.43 o                         
   9   1   3         73.13         78.05        11.46 o                         
  10   1   3       2204.48       2094.49        30.95 o                         
  11   1   3         42.32         51.23        10.40 o                         
  12   1   3        652.61        622.03        23.09 o                         
  13   1   3        705.71        679.41        32.32 o                         
  14   1   3         76.62         12.18        36.11 o                         
  15   1   3        138.60        128.96        51.91 o                         
  16   1   3         40.47         49.41        39.33 o                         
  17   1   3         26.55          8.28        47.40 o                         
  18   1   3         18.04         -8.01        51.16 o                         
 -21   2   3          4.16        -32.21        39.33 o                         
 -20   2   3          0.94        -17.93        27.88 o                         
 -19   2   3        822.10        692.80        45.56 o                         
 -18   2   3        844.93        893.20        39.98 o                         
 -17   2   3       2131.54       2063.72        51.96 o                         
 -16   2   3          3.23         19.27        18.64 o                         
 -15   2   3         59.07         54.56        16.19 o                         
 -14   2   3        527.24        447.10        24.52 o                         
 -13   2   3        160.51        150.28        15.50 o                         
 -12   2   3         96.88        153.74        14.77 o                         
 -11   2   3       8721.40       8863.51        79.47 o                         
 -10   2   3       2081.73       1949.94        24.94 o                         
  -9   2   3         54.25         35.14         8.82 o                         
  -8   2   3       9328.56       9152.00       122.42 o                         
  -7   2   3       1941.86       1940.31        37.52 o                         
  -6   2   3          8.81         14.72         8.60 o                         
  -5   2   3      79900.22      79786.16      1232.38 o                         
  -4   2   3      18251.66      18585.04       318.49 o                         
  -3   2   3      35979.62      37782.11       437.56 o                         
  -2   2   3      10752.88      11576.10       185.88 o                         
  -1   2   3       6996.34       7020.62        56.77 o                         
   0   2   3      20160.76      20570.96       158.74 o                         
   1   2   3      18300.14      18575.19       157.78 o                         
   2   2   3       1863.27       1716.51        22.60 o                         
   3   2   3       2284.48       2064.28        34.80 o                         
   4   2   3        803.33        572.86        12.87 o                         
   5   2   3        909.55        930.82        21.74 o                         
   6   2   3       4846.28       4922.94        48.24 o                         
   7   2   3        813.76        671.79        16.85 o                         
   8   2   3          1.41          2.78         7.40 o                         
   9   2   3       1626.71       1668.03        48.40 o                         
  10   2   3        256.13        279.00        15.16 o                         
  11   2   3        273.94        261.70        15.76 o                         
  12   2   3        919.41        861.84        25.66 o                         
  13   2   3         45.50         25.75        14.74 o                         
  14   2   3        331.21        385.94        34.21 o                         
  15   2   3        914.91       1082.82        51.11 o                         
  16   2   3        186.52        206.03        44.65 o                         
  17   2   3         28.90         -5.43        39.20 o                         
  18   2   3          1.67        -58.11        38.74 o                         
 -20   3   3       1011.00        890.85        58.51 o                         
 -19   3   3        712.44        656.00        45.33 o                         
 -18   3   3        141.94        145.30        25.44 o                         
 -17   3   3       2060.55       1935.76        51.76 o                         
 -16   3   3       3629.17       3749.94        77.97 o                         
 -15   3   3          3.19         -2.13        17.48 o                         
 -14   3   3         23.19          8.09        13.86 o                         
 -13   3   3       2372.42       2454.29        42.89 o                         
 -12   3   3         66.79        105.56        17.31 o                         
 -11   3   3       5713.10       5907.33        57.14 o                         
 -10   3   3       1545.59       1432.68        23.82 o                         
  -9   3   3        106.13         85.36        10.71 o                         
  -8   3   3        891.97        926.42        19.41 o                         
  -7   3   3      16208.91      16666.02       176.52 o                         
  -6   3   3       2133.63       2044.36        36.94 o                         
  -5   3   3         77.78        125.16        10.84 o                         
  -4   3   3       8298.49       9061.90       141.90 o                         
  -3   3   3       1574.35       1322.75        33.66 o                         
  -2   3   3      60183.20      63418.64       638.59 o                         
  -1   3   3      12720.67      13518.99       125.44 o                         
   0   3   3       1846.72       2044.98        21.64 o                         
   1   3   3      33493.84      33139.43       256.69 o                         
   2   3   3       1845.94       1488.28        20.70 o                         
   3   3   3       3699.70       3860.03        69.65 o                         
   4   3   3      21054.83      20448.62       177.29 o                         
   5   3   3       1654.54       1470.41        40.74 o                         
   6   3   3      10380.47      10662.62        91.73 o                         
   7   3   3       1380.31       1343.93        27.48 o                         
   8   3   3       3191.08       3472.47        39.23 o                         
   9   3   3        152.10        187.03        11.80 o                         
  10   3   3       1171.35       1190.96        26.51 o                         
  11   3   3        493.11        504.15        25.46 o                         
  12   3   3         16.52         10.71        11.74 o                         
  13   3   3       2689.56       2868.01        73.73 o                         
  14   3   3        896.40        982.64        47.13 o                         
  15   3   3       2246.65       1937.72        84.15 o                         
  16   3   3         56.50         13.97        26.45 o                         
  17   3   3        264.42        335.70        38.53 o                         
  18   3   3        550.35        655.89        68.00 o                         
 -20   4   3         80.80        126.49        31.56 o                         
 -19   4   3         50.85          9.75        22.57 o                         
 -18   4   3        611.00        494.36        34.98 o                         
 -17   4   3        523.73        558.60        34.58 o                         
 -16   4   3        679.45        698.41        34.81 o                         
 -15   4   3        260.30        220.27        23.46 o                         
 -14   4   3       2283.49       2204.97        49.67 o                         
 -13   4   3        111.35         78.33        14.37 o                         
 -12   4   3        206.80        215.86        15.90 o                         
 -11   4   3          1.50          5.00        10.47 o                         
 -10   4   3       3044.62       3181.27        39.41 o                         
  -9   4   3       5775.75       6123.51        79.22 o                         
  -8   4   3       1544.54       1942.85        44.86 o                         
  -7   4   3       8871.10       8439.68       174.05 o                         
  -6   4   3       4123.45       3401.20        86.30 o                         
  -5   4   3       2192.65       2230.88        52.67 o                         
  -4   4   3        155.65        173.62        15.40 o                         
  -3   4   3       9017.00       8893.29       133.29 o                         
  -2   4   3      12154.30      13019.70       137.98 o                         
  -1   4   3       2707.89       2590.35        46.04 o                         
   0   4   3      44715.50      44520.34       341.66 o                         
   1   4   3       5793.87       5759.74        50.08 o                         
   2   4   3       2384.90       2379.19        30.76 o                         
   3   4   3       8249.28       8116.70        76.11 o                         
   4   4   3        140.59        101.82         8.40 o                         
   5   4   3       5928.36       6091.88        75.49 o                         
   6   4   3      12502.17      12856.21       118.73 o                         
   7   4   3       1479.94       1422.57        31.99 o                         
   8   4   3          0.07        -12.25         8.17 o                         
   9   4   3        177.15        208.67        14.09 o                         
  10   4   3        495.44        482.06        19.95 o                         
  11   4   3        250.39        234.14        16.10 o                         
  12   4   3        258.46        237.88        17.35 o                         
  13   4   3       1497.37       1354.00        37.29 o                         
  14   4   3         40.90         37.12        20.21 o                         
  15   4   3          2.67         -4.75        22.80 o                         
  16   4   3          9.63         12.82        27.12 o                         
  17   4   3        108.35         86.93        31.74 o                         
  18   4   3        100.24         94.95        38.68 o                         
 -20   5   3        327.74        285.04        35.75 o                         
 -19   5   3         72.82         83.34        23.87 o                         
 -18   5   3          2.81         -8.71        20.89 o                         
 -17   5   3         22.20         38.02        20.88 o                         
 -16   5   3        416.36        422.43        29.54 o                         
 -15   5   3          3.63          9.53        18.53 o                         
 -14   5   3       2617.07       2576.77        57.77 o                         
 -13   5   3        167.93        167.65        19.64 o                         
 -12   5   3       3338.68       3148.36        48.19 o                         
 -11   5   3         28.50         49.02        11.27 o                         
 -10   5   3       5040.82       4934.94        54.36 o                         
  -9   5   3       1256.12       1241.98        24.51 o                         
  -8   5   3         23.61         22.89         8.21 o                         
  -7   5   3       4798.73       5056.17        87.54 o                         
  -6   5   3        890.70        795.32        34.00 o                         
  -5   5   3      12647.80      14233.59       219.56 o                         
  -4   5   3       5843.98       5591.49        96.25 o                         
  -3   5   3       3153.55       3359.56        51.19 o                         
  -2   5   3        266.99        257.67        14.63 o                         
  -1   5   3      46568.59      47200.23       477.08 o                         
   0   5   3      13234.43      12680.78       111.18 o                         
   1   5   3       1486.21       1304.51        17.19 o                         
   2   5   3       3294.86       3592.83        42.05 o                         
   3   5   3       5861.18       5720.83        57.26 o                         
   4   5   3        226.95        219.80        11.41 o                         
   5   5   3        258.72        321.42        22.66 o                         
   6   5   3       3613.36       3499.83        50.25 o                         
   7   5   3        467.43        465.45        17.72 o                         
   8   5   3       2155.01       2362.07        35.23 o                         
   9   5   3         31.31         25.32        10.19 o                         
  10   5   3        736.58        664.72        27.09 o                         
  11   5   3        134.87        157.98        14.48 o                         
  12   5   3        937.82        849.88        26.51 o                         
  13   5   3         87.88         85.72        16.22 o                         
  14   5   3        197.75        145.21        23.10 o                         
  15   5   3          0.16          3.59        20.32 o                         
  16   5   3        211.93        210.22        40.48 o                         
  17   5   3         26.54         15.59        37.62 o                         
  18   5   3        562.77        511.34        57.19 o                         
 -20   6   3        502.31        484.00        47.76 o                         
 -19   6   3         62.04         53.22        27.51 o                         
 -18   6   3         17.76          5.96        24.71 o                         
 -17   6   3        103.18         45.60        21.49 o                         
 -16   6   3        100.75         85.43        22.59 o                         
 -15   6   3        230.44        237.54        24.41 o                         
 -14   6   3       7374.63       7249.50       109.46 o                         
 -13   6   3        826.23        909.38        34.02 o                         
 -12   6   3        418.19        423.00        26.26 o                         
 -11   6   3         15.00          8.99        10.66 o                         
 -10   6   3        102.01        101.73         9.90 o                         
  -9   6   3       2726.52       2982.32        41.32 o                         
  -8   6   3        101.29        146.21        13.59 o                         
  -7   6   3      11756.49      11545.84       132.96 o                         
  -6   6   3       4929.13       5755.92       151.23 o                         
  -5   6   3       3373.64       3634.16       106.84 o                         
  -4   6   3       1960.09       2026.69        48.91 o                         
  -3   6   3        170.33        117.77        10.84 o                         
  -2   6   3      15637.85      16520.61       174.66 o                         
  -1   6   3       2862.32       2778.55        54.54 o                         
   0   6   3       2705.49       2672.58        31.23 o                         
   1   6   3         20.12          2.90         4.82 o                         
   2   6   3       4747.30       4859.79        48.55 o                         
   3   6   3       1316.99       1948.61        27.28 o                         
   4   6   3       7991.53       8356.51        96.34 o                         
   5   6   3        181.36        283.79        14.50 o                         
   6   6   3       1078.81       1151.60        23.45 o                         
   7   6   3       8077.56       8878.08        88.39 o                         
   8   6   3       5067.03       5329.45        60.40 o                         
   9   6   3        161.48        150.88        13.16 o                         
  10   6   3        142.36        122.41        13.63 o                         
  11   6   3       2663.86       2692.19        47.81 o                         
  12   6   3         77.62        160.54        21.53 o                         
  13   6   3        198.16        188.87        19.53 o                         
  14   6   3        420.29        451.56        64.58 o                         
  15   6   3       1628.35       1664.98        65.44 o                         
  16   6   3        944.89        909.42        49.62 o                         
  17   6   3          4.08        -21.55        75.24 o                         
 -20   7   3          0.03         25.00        27.75 o                         
 -19   7   3          4.53         27.28        27.15 o                         
 -18   7   3         18.18         36.11        25.95 o                         
 -17   7   3        166.44        229.57        31.09 o                         
 -16   7   3        649.05        592.28        40.46 o                         
 -15   7   3         49.33         31.66        19.57 o                         
 -14   7   3        866.36        814.23        45.01 o                         
 -13   7   3        175.84        135.75        19.73 o                         
 -12   7   3        296.12        241.79        20.83 o                         
 -11   7   3        979.64       1009.57        45.18 o                         
 -10   7   3        220.93        172.11        14.78 o                         
  -9   7   3       2002.70       2261.09        56.40 o                         
  -8   7   3         92.58        103.39        13.24 o                         
  -7   7   3        889.60        854.59        30.88 o                         
  -6   7   3       6616.99       7706.45       110.28 o                         
  -5   7   3       1370.84       1851.66        82.80 o                         
  -4   7   3        177.81         91.79        16.47 o                         
  -3   7   3        177.98        208.86        12.76 o                         
  -2   7   3         13.62         35.04         8.39 o                         
  -1   7   3      11805.32      11486.77       125.81 o                         
   0   7   3       1338.48       1261.41        21.17 o                         
   1   7   3       3185.46       3036.55        39.70 o                         
   2   7   3          0.73         38.11         7.30 o                         
   3   7   3       3458.87       3796.37        42.87 o                         
   4   7   3       2635.82       2976.90        37.91 o                         
   5   7   3       4864.10       5150.95        56.17 o                         
   6   7   3          1.81         10.39         8.22 o                         
   7   7   3       1277.33       1122.78        26.47 o                         
   8   7   3        553.68        525.52        19.91 o                         
   9   7   3        119.99        109.28        12.80 o                         
  10   7   3         42.00         15.88        11.62 o                         
  11   7   3        910.85        811.47        28.48 o                         
  12   7   3        274.80        268.01        28.89 o                         
  13   7   3        179.69        137.47        20.00 o                         
  14   7   3        708.55        783.88        44.22 o                         
  15   7   3        223.15        191.02        30.52 o                         
  16   7   3         26.04         41.32        29.98 o                         
  17   7   3         51.82         27.10        27.82 o                         
 -19   8   3         23.05         33.47        30.94 o                         
 -18   8   3          1.85         10.51        33.34 o                         
 -17   8   3        300.40        314.86        34.85 o                         
 -16   8   3        132.73         93.80        26.20 o                         
 -15   8   3          7.23          2.55        39.48 o                         
 -14   8   3       4347.33       4069.06        85.20 o                         
 -13   8   3          1.44          9.13        20.96 o                         
 -12   8   3         92.09         56.55        16.72 o                         
 -11   8   3        216.32        226.66        19.60 o                         
 -10   8   3       3441.86       3285.08        47.77 o                         
  -9   8   3       1417.96       1472.54        38.49 o                         
  -8   8   3       3202.88       3104.74        50.46 o                         
  -7   8   3        174.76        141.43        17.61 o                         
  -6   8   3       1387.87       1489.84        38.78 o                         
  -5   8   3        239.32        368.16        23.96 o                         
  -4   8   3        681.73        811.98        29.93 o                         
  -3   8   3       4292.84       4183.98        62.98 o                         
  -2   8   3        310.35        333.67        17.56 o                         
  -1   8   3      10635.69      11109.81       111.65 o                         
   0   8   3        129.58        160.09        11.80 o                         
   1   8   3       1008.69        828.70        18.83 o                         
   2   8   3        780.64        835.45        30.51 o                         
   3   8   3       1936.17       2371.43        34.20 o                         
   4   8   3        300.75        252.76        12.36 o                         
   5   8   3        431.99        410.98        16.31 o                         
   6   8   3        929.59        873.90        21.78 o                         
   7   8   3         83.60         74.31        10.80 o                         
   8   8   3         15.96         10.76        11.14 o                         
   9   8   3        531.34        555.39        23.81 o                         
  10   8   3       6634.36       6272.31        80.36 o                         
  11   8   3          2.79          9.86        13.58 o                         
  12   8   3        863.10        840.67        34.41 o                         
  13   8   3         21.22         19.02        24.70 o                         
  14   8   3        176.58        178.20        39.87 o                         
  15   8   3         17.84         30.12        25.32 o                         
  16   8   3        767.11        709.67        46.48 o                         
  17   8   3         22.61         10.69        64.23 o                         
 -19   9   3          1.77        -38.07        25.38 o                         
 -18   9   3        242.24        192.12        32.28 o                         
 -17   9   3          3.72         -4.05        24.36 o                         
 -16   9   3        260.24        268.89        38.55 o                         
 -15   9   3        213.69        215.83        29.13 o                         
 -14   9   3          0.04        -20.44        25.03 o                         
 -13   9   3       2361.73       2342.97        62.69 o                         
 -12   9   3        489.96        412.11        34.04 o                         
 -11   9   3       9714.95       9354.83       142.91 o                         
 -10   9   3         41.04         54.55        13.83 o                         
  -9   9   3       2111.73       2080.12        51.48 o                         
  -8   9   3        971.98        985.11        35.90 o                         
  -7   9   3        613.14        711.31        31.25 o                         
  -6   9   3        512.92        406.37        26.03 o                         
  -5   9   3       7889.05       8014.58       138.85 o                         
  -4   9   3        860.56       1088.76        26.98 o                         
  -3   9   3         51.38         81.15         8.95 o                         
  -2   9   3        418.01        446.46        16.31 o                         
  -1   9   3       4676.07       4764.57        54.80 o                         
   0   9   3        207.15        225.06        13.55 o                         
   1   9   3          0.37         12.33         8.52 o                         
   2   9   3       2860.46       3043.94        38.34 o                         
   3   9   3       4174.49       4042.91        46.75 o                         
   4   9   3       2199.76       2058.86        35.67 o                         
   5   9   3       2557.98       2453.09        39.99 o                         
   6   9   3        397.44        310.89        18.99 o                         
   7   9   3        390.16        357.85        23.60 o                         
   8   9   3        212.32        230.35        22.89 o                         
   9   9   3        200.97        162.39        16.65 o                         
  10   9   3        823.51        759.95        28.30 o                         
  11   9   3       1226.12       1342.00        44.52 o                         
  12   9   3       2730.57       2965.90        74.06 o                         
  13   9   3         51.74         88.29        20.43 o                         
  14   9   3        563.84        564.88        33.65 o                         
  15   9   3         36.45         67.66        26.70 o                         
  16   9   3        114.28        136.02        37.10 o                         
 -18  10   3         75.27         81.67        31.47 o                         
 -17  10   3        133.96        149.56        31.35 o                         
 -16  10   3        162.77        169.22        33.50 o                         
 -15  10   3         20.11         27.61        24.12 o                         
 -14  10   3        516.54        594.28        40.60 o                         
 -13  10   3        177.25        141.26        31.96 o                         
 -12  10   3       1105.78       1079.50        45.60 o                         
 -11  10   3       1543.21       1560.90        50.83 o                         
 -10  10   3        330.10        265.84        25.95 o                         
  -9  10   3          6.01          2.41        16.32 o                         
  -8  10   3       2696.00       2687.52        58.77 o                         
  -7  10   3        190.47        277.49        23.60 o                         
  -6  10   3       4473.08       4803.96        80.17 o                         
  -5  10   3        912.24        936.93        44.02 o                         
  -4  10   3       2769.81       2869.04        46.94 o                         
  -3  10   3        201.97        235.98        13.53 o                         
  -2  10   3       3050.59       2599.39        36.03 o                         
  -1  10   3       2460.06       2722.69        38.92 o                         
   0  10   3        607.82        703.55        23.39 o                         
   1  10   3       1680.92       1605.58        30.55 o                         
   2  10   3       1880.19       1839.61        35.73 o                         
   3  10   3       2546.27       2761.49        37.22 o                         
   4  10   3        587.04        682.08        23.46 o                         
   5  10   3          4.39          0.18        10.37 o                         
   6  10   3       1393.66       1354.80        31.61 o                         
   7  10   3         13.66         22.43        12.02 o                         
   8  10   3       1213.61       1191.87        31.73 o                         
   9  10   3       1033.08        961.31        30.48 o                         
  10  10   3       2668.07       2745.80        78.28 o                         
  11  10   3        114.35        135.38        21.82 o                         
  12  10   3        746.51        674.47        34.58 o                         
  13  10   3         25.48          7.02        18.23 o                         
  14  10   3        287.97        221.24        25.17 o                         
  15  10   3          3.41         16.86        26.43 o                         
  16  10   3        535.17        528.88        45.71 o                         
 -18  11   3        116.67         74.16        30.07 o                         
 -17  11   3        103.69         70.41        28.71 o                         
 -16  11   3        160.85        203.46        38.94 o                         
 -15  11   3        252.85        361.20        34.89 o                         
 -14  11   3        274.86        323.53        46.46 o                         
 -13  11   3        955.86        926.50        45.60 o                         
 -12  11   3       2511.00       2463.65        65.21 o                         
 -11  11   3        837.22        889.57        95.34 o                         
 -10  11   3        145.52         83.47        22.49 o                         
  -9  11   3        360.66        357.74        30.06 o                         
  -8  11   3         40.54         42.86        18.26 o                         
  -7  11   3        662.45        551.24        30.98 o                         
  -6  11   3       1005.29        947.37        35.61 o                         
  -5  11   3       1435.24       1609.17        36.37 o                         
  -4  11   3        530.98        520.19        23.43 o                         
  -3  11   3          1.65         -1.09        11.29 o                         
  -2  11   3       2409.01       2514.18        37.75 o                         
  -1  11   3        190.00        112.40        11.69 o                         
   0  11   3       2818.39       3093.57        44.56 o                         
   1  11   3       1985.91       2101.69        35.11 o                         
   2  11   3       3422.58       3303.99        46.44 o                         
   3  11   3        535.89        480.55        24.98 o                         
   4  11   3          0.01         -7.53        12.33 o                         
   5  11   3        700.15        717.72        24.45 o                         
   6  11   3       1412.13       1348.88        32.98 o                         
   7  11   3       1536.82       1588.80        36.57 o                         
   8  11   3         43.76         17.38        14.10 o                         
   9  11   3         20.04         44.40        18.13 o                         
  10  11   3        128.84        123.05        21.55 o                         
  11  11   3        255.30        196.72        19.81 o                         
  12  11   3        159.53        140.03        22.17 o                         
  13  11   3          1.31         -8.15        18.45 o                         
  14  11   3        455.47        468.01        33.24 o                         
  15  11   3        128.90         82.07        33.86 o                         
 -17  12   3        108.94         60.03        29.44 o                         
 -16  12   3         65.34         82.76        63.13 o                         
 -15  12   3        370.99        363.40        41.32 o                         
 -14  12   3         28.96         22.82        22.71 o                         
 -13  12   3          8.18         13.40        27.70 o                         
 -12  12   3        251.51        292.09        30.80 o                         
 -11  12   3        312.04        323.03        34.52 o                         
 -10  12   3        136.77        122.54        24.23 o                         
  -9  12   3        362.85        359.58        30.66 o                         
  -8  12   3        734.14        803.94        58.78 o                         
  -7  12   3       2681.03       2714.82        60.21 o                         
  -6  12   3        474.06        376.82        24.09 o                         
  -5  12   3         49.08         72.09        17.16 o                         
  -4  12   3        109.50        155.67        18.46 o                         
  -3  12   3       2228.84       1934.27        67.55 o                         
  -2  12   3       4319.32       4108.90        71.52 o                         
  -1  12   3       4600.34       4947.50        70.65 o                         
   0  12   3         16.56         -0.88         9.37 o                         
   1  12   3       1135.97       1096.16        26.72 o                         
   2  12   3        834.59       1001.97        30.53 o                         
   3  12   3         34.31         61.41        15.02 o                         
   4  12   3        261.87        308.73        23.46 o                         
   5  12   3        570.48        543.60        35.32 o                         
   6  12   3         66.35         77.88        15.93 o                         
   7  12   3       1502.06       1522.88        41.63 o                         
   8  12   3        305.48        302.83        21.48 o                         
   9  12   3         28.41         36.04        15.78 o                         
  10  12   3        414.61        497.34        38.60 o                         
  11  12   3        777.03        791.67        32.12 o                         
  12  12   3        175.37        196.01        29.43 o                         
  13  12   3        599.01        525.48        42.66 o                         
  14  12   3        145.79        195.43        48.00 o                         
  15  12   3        224.13        345.06        38.79 o                         
 -17  13   3        197.99        167.52        43.74 o                         
 -16  13   3          0.52         45.60        26.99 o                         
 -15  13   3         92.27         89.95        28.84 o                         
 -14  13   3        320.10        266.95        32.95 o                         
 -13  13   3         18.61         25.52        26.94 o                         
 -12  13   3        998.98       1036.50        47.92 o                         
 -11  13   3          2.03         20.22        29.28 o                         
 -10  13   3         25.52          7.28        21.28 o                         
  -9  13   3       1574.53       1459.25        49.19 o                         
  -8  13   3        757.29        747.42        38.49 o                         
  -7  13   3       1519.14       1509.07        40.74 o                         
  -6  13   3       1602.92       1562.41        61.95 o                         
  -5  13   3         53.48        107.97        27.22 o                         
  -4  13   3       2394.08       2408.16        55.31 o                         
  -3  13   3       1119.98       1187.43        39.09 o                         
  -2  13   3        502.68        615.34        43.29 o                         
  -1  13   3        506.54        583.49        29.44 o                         
   0  13   3        435.64        385.44        23.34 o                         
   1  13   3        307.47        329.61        21.92 o                         
   2  13   3       1244.56       1214.23        34.50 o                         
   3  13   3        115.56         89.65        16.68 o                         
   4  13   3       3797.71       3937.06        65.52 o                         
   5  13   3        560.90        510.98        43.00 o                         
   6  13   3       2031.38       2069.43        42.78 o                         
   7  13   3       1251.37       1246.99        35.24 o                         
   8  13   3         91.88         58.89        19.19 o                         
   9  13   3         22.59         17.30        26.06 o                         
  10  13   3         71.51         82.37        21.24 o                         
  11  13   3         38.67         12.42        24.00 o                         
  12  13   3       1338.70       1324.66        55.86 o                         
  13  13   3       1179.88       1203.42        83.62 o                         
  14  13   3        790.09        806.68        50.44 o                         
 -16  14   3        264.05        277.84        42.69 o                         
 -15  14   3         41.15         24.33        27.33 o                         
 -14  14   3        117.39         84.05        27.66 o                         
 -13  14   3          6.13          5.80        23.91 o                         
 -12  14   3        210.81        223.58        30.33 o                         
 -11  14   3        860.59        855.66        44.25 o                         
 -10  14   3        583.68        593.22        39.30 o                         
  -9  14   3        161.43        157.32        26.34 o                         
  -8  14   3        608.13        533.43        36.47 o                         
  -7  14   3       3008.21       3032.92        68.03 o                         
  -6  14   3        523.44        480.12        33.86 o                         
  -5  14   3        905.49        971.76        39.67 o                         
  -4  14   3       1491.26       1625.54        47.49 o                         
  -3  14   3         13.87          2.98        16.46 o                         
  -2  14   3       1045.53       1050.51        37.64 o                         
  -1  14   3        184.08        175.02        20.41 o                         
   0  14   3         17.42         49.97        14.39 o                         
   1  14   3        521.89        551.42        32.67 o                         
   2  14   3        383.08        320.89        33.43 o                         
   3  14   3        105.03        101.20        21.13 o                         
   4  14   3        187.40        206.04        24.54 o                         
   5  14   3         95.41        106.65        19.34 o                         
   6  14   3        901.24        829.16        30.83 o                         
   7  14   3        270.49        263.87        21.61 o                         
   8  14   3         57.86         53.16        17.48 o                         
   9  14   3          0.38         17.78        18.54 o                         
  10  14   3        226.76        228.73        25.38 o                         
  11  14   3        237.22        190.15        30.33 o                         
  12  14   3         37.87         -6.68        25.14 o                         
  13  14   3        418.02        521.08        43.16 o                         
 -15  15   3          0.80          8.83        26.78 o                         
 -14  15   3         59.52         43.95        27.76 o                         
 -13  15   3        667.23        649.19        44.66 o                         
 -12  15   3       1219.12       1219.88        52.57 o                         
 -11  15   3       1263.71       1263.29        62.24 o                         
 -10  15   3        106.37        172.27        33.50 o                         
  -9  15   3        617.98        584.99        67.12 o                         
  -8  15   3        416.31        378.42        31.51 o                         
  -7  15   3        382.45        489.47        69.97 o                         
  -6  15   3          4.99          4.26        18.11 o                         
  -5  15   3         73.92         45.67        19.31 o                         
  -4  15   3       1189.39       1218.50        50.09 o                         
  -3  15   3        870.57        803.69        42.95 o                         
  -2  15   3        171.28        174.75        21.96 o                         
  -1  15   3          0.20         16.09        24.23 o                         
   0  15   3       1855.57       1802.12        63.35 o                         
   1  15   3        218.50        196.82        23.74 o                         
   2  15   3        209.92        213.40        31.86 o                         
   3  15   3         94.00         51.40        20.55 o                         
   4  15   3        147.47        105.06        22.87 o                         
   5  15   3          0.32          1.47        19.53 o                         
   6  15   3       1195.75       1196.01        39.43 o                         
   7  15   3        196.53        231.09        25.88 o                         
   8  15   3       1290.11       1254.33        37.85 o                         
   9  15   3         92.37         58.04        18.18 o                         
  10  15   3        245.95        194.57        25.45 o                         
  11  15   3        428.65        482.11        41.65 o                         
  12  15   3        415.53        457.90        41.33 o                         
  13  15   3        455.84        430.87        41.61 o                         
 -14  16   3        188.75        233.42        39.89 o                         
 -13  16   3        264.75        318.19        41.94 o                         
 -12  16   3          5.50        -17.29        28.18 o                         
 -11  16   3         49.19         43.50        24.83 o                         
 -10  16   3        308.87        349.88        33.58 o                         
  -9  16   3         54.83         67.16        24.70 o                         
  -8  16   3        134.87        128.50        24.83 o                         
  -7  16   3         41.21         40.45        31.25 o                         
  -6  16   3       2451.43       2293.37        60.81 o                         
  -5  16   3         75.20        107.67        26.76 o                         
  -4  16   3        552.93        506.15        34.12 o                         
  -3  16   3        187.85        129.61        22.55 o                         
  -2  16   3         13.26        -28.90        20.85 o                         
  -1  16   3       2804.48       2878.17        85.38 o                         
   0  16   3       1234.94       1201.55        88.03 o                         
   1  16   3          9.94         31.97        19.53 o                         
   2  16   3         50.74         40.40        41.20 o                         
   3  16   3        125.70        100.21        35.68 o                         
   4  16   3         37.94          4.36        19.68 o                         
   5  16   3        317.39        351.59        37.47 o                         
   6  16   3        165.40        143.43        21.76 o                         
   7  16   3        635.43        676.10        34.66 o                         
   8  16   3        226.59        217.51        24.74 o                         
   9  16   3          0.89        -12.72        18.47 o                         
  10  16   3        443.09        542.67        43.00 o                         
  11  16   3        221.27        224.90        28.66 o                         
  12  16   3          9.06         60.16        28.71 o                         
 -13  17   3        121.34         69.66        27.69 o                         
 -12  17   3        278.59        304.10        34.16 o                         
 -11  17   3          0.12        -15.22        22.83 o                         
 -10  17   3        115.11        177.91        28.95 o                         
  -9  17   3         97.14         75.38        24.89 o                         
  -8  17   3          0.17         15.55        21.72 o                         
  -7  17   3         79.80        120.40        24.78 o                         
  -6  17   3        937.86        894.98        42.83 o                         
  -5  17   3       1740.72       1724.67        73.12 o                         
  -4  17   3        547.58        561.12        53.59 o                         
  -3  17   3        279.79        287.60        27.77 o                         
  -2  17   3       1652.68       1478.46        56.91 o                         
  -1  17   3        161.14        196.08        31.37 o                         
   0  17   3         18.56         20.38        25.27 o                         
   1  17   3         23.87         -5.39        19.94 o                         
   2  17   3         10.98         55.60        21.68 o                         
   3  17   3        541.61        449.25        35.28 o                         
   4  17   3        156.77        170.93        32.49 o                         
   5  17   3       1245.97       1267.88        49.42 o                         
   6  17   3        114.52        113.64        21.55 o                         
   7  17   3         68.31         43.11        19.65 o                         
   8  17   3        101.15        113.07        22.57 o                         
   9  17   3         13.01         20.54        20.32 o                         
  10  17   3        717.10        690.99        38.35 o                         
 -12  18   3         24.13         32.25        26.82 o                         
 -11  18   3        151.71        202.45        31.46 o                         
 -10  18   3        140.49        138.65        28.64 o                         
  -9  18   3          0.92          4.83        34.33 o                         
  -8  18   3         70.49        141.55        41.83 o                         
  -7  18   3        117.27        128.70        26.93 o                         
  -6  18   3        733.64        658.98        50.39 o                         
  -5  18   3       2312.47       2487.14        65.44 o                         
  -4  18   3        118.61         67.48        22.80 o                         
  -3  18   3         48.15         68.01        22.48 o                         
  -2  18   3       2800.02       2705.18       115.11 o                         
  -1  18   3         39.40        -33.10        23.92 o                         
   0  18   3        174.12        161.84        49.66 o                         
   1  18   3        662.15        620.07        38.78 o                         
   2  18   3       2275.93       2322.93        63.38 o                         
   3  18   3        590.80        588.44        38.78 o                         
   4  18   3         41.02         28.91        25.61 o                         
   5  18   3        234.00        246.94        29.77 o                         
   6  18   3        241.79        271.40        26.28 o                         
   7  18   3        176.73        208.17        25.50 o                         
   8  18   3       1043.45        995.96        53.21 o                         
   9  18   3         31.17         -8.54        20.41 o                         
 -10  19   3         24.97         15.65        24.57 o                         
  -9  19   3          2.16         18.20        28.41 o                         
  -8  19   3          3.55         19.38        23.60 o                         
  -7  19   3          4.38         36.00        23.03 o                         
  -6  19   3        775.14        762.10        42.85 o                         
  -5  19   3        372.44        436.03        36.47 o                         
  -4  19   3        119.17        130.83        25.95 o                         
  -3  19   3        115.33        163.23        34.57 o                         
  -2  19   3       1066.33        963.47        55.30 o                         
  -1  19   3         18.52          7.76        27.12 o                         
   0  19   3         85.75         82.76        29.79 o                         
   1  19   3        113.26         81.26        43.64 o                         
   2  19   3        154.21         91.96        28.33 o                         
   3  19   3         89.42         95.91        25.76 o                         
   4  19   3         77.57         61.69        24.73 o                         
   5  19   3        334.33        248.30        31.56 o                         
   6  19   3        682.16        709.70        38.09 o                         
   7  19   3       1024.05       1013.39        42.48 o                         
   8  19   3        133.80        156.17        25.64 o                         
  -8  20   3          4.99         35.35        25.22 o                         
  -7  20   3        311.53        283.69        32.99 o                         
  -6  20   3          5.89         43.00        38.81 o                         
  -5  20   3        184.99        152.22        29.50 o                         
  -4  20   3         51.17         90.11        31.37 o                         
  -3  20   3        537.82        470.54        46.20 o                         
  -2  20   3        267.12        309.91        72.23 o                         
  -1  20   3        121.61        143.27        34.05 o                         
   0  20   3        451.35        493.62        87.27 o                         
   1  20   3         15.01         18.00        28.18 o                         
   2  20   3         43.59         70.30        35.36 o                         
   3  20   3          2.80        -30.52        23.15 o                         
   4  20   3        363.21        359.23        35.32 o                         
   5  20   3          2.76        -30.72        23.16 o                         
   6  20   3        305.71        405.65        32.70 o                         
  -5  21   3         44.98         35.17        31.37 o                         
  -4  21   3          5.45         15.05        30.86 o                         
  -3  21   3         17.94         -4.75        30.31 o                         
  -2  21   3        886.69       1085.81        63.30 o                         
  -1  21   3        299.80        331.16        43.00 o                         
   0  21   3        552.13        514.05        51.07 o                         
   1  21   3          4.10        -10.12        31.60 o                         
   2  21   3        107.09        122.29        35.63 o                         
 -20   0   4        158.97        179.06        58.68 o                         
 -18   0   4        188.10        212.17        55.68 o                         
 -16   0   4        614.55        633.74        38.00 o                         
 -14   0   4        447.18        376.79        29.58 o                         
 -12   0   4       5111.94       5315.92       107.04 o                         
 -10   0   4       7835.99       8228.19       141.50 o                         
  -8   0   4      29232.37      28898.54       425.35 o                         
  -6   0   4         11.71          4.59        10.07 o                         
  -4   0   4     129074.82     128681.79      1481.70 o                         
  -2   0   4      19220.06      19167.07       225.72 o                         
   0   0   4        883.39       1108.27        32.93 o                         
   2   0   4     161468.62     149069.27      2149.28 o                         
   4   0   4      11858.11      11601.32       129.66 o                         
   6   0   4       4280.24       3976.85        55.72 o                         
   8   0   4        560.40        495.55        25.53 o                         
  10   0   4       1909.41       1868.74        74.09 o                         
  12   0   4          0.74        -20.79        20.90 o                         
  14   0   4       1073.69        946.48        88.78 o                         
  16   0   4        480.74        451.42        75.24 o                         
  18   0   4          0.11         27.09        60.19 o                         
 -21   1   4        203.16        197.26        46.28 o                         
 -20   1   4        298.05        253.32        44.54 o                         
 -19   1   4        100.37         83.40        27.16 o                         
 -18   1   4          9.41         -7.66        19.76 o                         
 -17   1   4        314.16        278.14        26.06 o                         
 -16   1   4        708.47        739.15        30.92 o                         
 -15   1   4        862.76        910.78        28.41 o                         
 -14   1   4       1267.61       1188.72        29.12 o                         
 -13   1   4        560.44        642.16        22.65 o                         
 -12   1   4       3850.48       3513.91        51.50 o                         
 -11   1   4        541.71        628.88        22.28 o                         
 -10   1   4       3848.40       3904.40        56.98 o                         
  -9   1   4        842.63        814.57        24.24 o                         
  -8   1   4        331.25        271.93        19.33 o                         
  -7   1   4       1164.94       1075.74        23.50 o                         
  -6   1   4       1026.56        885.04        20.29 o                         
  -5   1   4      23645.64      23704.47       259.75 o                         
  -4   1   4      30139.74      30255.07       273.63 o                         
  -3   1   4         44.38        109.80         6.27 o                         
  -2   1   4       2106.51       2079.34        25.15 o                         
  -1   1   4      36076.11      35951.93       326.12 o                         
   0   1   4      47472.98      45128.11       442.79 o                         
   1   1   4        563.79        565.10        14.79 o                         
   2   1   4      28822.06      27815.22       256.81 o                         
   3   1   4      17271.60      17084.01       148.84 o                         
   4   1   4       1977.84       1645.37        22.26 o                         
   5   1   4          0.35         14.70         6.94 o                         
   6   1   4       3106.78       3058.40        35.12 o                         
   7   1   4        536.37        515.34        16.19 o                         
   8   1   4         15.27         11.12         7.98 o                         
   9   1   4         40.70         56.67        10.65 o                         
  10   1   4        276.10        274.68        15.15 o                         
  11   1   4       3518.75       3406.30        60.12 o                         
  12   1   4       4128.86       4198.98        55.95 o                         
  13   1   4         58.27         72.36        22.16 o                         
  14   1   4         27.34        -13.54        34.05 o                         
  15   1   4        163.35        232.75        66.96 o                         
  16   1   4         89.53         84.85        42.89 o                         
  17   1   4         23.39         49.08        43.08 o                         
  18   1   4         14.51          9.53        43.00 o                         
 -21   2   4         19.77         32.24        36.68 o                         
 -20   2   4         29.38         51.17        47.88 o                         
 -19   2   4        234.87        212.47        48.66 o                         
 -18   2   4         99.62         97.01        22.74 o                         
 -17   2   4        332.83        280.58        26.26 o                         
 -16   2   4       2228.82       2252.09        52.96 o                         
 -15   2   4       1471.20       1434.35        36.66 o                         
 -14   2   4          2.99        -18.37        13.06 o                         
 -13   2   4        494.07        503.35        28.52 o                         
 -12   2   4        881.54        811.25        31.17 o                         
 -11   2   4        745.57        646.63        24.98 o                         
 -10   2   4       2471.72       2319.69        47.13 o                         
  -9   2   4       2501.37       2678.29        73.10 o                         
  -8   2   4        807.85       1101.11        30.31 o                         
  -7   2   4       3898.67       3900.49        66.02 o                         
  -6   2   4       9076.11       8879.25       115.49 o                         
  -5   2   4       1167.57       1114.39        25.41 o                         
  -4   2   4        370.45        297.99        23.40 o                         
  -3   2   4       2767.97       2537.14        29.72 o                         
  -2   2   4       3477.41       3255.62        33.20 o                         
  -1   2   4      25481.15      26167.91       201.39 o                         
   0   2   4      10539.92      10276.64        89.78 o                         
   1   2   4      21231.12      20341.32       189.03 o                         
   2   2   4         36.09         17.73         5.92 o                         
   3   2   4         26.60         13.33         6.41 o                         
   4   2   4       8274.66       8844.99       101.61 o                         
   5   2   4       6376.42       6322.92        58.74 o                         
   6   2   4       4922.27       4990.98        49.90 o                         
   7   2   4       5104.24       4614.98        48.00 o                         
   8   2   4        628.87        608.78        17.72 o                         
   9   2   4       2760.58       2966.07        40.65 o                         
  10   2   4       2658.23       2641.04        40.15 o                         
  11   2   4         39.00         44.54        12.23 o                         
  12   2   4       4486.19       4394.42        57.84 o                         
  13   2   4         40.39         54.31        18.18 o                         
  14   2   4       1107.71        888.65        47.61 o                         
  15   2   4       1633.38       1678.83        81.26 o                         
  16   2   4        297.93        297.19        49.40 o                         
  17   2   4         98.79        134.48        52.67 o                         
  18   2   4          2.34         14.49        43.00 o                         
 -21   3   4        105.33        105.92        32.65 o                         
 -20   3   4        338.74        319.34        36.69 o                         
 -19   3   4         13.91         65.44        22.95 o                         
 -18   3   4        638.36        678.15        65.81 o                         
 -17   3   4        469.57        455.70        40.55 o                         
 -16   3   4         57.38         44.33        19.39 o                         
 -15   3   4        307.79        302.87        25.32 o                         
 -14   3   4          0.45         -2.02        13.12 o                         
 -13   3   4        820.99        790.93        26.55 o                         
 -12   3   4       1446.43       1482.87        32.26 o                         
 -11   3   4       1391.10       1367.47        32.80 o                         
 -10   3   4          3.46         36.61        12.60 o                         
  -9   3   4       2215.45       2102.19        46.12 o                         
  -8   3   4       7508.58       7864.03       108.21 o                         
  -7   3   4        944.60        957.37        44.25 o                         
  -6   3   4      30461.39      30233.99       618.71 o                         
  -5   3   4        131.17        138.44        14.90 o                         
  -4   3   4        293.68        208.14        12.48 o                         
  -3   3   4      19480.69      19587.58       203.14 o                         
  -2   3   4       5167.60       5082.90        52.57 o                         
  -1   3   4        122.58        158.72         8.66 o                         
   0   3   4       5590.97       5134.65        72.52 o                         
   1   3   4       8142.06       8110.88        88.44 o                         
   2   3   4        157.53        129.25        11.42 o                         
   3   3   4       3120.35       3134.40        36.08 o                         
   4   3   4       3107.21       3172.95        37.64 o                         
   5   3   4         18.63         12.45         8.97 o                         
   6   3   4       1106.50       1131.07        41.46 o                         
   7   3   4         53.07         49.97         8.10 o                         
   8   3   4         19.60         14.86         8.61 o                         
   9   3   4       1194.52       1258.81        34.75 o                         
  10   3   4         21.35         28.95        11.08 o                         
  11   3   4        211.55        225.75        20.19 o                         
  12   3   4        313.20        265.57        18.13 o                         
  13   3   4        111.23        132.74        18.10 o                         
  14   3   4         72.88         61.45        26.62 o                         
  15   3   4          3.26        -22.41        26.28 o                         
  16   3   4         16.57         13.25        36.25 o                         
  17   3   4          2.93        -45.46        39.89 o                         
 -21   4   4        158.28        199.93        70.63 o                         
 -20   4   4          1.75        -18.97        21.84 o                         
 -19   4   4          2.11         -7.61        21.49 o                         
 -18   4   4        105.44         97.81        29.97 o                         
 -17   4   4        423.63        390.47        34.10 o                         
 -16   4   4       1458.12       1428.39        43.63 o                         
 -15   4   4        408.94        373.09        27.81 o                         
 -14   4   4       1056.90       1126.74        40.81 o                         
 -13   4   4       1456.74       1426.49        33.27 o                         
 -12   4   4       3939.10       3892.35        55.10 o                         
 -11   4   4       1558.83       1588.04        52.78 o                         
 -10   4   4        548.08        618.49        17.92 o                         
  -9   4   4       1593.90       1887.02        51.69 o                         
  -8   4   4      10068.65      10661.05       218.47 o                         
  -7   4   4      22282.78      22969.19       281.31 o                         
  -6   4   4       3013.78       3281.43       105.33 o                         
  -5   4   4        322.14        347.80        23.78 o                         
  -4   4   4       9304.31      10002.82       125.81 o                         
  -3   4   4         35.85         48.63         7.33 o                         
  -2   4   4      10794.41      10158.66        97.73 o                         
  -1   4   4       1975.44       2069.76        24.16 o                         
   0   4   4        656.20        705.97        12.61 o                         
   1   4   4        123.57        181.93         9.02 o                         
   2   4   4        787.26        703.74        18.49 o                         
   3   4   4       2536.43       2742.66        33.56 o                         
   4   4   4          4.69         10.50         7.72 o                         
   5   4   4        326.51        293.73        15.08 o                         
   6   4   4      20070.41      20068.89       182.14 o                         
   7   4   4       5049.54       4633.47        53.70 o                         
   8   4   4       4458.16       4754.38        55.90 o                         
   9   4   4        348.12        362.24        20.47 o                         
  10   4   4         14.80          8.07        10.87 o                         
  11   4   4         38.79         34.62        12.83 o                         
  12   4   4         49.56         39.10        13.69 o                         
  13   4   4        555.48        491.07        27.12 o                         
  14   4   4       1109.84        948.99        42.21 o                         
  15   4   4        929.68        783.59        47.58 o                         
  16   4   4        135.92        162.29        32.27 o                         
  17   4   4        163.80        173.18        35.07 o                         
 -20   5   4         47.00         63.72        24.93 o                         
 -19   5   4         56.00         67.79        23.41 o                         
 -18   5   4        215.85        260.34        27.58 o                         
 -17   5   4        327.07        294.30        28.89 o                         
 -16   5   4        106.50        113.85        21.21 o                         
 -15   5   4         13.21         39.55        20.85 o                         
 -14   5   4       2227.76       2039.05        54.08 o                         
 -13   5   4         14.58         10.86        12.72 o                         
 -12   5   4        589.20        528.84        23.24 o                         
 -11   5   4         38.40         22.06        12.56 o                         
 -10   5   4       5028.26       4897.57        65.10 o                         
  -9   5   4        327.08        324.70        16.58 o                         
  -8   5   4       2089.87       1942.53        41.08 o                         
  -7   5   4      10933.26      11319.05       148.42 o                         
  -6   5   4       5768.72       6253.72       109.53 o                         
  -5   5   4       1199.60        978.72        34.00 o                         
  -4   5   4       1968.59       2019.03        36.98 o                         
  -3   5   4        268.15        316.61        14.18 o                         
  -2   5   4        909.78        931.93        17.86 o                         
  -1   5   4       5128.75       5215.88        55.10 o                         
   0   5   4       2500.76       2686.40        29.66 o                         
   1   5   4       6944.70       7278.94        58.85 o                         
   2   5   4       7382.16       8511.83        79.97 o                         
   3   5   4       6827.83       6209.36        62.28 o                         
   4   5   4      22124.21      23302.96       202.97 o                         
   5   5   4       3131.29       3132.28        39.67 o                         
   6   5   4       1368.16       1399.54        26.07 o                         
   7   5   4         36.63         31.40         9.66 o                         
   8   5   4        184.71        169.21        12.94 o                         
   9   5   4       1092.98       1094.37        26.07 o                         
  10   5   4        182.74        216.45        16.16 o                         
  11   5   4         11.43         15.87        12.32 o                         
  12   5   4         12.49          5.75        14.36 o                         
  13   5   4        318.35        406.14        25.28 o                         
  14   5   4       1480.34       1494.73        47.27 o                         
  15   5   4        204.81        166.81        25.57 o                         
  16   5   4         10.48         20.44        34.23 o                         
  17   5   4        322.08        382.89        50.41 o                         
 -20   6   4        166.30        233.07        33.49 o                         
 -19   6   4         25.48         91.49        27.51 o                         
 -18   6   4         98.80         94.46        24.35 o                         
 -17   6   4        530.69        484.91        33.97 o                         
 -16   6   4       1278.00       1271.08        42.19 o                         
 -15   6   4       2591.09       2475.71        54.51 o                         
 -14   6   4       2224.99       2160.99        70.42 o                         
 -13   6   4        337.99        276.90        25.64 o                         
 -12   6   4       1074.26        956.06        44.34 o                         
 -11   6   4       4745.60       4576.65        68.05 o                         
 -10   6   4       8730.39       8304.38        90.97 o                         
  -9   6   4       4499.26       4535.46        65.81 o                         
  -8   6   4        535.87        613.80        23.85 o                         
  -7   6   4       1108.37       1145.45        64.70 o                         
  -6   6   4       6208.13       6291.31       156.49 o                         
  -5   6   4       4361.00       4574.70        86.67 o                         
  -4   6   4       1231.00       1117.76        73.00 o                         
  -3   6   4          1.57          4.03         6.45 o                         
  -2   6   4       3997.99       3717.68        43.05 o                         
  -1   6   4       3066.27       2994.05        36.72 o                         
   0   6   4       4498.51       4464.92        46.14 o                         
   1   6   4         94.89        143.87        10.68 o                         
   2   6   4      21679.79      21518.70       172.37 o                         
   3   6   4       2574.80       2521.28        36.17 o                         
   4   6   4        134.19        202.91        15.25 o                         
   5   6   4         40.02         66.22         9.52 o                         
   6   6   4       2659.06       2466.28        35.68 o                         
   7   6   4        163.94        138.75        12.21 o                         
   8   6   4        111.88        143.48        12.83 o                         
   9   6   4         11.79         14.92        10.49 o                         
  10   6   4         61.75         93.29        13.32 o                         
  11   6   4         35.27         32.57        12.85 o                         
  12   6   4        112.72         64.18        14.79 o                         
  13   6   4          3.01          4.53        16.80 o                         
  14   6   4         40.48          7.09        24.02 o                         
  15   6   4        766.88        832.43        47.76 o                         
  16   6   4         11.73         43.83        35.33 o                         
  17   6   4        101.67        125.03        42.89 o                         
 -20   7   4          4.04         51.58        28.89 o                         
 -19   7   4        109.86         78.25        28.14 o                         
 -18   7   4        180.98        239.28        31.59 o                         
 -17   7   4        733.27        754.97        43.99 o                         
 -16   7   4          0.01          4.65        21.60 o                         
 -15   7   4        270.90        243.50        28.81 o                         
 -14   7   4       1152.04       1094.05        45.61 o                         
 -13   7   4        631.21        611.51        30.07 o                         
 -12   7   4        378.09        406.16        25.54 o                         
 -11   7   4       6273.76       6361.83       103.22 o                         
 -10   7   4         52.63         71.10        10.65 o                         
  -9   7   4        572.27        506.76        23.07 o                         
  -8   7   4       7805.37       7879.00       102.30 o                         
  -7   7   4        180.39        137.50        16.51 o                         
  -6   7   4         19.52          2.26        14.90 o                         
  -5   7   4         95.09        108.48        18.09 o                         
  -4   7   4         37.77        127.01        22.20 o                         
  -3   7   4       5857.28       5568.67        68.79 o                         
  -2   7   4       6381.61       6752.49        71.45 o                         
  -1   7   4      13668.28      14690.77       141.53 o                         
   0   7   4      17906.83      18660.65       162.74 o                         
   1   7   4       3859.97       4432.29        44.62 o                         
   2   7   4        547.16        492.72        12.52 o                         
   3   7   4       5217.01       5163.33        54.96 o                         
   4   7   4       2894.85       3116.40        39.12 o                         
   5   7   4       3915.86       3999.04        47.49 o                         
   6   7   4       3573.91       3432.68        58.49 o                         
   7   7   4        354.41        350.52        20.52 o                         
   8   7   4        426.02        498.29        20.55 o                         
   9   7   4       3517.01       3466.65        48.35 o                         
  10   7   4       1546.56       1433.83        31.67 o                         
  11   7   4        615.40        637.22        27.05 o                         
  12   7   4       2962.62       2753.25        51.35 o                         
  13   7   4        170.78        198.99        22.64 o                         
  14   7   4        705.44        785.05        45.66 o                         
  15   7   4        499.16        534.70        42.04 o                         
  16   7   4          0.90         -7.49        25.88 o                         
  17   7   4         10.42         32.04        38.13 o                         
 -20   8   4        392.17        453.38        42.29 o                         
 -19   8   4         40.68         71.33        28.03 o                         
 -18   8   4         28.11         11.78        25.06 o                         
 -17   8   4        278.83        273.92        33.33 o                         
 -16   8   4       2748.47       2595.11        69.17 o                         
 -15   8   4        255.70        127.50        26.17 o                         
 -14   8   4        395.80        374.71        33.16 o                         
 -13   8   4        100.37         82.98        22.16 o                         
 -12   8   4        416.70        438.95        26.79 o                         
 -11   8   4       9361.57       9570.86       143.44 o                         
 -10   8   4        487.02        481.97        24.73 o                         
  -9   8   4       1967.62       1983.45        39.77 o                         
  -8   8   4        289.36        318.76        24.23 o                         
  -7   8   4       3122.48       3699.06        66.29 o                         
  -6   8   4       1057.34       1114.06        38.79 o                         
  -5   8   4          0.71         19.20        15.40 o                         
  -4   8   4        407.91        323.02        17.72 o                         
  -3   8   4         99.70         64.50        15.64 o                         
  -2   8   4        194.01        252.92        16.25 o                         
  -1   8   4       6065.27       6493.91        70.64 o                         
   0   8   4       1826.71       1820.77        26.87 o                         
   1   8   4       1796.38       1715.55        26.35 o                         
   2   8   4       6508.86       6832.49        68.66 o                         
   3   8   4        652.52        664.92        17.49 o                         
   4   8   4       7595.12       7594.54        76.68 o                         
   5   8   4        168.95        183.26        15.09 o                         
   6   8   4         28.17         28.41         9.90 o                         
   7   8   4       3898.96       3921.79        50.06 o                         
   8   8   4       2255.76       2130.65        41.09 o                         
   9   8   4          6.47          9.46        12.56 o                         
  10   8   4         63.56         39.90        15.13 o                         
  11   8   4       1384.77       1545.94        52.27 o                         
  12   8   4       1882.30       1847.69        47.08 o                         
  13   8   4         34.12         23.73        17.95 o                         
  14   8   4        444.04        464.06        31.80 o                         
  15   8   4         51.55         24.82        26.85 o                         
  16   8   4         15.18          8.64        33.43 o                         
 -19   9   4         10.64        -12.39        27.12 o                         
 -18   9   4          0.06         26.11        26.27 o                         
 -17   9   4        107.64        107.07        28.17 o                         
 -16   9   4        285.87        319.34        33.08 o                         
 -15   9   4        296.24        350.69        33.20 o                         
 -14   9   4       3120.93       3211.07       105.35 o                         
 -13   9   4        375.59        431.34        33.68 o                         
 -12   9   4        916.57       1014.65        43.11 o                         
 -11   9   4       1179.61       1119.43        42.17 o                         
 -10   9   4       1826.51       1937.64        52.03 o                         
  -9   9   4       1586.25       1569.09        36.54 o                         
  -8   9   4       3160.21       2859.69        59.08 o                         
  -7   9   4        230.23        179.94        18.81 o                         
  -6   9   4       2344.49       2455.24        58.40 o                         
  -5   9   4       1692.28       1840.61        54.19 o                         
  -4   9   4        104.62        211.81        14.96 o                         
  -3   9   4       2460.57       2672.15        41.68 o                         
  -2   9   4      16459.48      17786.32       191.81 o                         
  -1   9   4       4732.80       4646.41        61.46 o                         
   0   9   4      21953.34      23002.35       200.62 o                         
   1   9   4       1371.02       1433.07        27.73 o                         
   2   9   4        894.02        975.42        20.82 o                         
   3   9   4        931.13        989.65        20.51 o                         
   4   9   4       2962.48       3067.39        45.51 o                         
   5   9   4        822.10        910.30        36.27 o                         
   6   9   4       2460.27       2317.10        40.51 o                         
   7   9   4        120.88        137.97        14.85 o                         
   8   9   4        337.80        335.31        20.72 o                         
   9   9   4       2839.61       2699.67        55.21 o                         
  10   9   4       2132.67       2019.60        42.38 o                         
  11   9   4       1249.00       1186.96        34.72 o                         
  12   9   4         59.78        101.96        20.94 o                         
  13   9   4        338.96        262.42        25.66 o                         
  14   9   4        205.18        222.49        25.18 o                         
  15   9   4        306.65        312.62        36.62 o                         
  16   9   4         20.16         67.52        32.67 o                         
 -19  10   4        240.27        249.72        35.57 o                         
 -18  10   4          2.12        -10.39        26.28 o                         
 -17  10   4        866.95        982.84        76.90 o                         
 -16  10   4         29.78         47.44        24.85 o                         
 -15  10   4         53.68        -16.86        22.56 o                         
 -14  10   4         25.44         22.46        22.71 o                         
 -13  10   4       1870.49       1824.17        70.72 o                         
 -12  10   4        397.52        379.75        32.43 o                         
 -11  10   4       2838.02       2654.26        63.68 o                         
 -10  10   4       1756.11       1745.34        50.33 o                         
  -9  10   4        277.33        354.45        48.04 o                         
  -8  10   4        214.27        264.35        30.39 o                         
  -7  10   4       4142.47       4221.21        74.98 o                         
  -6  10   4        211.63        170.38        18.20 o                         
  -5  10   4      16499.32      15838.47       177.69 o                         
  -4  10   4        265.07        350.57        16.61 o                         
  -3  10   4       3161.86       3240.09        42.94 o                         
  -2  10   4       8930.05       8839.72       132.03 o                         
  -1  10   4       4532.09       4680.44        62.96 o                         
   0  10   4       1662.91       1842.13        31.56 o                         
   1  10   4       1810.05       1831.20        29.12 o                         
   2  10   4        846.88        790.10        19.98 o                         
   3  10   4        444.61        419.35        26.83 o                         
   4  10   4       1298.36       1301.51        27.57 o                         
   5  10   4          0.25          7.24        10.80 o                         
   6  10   4        942.06        933.74        29.56 o                         
   7  10   4       3678.94       3752.22        56.50 o                         
   8  10   4       2401.90       2258.82        43.45 o                         
   9  10   4        705.43        622.11        27.80 o                         
  10  10   4       2904.75       2712.67        50.03 o                         
  11  10   4        553.00        516.80        33.79 o                         
  12  10   4         58.26         26.97        18.90 o                         
  13  10   4        459.90        570.10        34.91 o                         
  14  10   4         52.50         61.36        21.72 o                         
  15  10   4         82.21         48.63        27.81 o                         
 -18  11   4          2.35         10.54        28.00 o                         
 -17  11   4          0.66          9.16        33.66 o                         
 -16  11   4        191.59        126.43        28.62 o                         
 -15  11   4          0.05         22.92        24.24 o                         
 -14  11   4        539.97        580.62        50.67 o                         
 -13  11   4          2.47        -27.05        21.06 o                         
 -12  11   4          0.25         -9.09        20.28 o                         
 -11  11   4       1130.34       1104.43        44.78 o                         
 -10  11   4       3329.36       3471.61        84.45 o                         
  -9  11   4         55.33         45.33        19.07 o                         
  -8  11   4       1268.75       1221.06        41.12 o                         
  -7  11   4         80.37        148.14        19.64 o                         
  -6  11   4        378.85        397.46        25.57 o                         
  -5  11   4       1190.86       1257.63        39.31 o                         
  -4  11   4       1351.50       1452.04        36.28 o                         
  -3  11   4       3982.36       4431.79        54.63 o                         
  -2  11   4          4.90          2.41        11.69 o                         
  -1  11   4          0.98          4.17        10.02 o                         
   0  11   4         13.95         -2.27         9.18 o                         
   1  11   4       1249.03       1294.08        30.09 o                         
   2  11   4         18.93         25.99        12.93 o                         
   3  11   4       2845.60       2800.98        48.54 o                         
   4  11   4       1082.96        986.82        31.09 o                         
   5  11   4        699.97        719.56        28.33 o                         
   6  11   4        997.67        964.21        29.70 o                         
   7  11   4        306.53        356.13        22.58 o                         
   8  11   4          7.61          5.28        13.78 o                         
   9  11   4       1011.69        925.83        31.19 o                         
  10  11   4        212.22        229.96        20.24 o                         
  11  11   4        838.27        880.20        42.58 o                         
  12  11   4          0.46         12.40        22.80 o                         
  13  11   4         15.78         27.10        19.67 o                         
  14  11   4         75.10         45.24        22.16 o                         
  15  11   4          7.11         47.19        29.35 o                         
 -18  12   4         18.28         59.44        29.64 o                         
 -17  12   4        109.47        118.67        30.86 o                         
 -16  12   4        318.95        410.07        38.09 o                         
 -15  12   4          1.41         34.97        25.00 o                         
 -14  12   4          0.03         31.41        34.09 o                         
 -13  12   4         42.68         42.55        28.47 o                         
 -12  12   4        235.07        290.05        70.85 o                         
 -11  12   4        369.39        352.40        31.28 o                         
 -10  12   4        290.49        313.06        28.84 o                         
  -9  12   4       1988.70       2012.08        55.31 o                         
  -8  12   4       8550.99       8544.02       191.50 o                         
  -7  12   4       3107.87       3071.56        55.61 o                         
  -6  12   4         20.17         20.63        13.63 o                         
  -5  12   4        186.37        208.55        17.62 o                         
  -4  12   4       5712.79       5379.61       142.54 o                         
  -3  12   4        982.05        922.92        33.81 o                         
  -2  12   4       1926.36       1988.37        46.30 o                         
  -1  12   4        328.80        319.39        37.03 o                         
   0  12   4        756.07        774.00        23.58 o                         
   1  12   4       1897.10       1822.20        34.46 o                         
   2  12   4        395.05        370.68        23.83 o                         
   3  12   4        151.72        100.46        16.33 o                         
   4  12   4       1014.24        970.10        30.14 o                         
   5  12   4       1489.59       1520.11        32.57 o                         
   6  12   4       2264.41       2389.18        41.17 o                         
   7  12   4        484.86        454.43        25.49 o                         
   8  12   4        671.06        712.33        29.10 o                         
   9  12   4         78.50        126.30        17.67 o                         
  10  12   4        539.71        491.94        28.02 o                         
  11  12   4       1340.93       1340.50        38.83 o                         
  12  12   4         18.69         19.84        19.36 o                         
  13  12   4        197.52        155.56        24.61 o                         
  14  12   4        168.78        185.42        31.71 o                         
 -17  13   4         79.47         93.11        31.01 o                         
 -16  13   4          4.70         -2.14        25.81 o                         
 -15  13   4        534.42        580.99        43.13 o                         
 -14  13   4        173.82        186.52        32.26 o                         
 -13  13   4          9.26         27.61        23.83 o                         
 -12  13   4       2073.12       2011.63        90.04 o                         
 -11  13   4        139.45        113.37        34.52 o                         
 -10  13   4       1240.31       1181.91        46.85 o                         
  -9  13   4       3976.12       3947.67        80.47 o                         
  -8  13   4        352.17        409.34        34.39 o                         
  -7  13   4       2024.59       1960.49        45.29 o                         
  -6  13   4       2520.22       2451.24        57.91 o                         
  -5  13   4        970.33       1068.66        39.30 o                         
  -4  13   4        250.09        204.28        21.38 o                         
  -3  13   4        401.61        414.41        28.92 o                         
  -2  13   4        155.89        162.39        19.22 o                         
  -1  13   4        343.20        331.29        26.07 o                         
   0  13   4         11.60          3.96        12.04 o                         
   1  13   4        649.67        734.30        34.41 o                         
   2  13   4         37.51         75.04        16.16 o                         
   3  13   4         75.88         87.19        17.11 o                         
   4  13   4         83.87        133.49        19.15 o                         
   5  13   4         38.48         35.60        14.81 o                         
   6  13   4        734.00        712.36        29.37 o                         
   7  13   4        838.79        718.13        29.57 o                         
   8  13   4       2584.15       2464.05        50.03 o                         
   9  13   4       2162.94       2249.99        47.12 o                         
  10  13   4         10.16         13.25        16.29 o                         
  11  13   4       1103.90       1106.84        42.65 o                         
  12  13   4        846.09        762.73        38.56 o                         
  13  13   4        204.87        190.65        28.89 o                         
  14  13   4        208.80        242.89        36.34 o                         
 -16  14   4        106.14        114.01        30.26 o                         
 -15  14   4        129.40        156.66        30.66 o                         
 -14  14   4        256.35        297.23        34.11 o                         
 -13  14   4         84.67        106.47        30.77 o                         
 -12  14   4        342.15        287.76        35.20 o                         
 -11  14   4       1026.24       1059.37        47.17 o                         
 -10  14   4       1249.49       1434.77        51.21 o                         
  -9  14   4        905.57        843.01        35.50 o                         
  -8  14   4        907.88        892.45        40.54 o                         
  -7  14   4        420.05        410.84        31.91 o                         
  -6  14   4       2364.24       2322.03        57.62 o                         
  -5  14   4        997.71       1056.24        40.81 o                         
  -4  14   4       1128.90       1085.31        40.54 o                         
  -3  14   4        803.62        857.79        36.42 o                         
  -2  14   4       1956.97       1909.33        58.48 o                         
  -1  14   4       1403.97       1454.68        43.31 o                         
   0  14   4        390.89        415.52        53.42 o                         
   1  14   4         26.38         47.14        18.81 o                         
   2  14   4        117.32        117.31        20.85 o                         
   3  14   4          1.07         12.91        18.48 o                         
   4  14   4       3742.05       3905.70        67.76 o                         
   5  14   4          3.01        -11.66        14.03 o                         
   6  14   4        658.61        564.59        32.83 o                         
   7  14   4        859.12        872.00        36.04 o                         
   8  14   4          0.76         14.82        16.73 o                         
   9  14   4        121.65        137.09        22.36 o                         
  10  14   4        595.97        604.67        34.48 o                         
  11  14   4        158.49        194.62        31.92 o                         
  12  14   4         74.10         45.05        29.06 o                         
  13  14   4         26.46         28.12        29.05 o                         
 -15  15   4          4.20         24.68        27.27 o                         
 -14  15   4         67.61         83.75        28.71 o                         
 -13  15   4        297.78        248.18        32.29 o                         
 -12  15   4        989.08        933.53        57.98 o                         
 -11  15   4        176.27        184.87        34.05 o                         
 -10  15   4       1039.73       1099.51        46.85 o                         
  -9  15   4        516.33        537.09        37.62 o                         
  -8  15   4         66.71         23.47        20.81 o                         
  -7  15   4         18.90         12.53        19.53 o                         
  -6  15   4         22.98          3.98        18.77 o                         
  -5  15   4         52.95         29.92        19.68 o                         
  -4  15   4       2318.82       2321.71        57.62 o                         
  -3  15   4         62.05         55.83        18.77 o                         
  -2  15   4        353.24        325.17        27.12 o                         
  -1  15   4        581.80        738.29        34.59 o                         
   0  15   4       1350.92       1229.59        53.20 o                         
   1  15   4        250.48        197.97        24.33 o                         
   2  15   4        225.87        207.17        24.60 o                         
   3  15   4        161.95        213.94        26.03 o                         
   4  15   4        331.96        403.83        59.72 o                         
   5  15   4          1.96         17.32        16.89 o                         
   6  15   4        586.11        624.29        32.46 o                         
   7  15   4         23.64         30.33        17.58 o                         
   8  15   4        133.64        141.23        20.05 o                         
   9  15   4          0.43        -14.40        16.73 o                         
  10  15   4        154.87        169.10        23.34 o                         
  11  15   4        233.57        286.53        35.04 o                         
  12  15   4        289.90        269.28        36.13 o                         
 -14  16   4         88.81         38.03        66.21 o                         
 -13  16   4        820.43        826.23        57.92 o                         
 -12  16   4        307.78        174.88        39.12 o                         
 -11  16   4        743.98        725.07        43.11 o                         
 -10  16   4        574.02        617.24        46.53 o                         
  -9  16   4         67.75         50.07        22.87 o                         
  -8  16   4       2590.54       2634.04        66.86 o                         
  -7  16   4         52.11         -4.78        19.94 o                         
  -6  16   4        234.49        263.50        27.50 o                         
  -5  16   4         40.10         27.17        19.39 o                         
  -4  16   4         35.68         34.48        20.19 o                         
  -3  16   4        134.54        121.75        22.22 o                         
  -2  16   4        397.38        405.74        30.93 o                         
  -1  16   4       1208.60       1155.19        54.26 o                         
   0  16   4       1043.12       1002.54        51.04 o                         
   1  16   4        297.64        337.94        37.09 o                         
   2  16   4         96.03        101.91        22.87 o                         
   3  16   4          0.02          4.56        19.60 o                         
   4  16   4       1931.40       1797.15        55.29 o                         
   5  16   4        520.75        516.14        31.74 o                         
   6  16   4         34.15         79.43        20.07 o                         
   7  16   4         34.72         19.43        18.64 o                         
   8  16   4        300.26        301.35        38.01 o                         
   9  16   4         85.71         76.63        21.94 o                         
  10  16   4         89.62         33.96        21.56 o                         
  11  16   4         61.90         38.39        24.10 o                         
 -13  17   4         54.94         22.95        28.99 o                         
 -12  17   4        173.42        182.89        33.50 o                         
 -11  17   4          6.60         41.17        25.16 o                         
 -10  17   4        756.69        801.78        45.16 o                         
  -9  17   4          0.02          3.40        21.42 o                         
  -8  17   4          9.08         22.50        21.68 o                         
  -7  17   4          0.18          1.09        28.12 o                         
  -6  17   4       2704.88       2633.17        73.45 o                         
  -5  17   4         24.09         11.34        19.83 o                         
  -4  17   4        749.14        773.23        39.38 o                         
  -3  17   4        199.30        198.67        25.30 o                         
  -2  17   4       5167.46       4937.70       307.72 o                         
  -1  17   4        114.84        161.99        50.41 o                         
   0  17   4       4421.87       4613.25       186.59 o                         
   1  17   4        420.39        349.92        37.76 o                         
   2  17   4        322.65        362.90        39.31 o                         
   3  17   4          0.14        -22.72        26.99 o                         
   4  17   4        143.96        160.54        27.21 o                         
   5  17   4          6.67         -0.60        26.93 o                         
   6  17   4         22.73         22.84        19.65 o                         
   7  17   4         39.75         63.84        20.43 o                         
   8  17   4        410.90        430.02        32.24 o                         
   9  17   4          0.01        -23.39        19.34 o                         
  10  17   4        193.66        236.00        47.35 o                         
 -12  18   4        149.54        150.76        30.38 o                         
 -11  18   4         11.93         39.26        25.35 o                         
 -10  18   4         15.09         20.05        27.90 o                         
  -9  18   4          5.28         -6.37        22.49 o                         
  -8  18   4         64.37         12.04        22.71 o                         
  -7  18   4        586.28        655.42        53.40 o                         
  -6  18   4        434.80        395.81        34.37 o                         
  -5  18   4         25.29         72.71        22.67 o                         
  -4  18   4       1188.81       1193.22        84.05 o                         
  -3  18   4          0.23         -6.27        25.27 o                         
  -2  18   4         11.36         18.64        26.05 o                         
  -1  18   4        109.81        131.03        31.37 o                         
   0  18   4        108.62        134.88        31.37 o                         
   1  18   4          0.05         -3.32        26.05 o                         
   2  18   4       1061.30       1133.03        52.84 o                         
   3  18   4          4.59         15.08        32.99 o                         
   4  18   4         47.46         51.79        23.42 o                         
   5  18   4         26.76          7.28        21.50 o                         
   6  18   4         27.58         31.31        20.50 o                         
   7  18   4        902.89        967.07        41.59 o                         
   8  18   4          1.48         12.81        21.16 o                         
 -10  19   4         51.35         40.10        25.65 o                         
  -9  19   4          7.15         14.37        23.22 o                         
  -8  19   4         43.33         67.17        25.47 o                         
  -7  19   4          7.65         -7.19        22.98 o                         
  -6  19   4        514.71        607.81        47.15 o                         
  -5  19   4        275.18        333.50        33.19 o                         
  -4  19   4        832.49        886.95        54.26 o                         
  -3  19   4        689.49        774.22        52.14 o                         
  -2  19   4        141.64        106.83        33.10 o                         
  -1  19   4        551.53        531.48        47.34 o                         
   0  19   4         24.96         62.90        29.25 o                         
   1  19   4         37.40          7.72        28.18 o                         
   2  19   4          0.94         10.85        28.18 o                         
   3  19   4         90.45         67.63        24.60 o                         
   4  19   4        186.19        154.12        28.59 o                         
   5  19   4        580.38        536.89        37.79 o                         
   6  19   4         53.03         15.50        21.48 o                         
   7  19   4         51.74         73.47        23.75 o                         
  -8  20   4         33.03        -16.52        23.42 o                         
  -7  20   4         19.16         34.20        23.91 o                         
  -6  20   4        120.62         53.71        24.83 o                         
  -5  20   4         79.23        144.27        37.62 o                         
  -4  20   4        417.49        345.62       108.34 o                         
  -3  20   4        675.89        760.76        54.26 o                         
  -2  20   4        189.26        171.25        35.54 o                         
  -1  20   4        492.24        430.43        46.06 o                         
   0  20   4        230.60        280.24        39.89 o                         
   1  20   4        466.83        356.19        44.39 o                         
   2  20   4        865.05        872.96        56.92 o                         
   3  20   4        500.94        461.16        47.34 o                         
   4  20   4          7.02         -4.88        23.89 o                         
   5  20   4          1.87         30.38        21.80 o                         
  -5  21   4        111.92        156.57        69.22 o                         
  -4  21   4         30.99         66.21        31.92 o                         
  -3  21   4        482.18        533.54        51.07 o                         
  -2  21   4        279.75        236.52        45.89 o                         
  -1  21   4          4.07        -18.81        28.73 o                         
   0  21   4         13.19         -2.87        29.25 o                         
   1  21   4          9.86         39.07        32.44 o                         
 -21   0   5       1159.29       1056.33        99.31 o                         
 -19   0   5        767.70        944.98        90.28 o                         
 -17   0   5       5302.13       5069.68        96.19 o                         
 -15   0   5       5826.25       5551.02        97.71 o                         
 -13   0   5       1957.30       2177.00        55.06 o                         
 -11   0   5       8410.76       8907.10       153.21 o                         
  -9   0   5         34.86         94.38        16.47 o                         
  -7   0   5      12030.94      10960.35       171.72 o                         
  -5   0   5       9980.39      10183.11       125.12 o                         
  -3   0   5      51366.37      50218.48       507.59 o                         
  -1   0   5      18827.53      16908.41       550.73 o                         
   1   0   5       7355.96       6640.77       173.80 o                         
   3   0   5        813.26        726.25        32.13 o                         
   5   0   5      18047.67      16642.55       212.33 o                         
   7   0   5         64.43        222.96        41.20 o                         
   9   0   5       2247.42       2030.84        98.11 o                         
  11   0   5        644.41        669.03        43.96 o                         
  13   0   5       1067.43       1038.41        53.17 o                         
  15   0   5        915.12        860.71        94.80 o                         
  17   0   5        579.68        583.84        93.29 o                         
 -21   1   5         11.22         41.38        40.43 o                         
 -20   1   5        437.77        447.25        39.83 o                         
 -19   1   5        213.70        288.27        33.45 o                         
 -18   1   5       1929.91       1629.87        48.37 o                         
 -17   1   5        777.08        713.75        31.43 o                         
 -16   1   5       6139.98       6127.57        82.86 o                         
 -15   1   5        549.96        492.71        23.78 o                         
 -14   1   5       1727.96       1665.27        33.20 o                         
 -13   1   5          2.26          8.91        11.75 o                         
 -12   1   5       3757.81       3661.75        57.36 o                         
 -11   1   5       1103.67       1025.17        28.58 o                         
 -10   1   5        723.68        624.69        23.11 o                         
  -9   1   5       6543.20       6442.51        87.31 o                         
  -8   1   5        818.33        726.97        21.74 o                         
  -7   1   5       4235.02       4436.48        55.58 o                         
  -6   1   5         14.53          1.97         5.47 o                         
  -5   1   5        197.47        207.81         8.75 o                         
  -4   1   5       7318.82       7198.05        64.04 o                         
  -3   1   5       1240.51       1137.46        14.88 o                         
  -2   1   5      34630.24      33917.60       282.65 o                         
  -1   1   5      31262.30      30546.90       279.40 o                         
   0   1   5      16905.80      16059.67       179.83 o                         
   1   1   5        132.80        149.64         9.28 o                         
   2   1   5       2144.08       2206.43        30.07 o                         
   3   1   5        258.12        210.10        11.88 o                         
   4   1   5       3631.09       3615.05        45.24 o                         
   5   1   5         26.69         42.09         8.90 o                         
   6   1   5        621.39        643.33        17.14 o                         
   7   1   5         81.96         55.48         9.09 o                         
   8   1   5       3936.90       4018.09        56.28 o                         
   9   1   5        147.58        144.85        11.77 o                         
  10   1   5        185.92        233.07        15.75 o                         
  11   1   5        483.52        454.21        24.92 o                         
  12   1   5        656.57        679.66        32.35 o                         
  13   1   5          3.16        -16.93        16.53 o                         
  14   1   5        147.35        135.93        40.95 o                         
  15   1   5         25.67        -18.49        36.42 o                         
  16   1   5         45.67        -24.84        37.76 o                         
  17   1   5        147.08        185.31        48.91 o                         
 -21   2   5         76.37         28.58        44.33 o                         
 -20   2   5        273.46        242.64        34.04 o                         
 -19   2   5        719.50        764.42        38.91 o                         
 -18   2   5        407.35        348.67        28.44 o                         
 -17   2   5        250.92        291.74        26.36 o                         
 -16   2   5        195.01        177.61        19.67 o                         
 -15   2   5       1340.40       1187.72        33.85 o                         
 -14   2   5       1274.53       1205.94        32.22 o                         
 -13   2   5       1372.79       1109.58        32.60 o                         
 -12   2   5       3794.19       3541.03        64.79 o                         
 -11   2   5          0.19          0.08        12.75 o                         
 -10   2   5       5595.85       5387.29        83.04 o                         
  -9   2   5        216.59        166.75        16.73 o                         
  -8   2   5       1565.25       1795.50        37.91 o                         
  -7   2   5       3451.69       3357.13        54.07 o                         
  -6   2   5         11.34          6.70         4.95 o                         
  -5   2   5       9550.61       8962.23       126.70 o                         
  -4   2   5        720.19        658.57        14.35 o                         
  -3   2   5       1017.20       1009.00        17.22 o                         
  -2   2   5        965.96       1093.40        17.27 o                         
  -1   2   5      12693.73      12723.69       110.72 o                         
   0   2   5       1336.05       1259.70        19.31 o                         
   1   2   5       4491.68       3778.07        47.06 o                         
   2   2   5      24487.31      23344.76       218.60 o                         
   3   2   5       2127.07       2275.61        44.26 o                         
   4   2   5          0.15         -5.11         7.61 o                         
   5   2   5       7961.54       8542.28        83.61 o                         
   6   2   5        678.25        880.18        21.48 o                         
   7   2   5      10445.35       9666.82        87.54 o                         
   8   2   5        998.46       1127.64        30.40 o                         
   9   2   5         57.09         38.10        10.94 o                         
  10   2   5          0.24         -9.16        11.25 o                         
  11   2   5          3.12         -8.86        16.71 o                         
  12   2   5       3227.49       3497.17        51.38 o                         
  13   2   5       2030.49       2118.16        51.48 o                         
  14   2   5        494.05        625.60        93.29 o                         
  15   2   5          5.12        -20.54        36.60 o                         
  16   2   5         45.58         34.53        40.95 o                         
  17   2   5         15.55         -4.84        42.02 o                         
 -21   3   5        434.65        504.99        43.83 o                         
 -20   3   5        229.96        215.92        45.39 o                         
 -19   3   5        839.01        852.62        47.78 o                         
 -18   3   5        472.60        445.20        33.94 o                         
 -17   3   5        115.91        127.14        22.45 o                         
 -16   3   5        420.69        363.86        27.24 o                         
 -15   3   5        868.26        801.23        29.90 o                         
 -14   3   5        120.42        147.80        23.12 o                         
 -13   3   5         41.86         13.11        13.84 o                         
 -12   3   5        117.46        140.65        15.92 o                         
 -11   3   5          1.74         -1.09        12.43 o                         
 -10   3   5        110.20         59.65        13.85 o                         
  -9   3   5       8106.52       8905.14       122.68 o                         
  -8   3   5       2082.26       1968.16        55.67 o                         
  -7   3   5       2809.91       2768.84        68.78 o                         
  -6   3   5      12483.04      13280.35       224.26 o                         
  -5   3   5       1828.72       1758.93        30.99 o                         
  -4   3   5        103.57        127.32         8.16 o                         
  -3   3   5       6709.60       7312.13        82.97 o                         
  -2   3   5        422.39        448.52        10.80 o                         
  -1   3   5       5517.23       5484.23        47.59 o                         
   0   3   5       3111.41       3246.55        31.22 o                         
   1   3   5        383.44        422.24        12.19 o                         
   2   3   5       1383.34       1355.02        21.32 o                         
   3   3   5      14985.70      14314.09       128.53 o                         
   4   3   5       3033.28       2917.97        47.89 o                         
   5   3   5        210.05        155.97        11.24 o                         
   6   3   5        319.68        261.15        21.88 o                         
   7   3   5       1651.46       1771.58        30.33 o                         
   8   3   5        139.48        170.72        13.29 o                         
   9   3   5       6403.72       6664.08        73.98 o                         
  10   3   5        533.32        580.83        22.97 o                         
  11   3   5       1022.87       1171.49        39.93 o                         
  12   3   5         48.29         29.04        14.34 o                         
  13   3   5          2.54         19.97        18.01 o                         
  14   3   5        383.86        385.33        37.81 o                         
  15   3   5         41.60         -2.00        32.39 o                         
  16   3   5        104.62        157.78        44.35 o                         
  17   3   5         48.18         64.41        43.92 o                         
 -21   4   5         20.09          7.79        28.27 o                         
 -20   4   5         50.10         54.50        23.80 o                         
 -19   4   5        254.85        292.67        29.10 o                         
 -18   4   5         36.04         19.10        20.25 o                         
 -17   4   5        601.35        644.31        34.65 o                         
 -16   4   5       1189.04       1093.76        39.35 o                         
 -15   4   5        351.88        317.36        28.85 o                         
 -14   4   5         76.65         27.83        14.43 o                         
 -13   4   5          6.98          0.86        13.26 o                         
 -12   4   5       1012.49       1051.18        47.13 o                         
 -11   4   5       1622.68       1681.30        41.41 o                         
 -10   4   5          5.18         26.98        12.60 o                         
  -9   4   5       1003.95       1059.83        31.56 o                         
  -8   4   5      30589.34      34381.77       414.70 o                         
  -7   4   5         39.53         43.62        11.72 o                         
  -6   4   5       2835.10       3204.33       121.88 o                         
  -5   4   5      22397.95      23383.03       278.89 o                         
  -4   4   5      11050.69      11207.78       131.18 o                         
  -3   4   5        255.77        215.46        13.16 o                         
  -2   4   5        324.41        465.72        16.04 o                         
  -1   4   5       3560.65       3511.72        33.60 o                         
   0   4   5      19525.30      18926.97       149.55 o                         
   1   4   5       3247.11       3254.95        35.22 o                         
   2   4   5        393.41        406.14        12.16 o                         
   3   4   5         72.70         83.05         7.83 o                         
   4   4   5      10677.39      11270.20       121.53 o                         
   5   4   5        706.03        911.87        23.44 o                         
   6   4   5       4953.16       5425.60        60.15 o                         
   7   4   5       5373.12       5208.65        59.48 o                         
   8   4   5       1544.82       1580.49        30.07 o                         
   9   4   5         89.85         84.81        13.35 o                         
  10   4   5       1392.16       1368.17        30.74 o                         
  11   4   5        135.65        117.88        15.04 o                         
  12   4   5        408.62        380.78        22.21 o                         
  13   4   5        631.52        704.51        30.86 o                         
  14   4   5        209.48        242.23        32.74 o                         
  15   4   5       2145.55       2121.30       112.16 o                         
  16   4   5        192.10        204.60        36.01 o                         
  17   4   5          0.74        -83.51        55.68 o                         
 -21   5   5          9.04          8.76        28.03 o                         
 -20   5   5         18.90         36.61        23.14 o                         
 -19   5   5         28.19         27.80        22.44 o                         
 -18   5   5         10.54        -27.96        19.69 o                         
 -17   5   5        384.08        357.79        27.83 o                         
 -16   5   5         43.15        103.42        23.02 o                         
 -15   5   5       1144.79       1191.70        39.32 o                         
 -14   5   5        349.51        412.74        24.13 o                         
 -13   5   5         13.21         15.06        14.37 o                         
 -12   5   5        517.47        556.36        25.54 o                         
 -11   5   5        602.61        626.08        25.65 o                         
 -10   5   5          0.14          5.41         7.90 o                         
  -9   5   5        871.61        887.66        29.84 o                         
  -8   5   5        296.22        415.40        23.60 o                         
  -7   5   5       7218.73       7850.40       254.30 o                         
  -6   5   5      17858.26      21047.19       317.31 o                         
  -5   5   5       4223.62       5327.84        95.12 o                         
  -4   5   5       2243.12       2529.01        46.26 o                         
  -3   5   5       4342.06       4221.08        53.39 o                         
  -2   5   5       6212.03       6413.13        66.26 o                         
  -1   5   5        108.80         93.96         6.69 o                         
   0   5   5       7679.09       7285.15        62.94 o                         
   1   5   5       2578.12       2599.40        31.64 o                         
   2   5   5        313.32        335.83        12.25 o                         
   3   5   5       1015.36        998.14        20.77 o                         
   4   5   5       1980.17       2059.39        41.16 o                         
   5   5   5        268.60        248.64        13.90 o                         
   6   5   5       4926.42       4557.79        60.67 o                         
   7   5   5        578.22        583.04        20.42 o                         
   8   5   5        524.77        568.67        38.94 o                         
   9   5   5        488.74        446.17        20.86 o                         
  10   5   5        237.42        265.93        17.69 o                         
  11   5   5       1257.42       1185.09        31.18 o                         
  12   5   5        103.52         90.51        15.50 o                         
  13   5   5          3.98         10.59        16.11 o                         
  14   5   5          0.16        -15.54        21.07 o                         
  15   5   5          1.37        -11.00        31.67 o                         
  16   5   5        197.57        286.99        69.97 o                         
 -20   6   5         30.92         58.97        39.44 o                         
 -19   6   5         15.97          3.53        25.40 o                         
 -18   6   5        526.99        567.66        35.47 o                         
 -17   6   5         75.96         87.79        21.34 o                         
 -16   6   5        184.75        169.40        23.49 o                         
 -15   6   5        323.60        283.33        24.71 o                         
 -14   6   5         72.33         89.64        19.08 o                         
 -13   6   5       1714.79       1679.86        40.78 o                         
 -12   6   5       2535.06       2708.23        58.86 o                         
 -11   6   5       5121.09       5123.43        80.30 o                         
 -10   6   5       1134.65       1068.94        33.83 o                         
  -9   6   5        652.13        629.40        26.97 o                         
  -8   6   5       8132.25       7878.71       111.93 o                         
  -7   6   5       5815.18       6538.59       117.48 o                         
  -6   6   5      10792.80      11635.27       187.12 o                         
  -5   6   5      16034.20      15633.66       240.86 o                         
  -4   6   5        133.17        183.30        20.99 o                         
  -3   6   5        447.69        402.87        14.88 o                         
  -2   6   5       1707.86       1749.74        26.60 o                         
  -1   6   5       3935.79       3794.01        44.35 o                         
   0   6   5      12770.43      12301.65       101.62 o                         
   1   6   5         10.72         17.18         7.51 o                         
   2   6   5       3136.65       3097.63        33.61 o                         
   3   6   5        569.63        622.75        17.85 o                         
   4   6   5       2372.39       2521.77        34.69 o                         
   5   6   5        990.58        918.91        23.67 o                         
   6   6   5       3002.02       3199.09        42.61 o                         
   7   6   5        293.28        273.76        16.09 o                         
   8   6   5       2043.99       2095.42        35.44 o                         
   9   6   5       1371.12       1424.13        30.84 o                         
  10   6   5        559.87        621.82        28.32 o                         
  11   6   5        136.71        136.35        18.06 o                         
  12   6   5        227.53        186.34        17.60 o                         
  13   6   5        173.93        246.73        23.69 o                         
  14   6   5          0.47        -14.24        22.69 o                         
  15   6   5         32.09         37.23        36.98 o                         
  16   6   5        125.64        144.01        39.73 o                         
 -20   7   5        131.30        191.62        32.73 o                         
 -19   7   5         73.66         62.97        28.35 o                         
 -18   7   5          8.85         25.90        24.20 o                         
 -17   7   5        192.63        184.00        28.49 o                         
 -16   7   5        806.65        709.64        35.84 o                         
 -15   7   5        171.18        127.56        26.18 o                         
 -14   7   5       2843.26       2665.90        71.24 o                         
 -13   7   5        273.38        255.77        21.97 o                         
 -12   7   5        360.71        289.76        22.34 o                         
 -11   7   5          0.33         -6.49        12.85 o                         
 -10   7   5        302.74        336.35        20.65 o                         
  -9   7   5       5824.27       6025.56        92.75 o                         
  -8   7   5         33.54         -1.41        20.31 o                         
  -7   7   5       3333.04       3706.09        79.78 o                         
  -6   7   5       1028.89       1379.08        45.21 o                         
  -5   7   5       2210.70       2205.26        91.79 o                         
  -4   7   5      15212.62      16159.61       203.52 o                         
  -3   7   5      10274.84      10886.56       125.02 o                         
  -2   7   5        320.42        311.36        15.27 o                         
  -1   7   5        359.93        335.82        15.88 o                         
   0   7   5       3128.20       3079.78        36.90 o                         
   1   7   5        461.11        475.21        13.06 o                         
   2   7   5       1791.01       1723.20        22.32 o                         
   3   7   5       1500.42       1551.97        26.03 o                         
   4   7   5        215.34        151.50        11.32 o                         
   5   7   5         47.75         76.63        10.16 o                         
   6   7   5       1306.25       1214.14        25.88 o                         
   7   7   5       2069.51       2100.53        36.56 o                         
   8   7   5        576.54        628.79        22.51 o                         
   9   7   5        960.94        937.49        26.75 o                         
  10   7   5       1369.78       1405.83        35.19 o                         
  11   7   5        177.02        285.43        21.83 o                         
  12   7   5         98.84         66.91        16.79 o                         
  13   7   5        389.73        340.83        27.54 o                         
  14   7   5        586.29        565.67        44.74 o                         
  15   7   5         15.98         -4.97        25.57 o                         
  16   7   5         11.36        -10.89        34.52 o                         
 -20   8   5          8.15         22.24        28.04 o                         
 -19   8   5         78.45        121.85        29.58 o                         
 -18   8   5          1.31          1.04        24.27 o                         
 -17   8   5        933.20        917.06        46.22 o                         
 -16   8   5        119.35         60.35        33.73 o                         
 -15   8   5        845.50        835.24        45.78 o                         
 -14   8   5       3875.00       3597.95        78.06 o                         
 -13   8   5        379.18        388.94        26.63 o                         
 -12   8   5          3.03          3.00        17.98 o                         
 -11   8   5        421.89        446.88        35.18 o                         
 -10   8   5       5801.22       5898.07        82.48 o                         
  -9   8   5         24.79         27.48        12.79 o                         
  -8   8   5       1164.18       1014.25        43.08 o                         
  -7   8   5       1695.59       1637.66        51.04 o                         
  -6   8   5       4832.58       5361.25       103.14 o                         
  -5   8   5       4652.89       4674.76        91.49 o                         
  -4   8   5       8082.29       7674.11        91.55 o                         
  -3   8   5       3204.51       3258.22        47.15 o                         
  -2   8   5        601.71        731.20        19.86 o                         
  -1   8   5       8827.27       9091.91        93.90 o                         
   0   8   5       1448.75       1340.91        25.27 o                         
   1   8   5       2349.75       2474.22        27.87 o                         
   2   8   5       3389.32       3185.14        35.94 o                         
   3   8   5          6.08        -11.61         7.74 o                         
   4   8   5       1117.09       1190.41        32.28 o                         
   5   8   5         11.62          9.22        10.91 o                         
   6   8   5        941.33        960.63        36.56 o                         
   7   8   5          4.08         23.11        12.08 o                         
   8   8   5       6697.08       6727.00        83.87 o                         
   9   8   5        553.52        591.68        26.00 o                         
  10   8   5        131.64        161.08        17.90 o                         
  11   8   5       1067.13       1022.25        34.36 o                         
  12   8   5        936.86        877.37        31.98 o                         
  13   8   5        133.67        161.93        22.78 o                         
  14   8   5        292.57        236.49        26.01 o                         
  15   8   5         10.67        -25.84        24.41 o                         
  16   8   5        124.76        140.66        32.80 o                         
 -19   9   5        168.50        103.53        29.86 o                         
 -18   9   5          1.17         19.21        25.66 o                         
 -17   9   5        220.26        169.84        30.10 o                         
 -16   9   5        140.87         95.25        27.56 o                         
 -15   9   5       2446.80       2492.68        93.08 o                         
 -14   9   5         36.88         83.36        24.32 o                         
 -13   9   5         50.33         37.22        21.38 o                         
 -12   9   5        193.01        194.71        24.78 o                         
 -11   9   5         43.11          4.12        17.46 o                         
 -10   9   5          0.11         10.19        13.42 o                         
  -9   9   5         17.59         20.30        17.20 o                         
  -8   9   5        286.30        315.23        25.45 o                         
  -7   9   5          0.16         -2.55        13.59 o                         
  -6   9   5        847.80       1026.30        51.16 o                         
  -5   9   5        125.58        107.74        15.29 o                         
  -4   9   5        407.89        418.08        32.58 o                         
  -3   9   5          6.84          7.27         9.41 o                         
  -2   9   5       2639.58       3009.88        40.73 o                         
  -1   9   5         30.08         83.79         9.96 o                         
   0   9   5       1501.82       1686.16        28.82 o                         
   1   9   5        673.96        765.75        30.39 o                         
   2   9   5        492.45        483.83        13.40 o                         
   3   9   5          2.59         15.72        12.45 o                         
   4   9   5       3404.72       3493.10        50.78 o                         
   5   9   5         43.76          3.14        10.97 o                         
   6   9   5        366.62        289.47        19.62 o                         
   7   9   5        306.14        353.15        21.40 o                         
   8   9   5         95.87         40.95        14.35 o                         
   9   9   5       1551.98       1448.60        35.89 o                         
  10   9   5        372.85        373.80        23.77 o                         
  11   9   5         18.01          0.05        14.97 o                         
  12   9   5        582.90        611.87        33.54 o                         
  13   9   5          3.42         11.33        19.09 o                         
  14   9   5          0.69         10.94        22.37 o                         
  15   9   5        344.11        430.51        41.35 o                         
 -19  10   5         14.71          0.52        26.66 o                         
 -18  10   5          8.27          7.12        38.40 o                         
 -17  10   5         24.42        -12.76        23.55 o                         
 -16  10   5        204.71        255.93        42.94 o                         
 -15  10   5       1397.45       1386.11        52.74 o                         
 -14  10   5       1033.35        952.69        53.87 o                         
 -13  10   5       2759.69       2410.22        63.93 o                         
 -12  10   5         41.19         47.06        21.30 o                         
 -11  10   5         85.98         96.16        21.93 o                         
 -10  10   5         35.98         35.36        19.39 o                         
  -9  10   5       6450.52       6557.69       106.81 o                         
  -8  10   5        621.57        538.29        30.08 o                         
  -7  10   5        727.18        732.92        49.68 o                         
  -6  10   5       1181.00       1361.98        45.44 o                         
  -5  10   5        777.57        844.69        34.63 o                         
  -4  10   5         84.70        107.23        12.04 o                         
  -3  10   5         20.32         -5.87         9.56 o                         
  -2  10   5       2153.04       2221.78        38.64 o                         
  -1  10   5        233.61        171.08        13.84 o                         
   0  10   5        388.97        354.71        18.77 o                         
   1  10   5        467.32        516.15        17.89 o                         
   2  10   5        596.96        515.95        19.51 o                         
   3  10   5        667.21        675.78        21.54 o                         
   4  10   5          8.94         12.43        10.99 o                         
   5  10   5         16.02         12.04        13.84 o                         
   6  10   5       3755.72       4024.36        58.80 o                         
   7  10   5       1351.85       1380.51        47.93 o                         
   8  10   5         36.18         55.91        14.99 o                         
   9  10   5         29.46         54.98        15.87 o                         
  10  10   5       1479.89       1588.20        39.64 o                         
  11  10   5        374.18        343.56        24.34 o                         
  12  10   5       1903.12       1875.53        50.97 o                         
  13  10   5        421.60        439.96        32.09 o                         
  14  10   5        729.73        876.14        40.76 o                         
  15  10   5         79.49         74.46        30.10 o                         
 -18  11   5          2.59         31.08        32.40 o                         
 -17  11   5          0.61         30.42        25.93 o                         
 -16  11   5         27.55         61.11        26.59 o                         
 -15  11   5         36.95          7.98        24.58 o                         
 -14  11   5        595.74        695.58        56.13 o                         
 -13  11   5        119.30         76.57        24.42 o                         
 -12  11   5        717.92        669.98        39.59 o                         
 -11  11   5       4459.98       4149.63       155.95 o                         
 -10  11   5         25.72         47.05        20.26 o                         
  -9  11   5        408.72        415.30        57.45 o                         
  -8  11   5       1899.43       1823.33        61.61 o                         
  -7  11   5       2096.34       2336.00        53.81 o                         
  -6  11   5        342.19        385.55        23.79 o                         
  -5  11   5          4.71          0.88        11.80 o                         
  -4  11   5        196.71        217.00        14.16 o                         
  -3  11   5       3255.83       2982.99        55.58 o                         
  -2  11   5       8846.90       9070.53       108.52 o                         
  -1  11   5       6675.43       6731.66        85.35 o                         
   0  11   5          2.41          6.16        10.68 o                         
   1  11   5        148.71        190.16        13.21 o                         
   2  11   5         77.20         85.53        15.17 o                         
   3  11   5        619.68        607.66        21.91 o                         
   4  11   5          3.75         -3.04        10.53 o                         
   5  11   5        318.43        344.16        19.54 o                         
   6  11   5        335.89        340.89        21.32 o                         
   7  11   5        597.02        641.43        27.27 o                         
   8  11   5          2.97        -23.10        15.40 o                         
   9  11   5        381.85        353.59        25.88 o                         
  10  11   5        456.46        506.74        27.87 o                         
  11  11   5        335.13        337.47        26.67 o                         
  12  11   5        143.96        163.62        23.85 o                         
  13  11   5        525.24        489.90        38.26 o                         
  14  11   5        280.69        262.24        28.90 o                         
 -18  12   5          8.60         20.08        28.35 o                         
 -17  12   5         10.62          9.22        28.33 o                         
 -16  12   5          1.87         29.82        25.55 o                         
 -15  12   5        144.92        134.15        28.57 o                         
 -14  12   5        205.07        134.74        27.56 o                         
 -13  12   5        448.30        439.82        36.19 o                         
 -12  12   5        342.35        283.93        42.81 o                         
 -11  12   5        640.65        619.42        38.70 o                         
 -10  12   5        752.24        820.41        55.25 o                         
  -9  12   5       1717.65       1622.12        50.09 o                         
  -8  12   5        346.35        337.25        27.45 o                         
  -7  12   5       2022.18       2010.80        47.13 o                         
  -6  12   5         62.27        158.13        26.28 o                         
  -5  12   5       3025.60       2996.17        51.58 o                         
  -4  12   5        205.23        272.16        22.16 o                         
  -3  12   5       2585.00       2442.67        52.98 o                         
  -2  12   5         13.44         42.27        14.57 o                         
  -1  12   5       4239.34       4232.51        61.59 o                         
   0  12   5        197.08        189.97        15.88 o                         
   1  12   5          6.98          8.18        12.93 o                         
   2  12   5         54.22         40.15        12.16 o                         
   3  12   5          0.32        -15.90        10.60 o                         
   4  12   5       2088.11       2079.94        37.32 o                         
   5  12   5        304.63        320.74        19.62 o                         
   6  12   5       3439.02       3512.83        51.56 o                         
   7  12   5        603.99        481.50        31.00 o                         
   8  12   5        724.15        698.96        29.08 o                         
   9  12   5        110.33        119.95        17.91 o                         
  10  12   5         50.39         72.84        17.63 o                         
  11  12   5        610.90        591.62        30.51 o                         
  12  12   5         11.32         44.90        21.47 o                         
  13  12   5          3.16         -6.01        19.91 o                         
  14  12   5         91.16        106.34        36.49 o                         
 -17  13   5        656.04        677.56        84.87 o                         
 -16  13   5          5.67         -9.11        29.10 o                         
 -15  13   5         71.57         44.62        26.21 o                         
 -14  13   5          0.08         16.93        24.42 o                         
 -13  13   5        726.79        679.37        42.35 o                         
 -12  13   5        167.15        145.01        26.57 o                         
 -11  13   5        113.37        166.53        26.57 o                         
 -10  13   5         65.69         48.61        21.62 o                         
  -9  13   5          2.54         -8.53        19.11 o                         
  -8  13   5        416.56        368.08        25.80 o                         
  -7  13   5       6805.30       6525.45       107.08 o                         
  -6  13   5        599.26        637.11        34.45 o                         
  -5  13   5       1231.96       1133.18        40.25 o                         
  -4  13   5        645.44        701.40        32.99 o                         
  -3  13   5        140.56         89.60        19.67 o                         
  -2  13   5          4.66         23.01        14.83 o                         
  -1  13   5       1170.76       1028.82        35.71 o                         
   0  13   5       1402.59       1175.25        48.33 o                         
   1  13   5        237.48        226.82        19.98 o                         
   2  13   5        364.39        333.37        31.93 o                         
   3  13   5         28.37         36.27        14.24 o                         
   4  13   5        409.43        430.71        22.29 o                         
   5  13   5        160.57        176.35        17.72 o                         
   6  13   5        511.52        488.87        24.08 o                         
   7  13   5         81.69         46.39        14.56 o                         
   8  13   5         20.46         28.74        16.02 o                         
   9  13   5        553.38        588.17        29.22 o                         
  10  13   5         13.33         22.76        18.83 o                         
  11  13   5        311.39        350.48        25.66 o                         
  12  13   5        712.60        718.54        38.57 o                         
  13  13   5        605.22        676.25        38.73 o                         
 -16  14   5        229.71        169.45        58.38 o                         
 -15  14   5         35.28         12.21        40.39 o                         
 -14  14   5          0.88         -3.11        23.89 o                         
 -13  14   5        175.48        186.62        30.15 o                         
 -12  14   5        699.22        626.60        41.01 o                         
 -11  14   5        903.43        920.08        57.29 o                         
 -10  14   5        331.49        310.63        30.38 o                         
  -9  14   5          1.17        -19.00        19.64 o                         
  -8  14   5        886.26        860.63        52.87 o                         
  -7  14   5         12.64         -5.97        18.52 o                         
  -6  14   5       3775.78       3548.36        72.97 o                         
  -5  14   5       2511.68       2326.38        77.30 o                         
  -4  14   5        202.41        147.66        36.58 o                         
  -3  14   5         90.47         85.14        19.60 o                         
  -2  14   5          0.21         10.25        16.16 o                         
  -1  14   5        367.46        406.98        28.96 o                         
   0  14   5       1393.98       1434.43        54.23 o                         
   1  14   5        937.57       1001.63        39.52 o                         
   2  14   5         86.16         24.17        20.90 o                         
   3  14   5        378.80        396.58        24.57 o                         
   4  14   5         55.53         59.52        16.54 o                         
   5  14   5          0.08         -3.77        15.00 o                         
   6  14   5        290.99        306.74        23.20 o                         
   7  14   5        451.53        491.99        28.49 o                         
   8  14   5         56.04         71.28        16.24 o                         
   9  14   5          3.46         14.13        16.23 o                         
  10  14   5        111.38        124.94        29.21 o                         
  11  14   5         77.89         83.27        22.47 o                         
  12  14   5        117.98        141.92        25.21 o                         
 -15  15   5        706.16        760.34        48.39 o                         
 -14  15   5        234.43        266.11        33.63 o                         
 -13  15   5        105.27        164.26        29.92 o                         
 -12  15   5        125.83         90.02        30.80 o                         
 -11  15   5        501.17        402.36        43.47 o                         
 -10  15   5       1331.41       1393.11        71.71 o                         
  -9  15   5        861.52        823.11        41.98 o                         
  -8  15   5        309.91        417.15        33.54 o                         
  -7  15   5       1987.24       2187.13        58.49 o                         
  -6  15   5       1140.74       1175.71        47.40 o                         
  -5  15   5        710.17        687.64        37.91 o                         
  -4  15   5        229.95        269.10        26.17 o                         
  -3  15   5        590.12        612.14        34.12 o                         
  -2  15   5         72.79         73.51        18.35 o                         
  -1  15   5         99.77         47.40        24.47 o                         
   0  15   5        377.68        412.92        38.26 o                         
   1  15   5        933.76        814.67        54.17 o                         
   2  15   5         73.62        119.33        23.16 o                         
   3  15   5        512.05        565.19        36.06 o                         
   4  15   5       1209.43       1099.39        37.92 o                         
   5  15   5         97.99        104.02        20.29 o                         
   6  15   5         15.76          8.85        20.75 o                         
   7  15   5        325.65        314.83        23.96 o                         
   8  15   5         22.39         38.30        18.12 o                         
   9  15   5       1158.00       1269.74        43.11 o                         
  10  15   5        424.16        409.86        28.72 o                         
  11  15   5        744.20        737.38        58.86 o                         
 -14  16   5          0.34        -26.13        30.20 o                         
 -13  16   5        110.27        108.46        34.47 o                         
 -12  16   5        161.04         50.24        31.37 o                         
 -11  16   5          3.10         30.89        23.16 o                         
 -10  16   5       1218.39       1271.17        50.66 o                         
  -9  16   5        391.17        309.31        33.54 o                         
  -8  16   5        192.97        270.94        41.16 o                         
  -7  16   5       1154.69       1191.95        46.03 o                         
  -6  16   5       1058.73       1187.42        62.38 o                         
  -5  16   5       3744.42       3803.85        78.16 o                         
  -4  16   5       3186.12       3238.70        70.66 o                         
  -3  16   5        106.19        122.60        21.58 o                         
  -2  16   5        287.75        248.24        32.44 o                         
  -1  16   5         40.99         47.16        24.99 o                         
   0  16   5         14.42         22.64        24.99 o                         
   1  16   5        785.85        855.05        48.94 o                         
   2  16   5       1473.52       1485.00        49.33 o                         
   3  16   5        660.16        624.86        44.78 o                         
   4  16   5          8.99         -5.68        17.56 o                         
   5  16   5       1534.33       1315.55        54.73 o                         
   6  16   5        195.71        239.24        24.85 o                         
   7  16   5        356.42        411.24        40.83 o                         
   8  16   5        456.86        565.63        34.32 o                         
   9  16   5         75.35         98.37        22.50 o                         
  10  16   5         60.64         74.84        20.99 o                         
 -13  17   5          3.02          9.13        24.48 o                         
 -12  17   5        538.18        553.23        42.45 o                         
 -11  17   5         14.28         53.16        29.68 o                         
 -10  17   5        105.71         45.88        24.12 o                         
  -9  17   5         60.62         16.84        21.96 o                         
  -8  17   5       1163.59       1194.65        48.61 o                         
  -7  17   5          2.89         -7.88        21.09 o                         
  -6  17   5        142.37        105.63        23.74 o                         
  -5  17   5         17.92          4.60        19.83 o                         
  -4  17   5         93.19        131.18        23.91 o                         
  -3  17   5        901.31        901.34        50.53 o                         
  -2  17   5         66.10         82.05        39.12 o                         
  -1  17   5        317.83        375.64        39.80 o                         
   0  17   5        288.92        264.18        34.57 o                         
   1  17   5         46.75         72.98        27.66 o                         
   2  17   5       2428.04       2389.98        76.03 o                         
   3  17   5       1553.57       1664.53        54.35 o                         
   4  17   5        641.16        684.26        59.29 o                         
   5  17   5        195.08        203.83        24.41 o                         
   6  17   5         68.71         63.96        21.60 o                         
   7  17   5        152.12        138.83        26.06 o                         
   8  17   5        325.72        452.89        63.85 o                         
   9  17   5         65.81        109.44        27.92 o                         
 -12  18   5          1.43         51.44        26.34 o                         
 -11  18   5         73.18         36.96        25.98 o                         
 -10  18   5        204.08        281.59        32.63 o                         
  -9  18   5         13.53          2.30        22.25 o                         
  -8  18   5        108.01         67.14        27.88 o                         
  -7  18   5          0.98        -30.33        20.22 o                         
  -6  18   5        217.07        145.66        25.65 o                         
  -5  18   5        672.90        650.59        76.38 o                         
  -4  18   5       1162.24       1143.64        57.93 o                         
  -3  18   5       1718.67       1866.68        84.27 o                         
  -2  18   5         78.50         79.15        29.25 o                         
  -1  18   5        521.79        636.69        65.46 o                         
   0  18   5        671.71        604.21        47.34 o                         
   1  18   5        520.29        403.29        42.40 o                         
   2  18   5        444.57        403.02        40.95 o                         
   3  18   5       1128.72       1092.81        48.29 o                         
   4  18   5         36.57         51.47        20.58 o                         
   5  18   5        166.33        187.02        25.41 o                         
   6  18   5       1083.12       1116.63        55.85 o                         
   7  18   5        151.94        131.02        24.98 o                         
   8  18   5        111.92        110.58        23.99 o                         
 -10  19   5         11.29         24.78        24.89 o                         
  -9  19   5        286.18        228.67        30.85 o                         
  -8  19   5        191.90        146.21        27.97 o                         
  -7  19   5        280.57        325.88        39.17 o                         
  -6  19   5          2.84          0.08        29.46 o                         
  -5  19   5          2.33         -0.80        40.63 o                         
  -4  19   5       1077.92       1180.40        60.11 o                         
  -3  19   5          6.53         -9.03        27.66 o                         
  -2  19   5         54.59         79.00        31.92 o                         
  -1  19   5        798.62        806.24        53.66 o                         
   0  19   5        428.06        480.78        47.34 o                         
   1  19   5        263.09        185.04        65.46 o                         
   2  19   5         10.81        -29.37        27.60 o                         
   3  19   5        137.11        160.57        36.11 o                         
   4  19   5        523.60        587.86        35.98 o                         
   5  19   5        158.43        175.48        25.75 o                         
   6  19   5       1223.72       1230.71        45.80 o                         
  -8  20   5         26.38         -8.72        25.61 o                         
  -7  20   5        329.66        333.59        34.12 o                         
  -6  20   5        127.50        174.21        59.44 o                         
  -5  20   5        343.58        428.69        45.60 o                         
  -4  20   5         82.96         73.91        31.87 o                         
  -3  20   5          6.22         24.92        37.62 o                         
  -2  20   5         11.31         25.37        29.74 o                         
  -1  20   5        122.17        164.77        35.06 o                         
   0  20   5         49.82         82.01        31.92 o                         
   1  20   5        198.65        232.63        37.76 o                         
   2  20   5        311.59        324.90        42.56 o                         
   3  20   5         74.21         39.91        43.64 o                         
   4  20   5       1476.17       1411.66        55.87 o                         
  -4  21   5         13.01         -0.75        41.38 o                         
  -3  21   5         11.36        -19.96        32.35 o                         
  -2  21   5         24.14         24.28        31.27 o                         
  -1  21   5        171.94        156.74        36.18 o                         
   0  21   5         12.87        -42.68        72.23 o                         
 -20   0   6         31.89         24.08        48.15 o                         
 -18   0   6        137.54        141.78        29.36 o                         
 -16   0   6          4.00        -28.55        19.16 o                         
 -14   0   6        278.64        237.64        48.15 o                         
 -12   0   6       1660.37       1571.37        50.01 o                         
 -10   0   6       7507.79       6965.08       171.54 o                         
  -8   0   6       7785.45       7971.24       145.96 o                         
  -6   0   6       6625.88       6835.53        88.25 o                         
  -4   0   6         20.23         48.13         6.65 o                         
  -2   0   6       9978.60       9757.12       153.53 o                         
   0   0   6       5351.01       4951.73       142.20 o                         
   2   0   6       8897.56       8834.92       148.97 o                         
   4   0   6       2217.86       1850.76        75.24 o                         
   6   0   6       5307.92       5124.49       103.25 o                         
   8   0   6       1641.36       1820.04        44.80 o                         
  10   0   6       9434.34       9008.28       168.37 o                         
  12   0   6       2611.52       2416.82        75.91 o                         
  14   0   6        359.29        326.53        66.21 o                         
  16   0   6        550.05        636.50        94.80 o                         
 -21   1   6        167.00        126.38        40.87 o                         
 -20   1   6         54.39         88.72        29.08 o                         
 -19   1   6        103.01        100.54        23.28 o                         
 -18   1   6        277.01        249.87        22.76 o                         
 -17   1   6       1642.62       1567.56        59.85 o                         
 -16   1   6       5903.93       5551.23        70.73 o                         
 -15   1   6       1459.36       1383.73        32.46 o                         
 -14   1   6          7.42         -2.42        13.11 o                         
 -13   1   6        135.36        100.28        16.72 o                         
 -12   1   6         18.71         17.00        12.00 o                         
 -11   1   6       6981.86       7096.57        90.45 o                         
 -10   1   6       5965.24       6297.31        80.65 o                         
  -9   1   6       2925.24       2811.66        71.02 o                         
  -8   1   6        740.68        779.76        17.22 o                         
  -7   1   6       3863.52       3881.83        44.24 o                         
  -6   1   6       1179.57       1113.64        16.44 o                         
  -5   1   6        766.05        543.10        15.59 o                         
  -4   1   6       1045.57       1088.19        15.84 o                         
  -3   1   6      16820.76      15595.84       134.49 o                         
  -2   1   6      15192.10      14362.63       135.88 o                         
  -1   1   6       7357.30       6973.33        78.02 o                         
   0   1   6        136.11         64.15         9.15 o                         
   1   1   6       4293.67       3830.47        52.18 o                         
   2   1   6        563.16        585.91        17.28 o                         
   3   1   6       3286.73       3646.84        46.19 o                         
   4   1   6       1014.02       1031.00        24.00 o                         
   5   1   6       6351.99       6404.39        66.88 o                         
   6   1   6        909.26        962.55        22.73 o                         
   7   1   6        217.19        232.35        14.80 o                         
   8   1   6          7.67         -4.68         9.75 o                         
   9   1   6       2459.85       2322.02        42.17 o                         
  10   1   6       3745.51       3768.80        57.36 o                         
  11   1   6          8.66         -8.23        15.67 o                         
  12   1   6       2776.03       2749.95        73.63 o                         
  13   1   6       2475.75       2227.47        52.25 o                         
  14   1   6          3.64          0.75        35.11 o                         
  15   1   6       1111.73       1017.21        71.29 o                         
  16   1   6         47.15         17.28        40.87 o                         
 -21   2   6        102.04        118.55        31.27 o                         
 -20   2   6        878.68        750.74        40.06 o                         
 -19   2   6         44.98         40.89        21.60 o                         
 -18   2   6         18.39         12.11        24.11 o                         
 -17   2   6        916.16        979.34        40.45 o                         
 -16   2   6        300.76        350.74        23.37 o                         
 -15   2   6        900.10        833.62        29.96 o                         
 -14   2   6          1.50        -18.96        16.51 o                         
 -13   2   6       4573.18       4216.99       100.54 o                         
 -12   2   6       3071.05       3033.56        63.13 o                         
 -11   2   6          0.72          4.51        10.71 o                         
 -10   2   6          8.48         10.29        10.42 o                         
  -9   2   6       2626.56       3370.53        50.15 o                         
  -8   2   6        821.81        915.10        21.52 o                         
  -7   2   6        632.41        990.69        19.28 o                         
  -6   2   6       2085.01       2116.97        40.50 o                         
  -5   2   6      13037.83      12612.04       133.20 o                         
  -4   2   6        108.05        101.79         7.36 o                         
  -3   2   6      16032.29      16512.22       142.59 o                         
  -2   2   6       2456.00       2394.33        27.67 o                         
  -1   2   6       8732.98       7993.01        73.31 o                         
   0   2   6       2129.79       1882.67        25.61 o                         
   1   2   6       5859.64       6183.61        65.77 o                         
   2   2   6         28.20         15.34         7.54 o                         
   3   2   6        968.74       1010.30        29.86 o                         
   4   2   6       6884.70       6397.69        66.12 o                         
   5   2   6          0.33         -8.49         8.12 o                         
   6   2   6         46.25         37.92         9.88 o                         
   7   2   6         64.96         65.07        11.01 o                         
   8   2   6        178.21        174.81        13.90 o                         
   9   2   6       1661.19       1672.04        32.64 o                         
  10   2   6        106.45        139.33        15.07 o                         
  11   2   6       1420.94       1584.01        34.31 o                         
  12   2   6          0.27         -8.37        24.54 o                         
  13   2   6       2773.37       2740.91        57.98 o                         
  14   2   6          6.52         20.16        37.67 o                         
  15   2   6        108.44         90.04        41.94 o                         
  16   2   6        343.74        376.03        53.17 o                         
 -21   3   6         59.10         46.22        25.04 o                         
 -20   3   6       1489.11       1321.15        47.70 o                         
 -19   3   6        359.76        250.93        27.53 o                         
 -18   3   6       1467.74       1339.52        58.64 o                         
 -17   3   6         24.20          5.51        19.40 o                         
 -16   3   6        127.90        134.96        18.42 o                         
 -15   3   6        639.58        628.20        27.64 o                         
 -14   3   6        634.05        584.07        28.38 o                         
 -13   3   6        151.10        148.22        19.07 o                         
 -12   3   6        121.32        130.07        17.78 o                         
 -11   3   6        919.20        767.33        30.88 o                         
 -10   3   6        123.76         96.90        25.68 o                         
  -9   3   6       2570.56       2900.35        52.95 o                         
  -8   3   6       2630.84       2467.68        46.55 o                         
  -7   3   6       4384.92       4428.27        55.98 o                         
  -6   3   6         13.00         20.60         6.40 o                         
  -5   3   6      13374.21      13525.27       135.04 o                         
  -4   3   6       7219.94       7037.94       146.17 o                         
  -3   3   6        435.28        375.58        13.10 o                         
  -2   3   6       6873.64       6750.72        57.77 o                         
  -1   3   6       2605.88       2966.85        37.09 o                         
   0   3   6      23455.06      23624.88       184.87 o                         
   1   3   6        385.92        353.38        14.09 o                         
   2   3   6       1210.59       1398.53        24.98 o                         
   3   3   6        452.63        382.54        17.07 o                         
   4   3   6        323.68        290.62        15.76 o                         
   5   3   6       2109.25       2101.69        41.16 o                         
   6   3   6      12340.08      11954.21       114.69 o                         
   7   3   6        140.18        170.84        14.37 o                         
   8   3   6        149.57        126.05        12.93 o                         
   9   3   6        123.30        121.39        14.00 o                         
  10   3   6       2041.25       2095.97        38.22 o                         
  11   3   6          0.08         -6.59        13.14 o                         
  12   3   6       1181.53       1130.19        31.18 o                         
  13   3   6        221.94        312.67        27.71 o                         
  14   3   6        584.46        566.22        61.01 o                         
  15   3   6        154.13        121.36        66.96 o                         
  16   3   6         27.07         43.81        41.33 o                         
 -21   4   6         62.23         54.94        25.54 o                         
 -20   4   6          3.09        -34.86        23.24 o                         
 -19   4   6        300.37        359.85        30.67 o                         
 -18   4   6         83.84         85.07        22.07 o                         
 -17   4   6         78.22         49.62        20.23 o                         
 -16   4   6         93.16        107.45        21.19 o                         
 -15   4   6       1118.94       1080.65        32.85 o                         
 -14   4   6        757.03        849.98        42.73 o                         
 -13   4   6        325.22        341.73        34.53 o                         
 -12   4   6       2035.83       1927.30        46.26 o                         
 -11   4   6        210.70        235.99        21.93 o                         
 -10   4   6        734.61        701.93        27.69 o                         
  -9   4   6        685.76        673.35        27.10 o                         
  -8   4   6        205.21        185.19        22.72 o                         
  -7   4   6       4010.65       3791.25        62.15 o                         
  -6   4   6       5073.62       5529.31        76.84 o                         
  -5   4   6       2528.58       2484.30        52.50 o                         
  -4   4   6        130.21        128.89         8.78 o                         
  -3   4   6         61.95         46.69        10.23 o                         
  -2   4   6          2.87         -1.56         4.98 o                         
  -1   4   6      13610.50      12732.31       103.63 o                         
   0   4   6         97.10        101.10         7.18 o                         
   1   4   6         54.86         30.23         6.62 o                         
   2   4   6       1515.03       1390.48        21.71 o                         
   3   4   6          0.04         -2.00         8.02 o                         
   4   4   6       2665.83       2681.44        36.16 o                         
   5   4   6        195.07        194.07        12.62 o                         
   6   4   6       1308.67       1444.19        29.11 o                         
   7   4   6        351.46        445.25        19.58 o                         
   8   4   6       1439.24       1243.56        35.55 o                         
   9   4   6        645.11        703.04        24.32 o                         
  10   4   6       4128.19       3920.65        54.19 o                         
  11   4   6       5737.71       5849.75        72.13 o                         
  12   4   6        277.57        325.03        21.07 o                         
  13   4   6          9.36         17.53        18.11 o                         
  14   4   6        424.98        451.01        40.82 o                         
  15   4   6          5.09        -10.93        51.87 o                         
  16   4   6         44.60        111.35        66.21 o                         
 -21   5   6         36.65         41.52        25.02 o                         
 -20   5   6          1.43         35.02        28.23 o                         
 -19   5   6        866.94        816.67        40.39 o                         
 -18   5   6       1508.25       1394.31        45.59 o                         
 -17   5   6          0.12         -4.06        18.49 o                         
 -16   5   6        620.04        655.18        66.24 o                         
 -15   5   6       2004.41       1875.49        49.74 o                         
 -14   5   6        882.25        890.00        45.61 o                         
 -13   5   6       2328.94       2311.41        65.59 o                         
 -12   5   6          0.68         -8.94        16.65 o                         
 -11   5   6        630.39        629.93        28.95 o                         
 -10   5   6       1154.68       1080.63        33.47 o                         
  -9   5   6       2409.26       2463.67        49.38 o                         
  -8   5   6      14803.03      15546.04       215.15 o                         
  -7   5   6       2959.46       3164.46        93.29 o                         
  -6   5   6        219.27        170.04        15.59 o                         
  -5   5   6       1931.42       2210.98        39.72 o                         
  -4   5   6      19557.38      20832.55       219.87 o                         
  -3   5   6        272.73        176.48         9.23 o                         
  -2   5   6       9215.69       8653.50        79.41 o                         
  -1   5   6        116.15        131.19        10.20 o                         
   0   5   6        291.52        348.67        12.40 o                         
   1   5   6        172.36        119.23         8.93 o                         
   2   5   6       7638.67       8103.88        77.26 o                         
   3   5   6       2265.52       2087.90        26.43 o                         
   4   5   6        585.23        620.77        24.45 o                         
   5   5   6      11007.60      10999.31       106.29 o                         
   6   5   6        186.96        217.18        14.23 o                         
   7   5   6        386.91        455.92        20.08 o                         
   8   5   6        337.29        369.68        22.92 o                         
   9   5   6        267.83        241.75        16.73 o                         
  10   5   6        135.07        118.93        15.41 o                         
  11   5   6        295.66        340.07        20.50 o                         
  12   5   6       1614.11       1461.94        35.17 o                         
  13   5   6       3398.04       3416.09        60.35 o                         
  14   5   6       1261.48       1296.09        89.53 o                         
  15   5   6        253.15        247.84        42.24 o                         
  16   5   6         28.56         40.34        36.18 o                         
 -21   6   6         61.36         17.30        27.08 o                         
 -20   6   6        118.87         79.31        28.91 o                         
 -19   6   6       1391.51       1366.85        47.28 o                         
 -18   6   6        114.73         70.66        22.32 o                         
 -17   6   6       1458.16       1521.08        49.52 o                         
 -16   6   6        557.68        537.45        49.52 o                         
 -15   6   6       2011.24       2054.65        56.45 o                         
 -14   6   6       2641.82       2530.69        51.84 o                         
 -13   6   6       3030.61       2890.45        76.22 o                         
 -12   6   6        586.46        618.71        27.03 o                         
 -11   6   6       1877.87       2107.16        48.04 o                         
 -10   6   6       1637.85       1663.50        67.21 o                         
  -9   6   6        318.61        328.07        23.67 o                         
  -8   6   6       8390.94       8081.95       141.90 o                         
  -7   6   6        391.15        492.59        32.33 o                         
  -6   6   6       5516.61       5670.62       104.13 o                         
  -5   6   6      14076.99      15441.42       168.37 o                         
  -4   6   6       1967.16       2013.49        33.93 o                         
  -3   6   6       7250.81       7206.44        75.41 o                         
  -2   6   6         73.18        100.09         8.40 o                         
  -1   6   6       2378.79       2185.09        26.27 o                         
   0   6   6        741.55        756.63        15.67 o                         
   1   6   6       3210.01       3230.91        34.60 o                         
   2   6   6      10242.20      10325.34        89.31 o                         
   3   6   6         41.03         49.09         8.86 o                         
   4   6   6       7949.59       8080.27        81.69 o                         
   5   6   6        263.28        238.32        14.77 o                         
   6   6   6       8403.57       8456.80        87.22 o                         
   7   6   6        135.29         90.36        12.45 o                         
   8   6   6        139.97        133.12        13.90 o                         
   9   6   6       1887.19       1825.03        35.51 o                         
  10   6   6          4.22          2.41        12.86 o                         
  11   6   6        836.85        914.12        29.31 o                         
  12   6   6         62.31         64.43        17.73 o                         
  13   6   6        174.22        145.04        22.44 o                         
  14   6   6          9.89         12.14        25.19 o                         
  15   6   6         10.04        -21.52        32.80 o                         
  16   6   6         85.90        115.00        42.89 o                         
 -20   7   6          2.99        -38.00        25.34 o                         
 -19   7   6         71.13        117.21        28.80 o                         
 -18   7   6        165.94        133.77        30.47 o                         
 -17   7   6        605.99        681.09        50.59 o                         
 -16   7   6        252.84        299.26        39.31 o                         
 -15   7   6        555.80        543.29        40.18 o                         
 -14   7   6         22.74         30.82        20.61 o                         
 -13   7   6        941.32        911.89        32.52 o                         
 -12   7   6       1507.69       1527.14        49.09 o                         
 -11   7   6       3827.73       3630.47        67.80 o                         
 -10   7   6          3.34         17.78        13.94 o                         
  -9   7   6       5323.42       5827.07       126.43 o                         
  -8   7   6        768.33       1136.20        43.59 o                         
  -7   7   6       1702.22       1829.76        52.10 o                         
  -6   7   6        154.97        122.79        19.15 o                         
  -5   7   6       1709.21       1750.38        41.06 o                         
  -4   7   6       4104.03       4201.46        50.40 o                         
  -3   7   6         98.22         64.52         8.96 o                         
  -2   7   6       5424.48       6404.57        69.23 o                         
  -1   7   6       3084.23       2889.33        37.01 o                         
   0   7   6       3347.83       3570.93        37.50 o                         
   1   7   6         58.64        118.06        10.92 o                         
   2   7   6       1228.14       1286.37        19.30 o                         
   3   7   6        120.89         42.75         9.07 o                         
   4   7   6       1601.30       1543.65        33.76 o                         
   5   7   6        515.65        593.76        19.83 o                         
   6   7   6        133.73        137.85        13.99 o                         
   7   7   6        593.21        681.27        23.05 o                         
   8   7   6        203.15        198.49        16.10 o                         
   9   7   6        206.04        241.99        19.07 o                         
  10   7   6          0.70         21.44        14.02 o                         
  11   7   6          0.11          7.46        14.85 o                         
  12   7   6        619.01        625.56        39.99 o                         
  13   7   6          0.11         15.72        21.28 o                         
  14   7   6        293.81        400.67        30.93 o                         
  15   7   6       1023.67       1170.15        68.62 o                         
 -20   8   6         55.20        104.11        30.60 o                         
 -19   8   6         80.89        129.27        29.60 o                         
 -18   8   6        669.81        673.97        44.49 o                         
 -17   8   6       1058.56        931.80        46.80 o                         
 -16   8   6         12.94         54.44        23.76 o                         
 -15   8   6       1965.98       1780.00        56.06 o                         
 -14   8   6       1780.50       1776.42        85.32 o                         
 -13   8   6         48.47         72.94        20.98 o                         
 -12   8   6       1469.61       1581.94        39.71 o                         
 -11   8   6         18.36          5.33        13.57 o                         
 -10   8   6        594.16        517.23        28.73 o                         
  -9   8   6        642.54        758.36        40.39 o                         
  -8   8   6       2315.32       2498.64        65.38 o                         
  -7   8   6       3017.26       3143.94        95.55 o                         
  -6   8   6       5316.72       5595.24       105.83 o                         
  -5   8   6       1707.36       2038.97        61.72 o                         
  -4   8   6       1263.75       1224.19        24.64 o                         
  -3   8   6       3893.78       4290.11        51.93 o                         
  -2   8   6        380.53        334.14        16.33 o                         
  -1   8   6        304.53        436.65        22.60 o                         
   0   8   6        181.23        187.02        11.79 o                         
   1   8   6       1272.42       1260.55        20.36 o                         
   2   8   6       2280.67       2205.94        26.48 o                         
   3   8   6       2181.87       2137.19        32.10 o                         
   4   8   6       3849.19       3931.99        68.66 o                         
   5   8   6       9691.22       9736.27        97.64 o                         
   6   8   6          1.26         12.83        11.66 o                         
   7   8   6         40.12         16.79        12.97 o                         
   8   8   6        662.18        636.64        26.52 o                         
   9   8   6          0.38         12.69        14.44 o                         
  10   8   6        914.88        968.46        31.98 o                         
  11   8   6          7.44          1.81        15.63 o                         
  12   8   6        794.96        788.65        32.18 o                         
  13   8   6        950.35        983.54        46.26 o                         
  14   8   6         26.09         64.80        21.39 o                         
  15   8   6          0.39        -32.28        31.67 o                         
 -20   9   6        410.57        472.44        42.33 o                         
 -19   9   6        168.87         87.98        29.07 o                         
 -18   9   6         67.55         23.98        30.83 o                         
 -17   9   6        154.88        169.77        29.72 o                         
 -16   9   6         49.23         79.47        27.73 o                         
 -15   9   6       1479.03       1377.44        50.70 o                         
 -14   9   6        348.52        331.55        31.06 o                         
 -13   9   6          1.63          2.41        19.92 o                         
 -12   9   6        399.29        346.37        40.14 o                         
 -11   9   6         16.18         11.15        14.67 o                         
 -10   9   6       1419.62       1411.81        37.13 o                         
  -9   9   6       2882.40       3210.59        79.22 o                         
  -8   9   6         34.50         61.08        24.08 o                         
  -7   9   6       2650.43       2650.64        68.00 o                         
  -6   9   6        187.41        153.25        21.79 o                         
  -5   9   6         62.56         58.65        11.33 o                         
  -4   9   6         80.73         49.33        11.00 o                         
  -3   9   6        636.12        706.74        20.18 o                         
  -2   9   6        329.70        416.32        22.97 o                         
  -1   9   6        265.62        244.19        13.85 o                         
   0   9   6          4.85          6.25         7.77 o                         
   1   9   6         20.48         27.12         8.30 o                         
   2   9   6       2387.16       2517.96        32.64 o                         
   3   9   6          0.66         11.54         9.60 o                         
   4   9   6       2474.11       2524.61        57.15 o                         
   5   9   6          6.32          5.03        12.84 o                         
   6   9   6       2815.43       2705.94        46.20 o                         
   7   9   6        109.19        102.51        15.77 o                         
   8   9   6        260.37        276.84        21.66 o                         
   9   9   6        164.77        225.89        19.40 o                         
  10   9   6        491.90        395.02        31.52 o                         
  11   9   6         76.51         84.07        31.02 o                         
  12   9   6         92.43         87.80        20.79 o                         
  13   9   6         26.99         47.64        20.52 o                         
  14   9   6          3.63        -14.41        23.89 o                         
  15   9   6          8.44         68.25        38.41 o                         
 -19  10   6         28.59          2.12        26.66 o                         
 -18  10   6         66.88         81.55        28.09 o                         
 -17  10   6         72.67         28.19        50.27 o                         
 -16  10   6        360.10        274.33        32.47 o                         
 -15  10   6          1.13         -0.75        21.80 o                         
 -14  10   6        330.60        219.92        28.48 o                         
 -13  10   6       5292.15       5058.66        96.65 o                         
 -12  10   6         64.77         88.32        23.09 o                         
 -11  10   6        163.27        264.40        26.46 o                         
 -10  10   6        152.10        226.90        60.58 o                         
  -9  10   6        260.95        342.56        28.71 o                         
  -8  10   6        768.03        755.90        33.88 o                         
  -7  10   6       3891.13       4181.95        92.03 o                         
  -6  10   6        635.26        594.80        28.95 o                         
  -5  10   6          3.48          2.12        10.42 o                         
  -4  10   6         71.47         58.86        11.30 o                         
  -3  10   6        175.02        215.14        14.79 o                         
  -2  10   6        277.64        359.17        17.97 o                         
  -1  10   6      10825.98      10319.15       116.05 o                         
   0  10   6       2600.54       2827.56        40.74 o                         
   1  10   6       1413.65       1401.36        25.60 o                         
   2  10   6        209.84        203.07        14.11 o                         
   3  10   6         10.62          5.48        10.13 o                         
   4  10   6       3151.20       3236.46        45.78 o                         
   5  10   6       1544.76       1444.81        33.90 o                         
   6  10   6         29.42         23.98        13.58 o                         
   7  10   6         22.68         20.35        13.90 o                         
   8  10   6       2841.63       2942.46        55.14 o                         
   9  10   6         75.08         50.45        16.30 o                         
  10  10   6         20.19         61.82        16.48 o                         
  11  10   6         14.37         30.68        16.99 o                         
  12  10   6         16.21         47.65        24.54 o                         
  13  10   6         86.88         62.13        22.29 o                         
  14  10   6         23.42         15.86        28.89 o                         
 -19  11   6        793.37        803.19        51.51 o                         
 -18  11   6         41.83          6.58        25.49 o                         
 -17  11   6          0.81         -9.89        33.54 o                         
 -16  11   6       1682.95       1708.13        59.98 o                         
 -15  11   6        194.58        193.70        29.22 o                         
 -14  11   6       2144.18       1944.16        59.85 o                         
 -13  11   6        500.02        406.21        34.71 o                         
 -12  11   6       1144.53       1116.29        51.02 o                         
 -11  11   6       2851.20       2796.13        66.54 o                         
 -10  11   6       1723.23       1652.53        68.37 o                         
  -9  11   6       3588.39       3723.15        74.11 o                         
  -8  11   6          0.13         14.46        20.79 o                         
  -7  11   6       1299.56       1360.68        41.10 o                         
  -6  11   6        216.17        110.01        20.61 o                         
  -5  11   6         66.46         92.23        13.13 o                         
  -4  11   6          8.90          1.28        10.71 o                         
  -3  11   6        585.26        547.67        24.77 o                         
  -2  11   6       4783.78       4892.16        67.31 o                         
  -1  11   6       2466.02       2839.07        41.92 o                         
   0  11   6       4767.77       4608.87        58.39 o                         
   1  11   6        591.49        608.53        29.71 o                         
   2  11   6       2271.41       2456.48        38.47 o                         
   3  11   6         68.27         74.78        13.19 o                         
   4  11   6        501.60        579.23        23.22 o                         
   5  11   6         13.11         16.17        12.44 o                         
   6  11   6       1275.31       1186.76        36.67 o                         
   7  11   6        192.43        258.33        24.63 o                         
   8  11   6        121.21        111.53        17.57 o                         
   9  11   6         60.36          0.78        20.54 o                         
  10  11   6        348.28        400.45        26.47 o                         
  11  11   6         63.88         38.25        17.05 o                         
  12  11   6        111.76         87.46        22.28 o                         
  13  11   6          0.06          6.80        23.31 o                         
  14  11   6        311.15        180.71        43.66 o                         
 -18  12   6         37.96         46.47        28.71 o                         
 -17  12   6          0.23          0.97        25.60 o                         
 -16  12   6        718.00        795.66        77.59 o                         
 -15  12   6        433.93        469.83        41.22 o                         
 -14  12   6         69.04         30.49        23.63 o                         
 -13  12   6        144.05        164.38        26.61 o                         
 -12  12   6       1275.31       1195.16        47.74 o                         
 -11  12   6        920.16       1003.40        43.98 o                         
 -10  12   6        281.09        257.01        40.86 o                         
  -9  12   6        964.10       1112.12        43.65 o                         
  -8  12   6       4080.91       4293.54        80.73 o                         
  -7  12   6       1800.53       1991.37        43.99 o                         
  -6  12   6       1992.01       2014.87        49.74 o                         
  -5  12   6         10.69         -0.08        15.29 o                         
  -4  12   6       5925.86       5930.86        94.39 o                         
  -3  12   6        417.68        374.09        26.90 o                         
  -2  12   6        394.53        389.09        29.32 o                         
  -1  12   6         20.31         18.93        12.11 o                         
   0  12   6       1393.36       1328.01        55.52 o                         
   1  12   6       4599.86       4698.91        69.53 o                         
   2  12   6         39.48         49.58        11.90 o                         
   3  12   6        609.57        538.05        22.45 o                         
   4  12   6         24.36          5.90        11.82 o                         
   5  12   6       2890.99       2733.73        53.95 o                         
   6  12   6        453.22        480.88        27.25 o                         
   7  12   6       1123.50       1176.48        35.06 o                         
   8  12   6        721.08        692.66        32.76 o                         
   9  12   6        180.32        157.31        19.68 o                         
  10  12   6        151.86        200.61        22.47 o                         
  11  12   6         16.86          3.33        17.36 o                         
  12  12   6         15.19         -9.78        20.16 o                         
  13  12   6         92.81         -0.05        39.03 o                         
 -17  13   6        398.97        545.54        44.81 o                         
 -16  13   6        175.98        191.27        30.94 o                         
 -15  13   6          0.83          2.42        24.20 o                         
 -14  13   6         15.02        -14.07        22.92 o                         
 -13  13   6         62.03         61.80        24.24 o                         
 -12  13   6        275.51        248.95        29.44 o                         
 -11  13   6          1.63        -20.90        25.57 o                         
 -10  13   6       2735.93       2710.73       112.95 o                         
  -9  13   6       1111.60       1164.47        44.59 o                         
  -8  13   6        990.86       1140.89        37.21 o                         
  -7  13   6         65.32         69.33        19.94 o                         
  -6  13   6        622.40        655.86        35.03 o                         
  -5  13   6          1.34          3.79        16.10 o                         
  -4  13   6       1126.44       1234.68        40.25 o                         
  -3  13   6       2348.27       2482.77        54.42 o                         
  -2  13   6        496.43        523.19        29.98 o                         
  -1  13   6       1344.21       1395.68        40.20 o                         
   0  13   6        314.24        306.59        25.61 o                         
   1  13   6       1383.80       1340.57        41.39 o                         
   2  13   6        193.56        206.42        16.25 o                         
   3  13   6        984.88        972.49        27.74 o                         
   4  13   6       1039.19       1054.84        28.96 o                         
   5  13   6         34.53        102.76        15.18 o                         
   6  13   6        382.45        426.77        23.51 o                         
   7  13   6        819.42        705.38        27.81 o                         
   8  13   6        515.87        436.56        26.55 o                         
   9  13   6        296.06        344.00        25.30 o                         
  10  13   6         84.33         52.77        18.39 o                         
  11  13   6        449.96        545.56        31.57 o                         
  12  13   6         19.83         57.23        25.65 o                         
 -16  14   6        171.96        122.75        30.26 o                         
 -15  14   6          5.68         39.20        31.58 o                         
 -14  14   6        755.23        762.12        45.84 o                         
 -13  14   6          0.81        -28.90        22.73 o                         
 -12  14   6        857.02        878.38        45.65 o                         
 -11  14   6       1175.01       1122.21        85.55 o                         
 -10  14   6        439.21        423.53        43.00 o                         
  -9  14   6       2304.69       2153.00        81.86 o                         
  -8  14   6        335.16        330.69        28.67 o                         
  -7  14   6          3.74          5.28        18.52 o                         
  -6  14   6       3106.10       3132.43        99.56 o                         
  -5  14   6        461.47        451.99        32.67 o                         
  -4  14   6       1576.57       1495.30        45.75 o                         
  -3  14   6        390.04        374.32        28.05 o                         
  -2  14   6        506.76        394.29        29.19 o                         
  -1  14   6        179.04        198.29        28.67 o                         
   0  14   6       1624.00       1700.06        70.72 o                         
   1  14   6         52.22         51.40        23.34 o                         
   2  14   6        449.29        419.73        30.66 o                         
   3  14   6        213.81        247.31        24.28 o                         
   4  14   6        153.61        188.42        19.45 o                         
   5  14   6         70.06         36.74        14.38 o                         
   6  14   6        447.11        425.84        23.93 o                         
   7  14   6          0.59         -5.28        14.20 o                         
   8  14   6         26.95         14.40        16.04 o                         
   9  14   6         83.14        114.46        18.07 o                         
  10  14   6       2344.12       2432.04        52.85 o                         
  11  14   6          0.39         -8.79        19.86 o                         
 -16  15   6         19.18          9.18        27.98 o                         
 -15  15   6        390.60        394.06        38.95 o                         
 -14  15   6        246.34        303.76        34.94 o                         
 -13  15   6        316.69        200.93        37.19 o                         
 -12  15   6          5.12         -3.96        66.96 o                         
 -11  15   6        662.95        627.60        50.53 o                         
 -10  15   6         90.57        105.43        25.16 o                         
  -9  15   6          9.14         24.74        23.92 o                         
  -8  15   6          3.16        -21.51        19.35 o                         
  -7  15   6        813.78        859.97        45.93 o                         
  -6  15   6         74.12         64.25        23.87 o                         
  -5  15   6       3213.93       3405.31        93.26 o                         
  -4  15   6        905.52        864.69        52.36 o                         
  -3  15   6       1008.16       1101.20        41.31 o                         
  -2  15   6        101.02         98.69        27.12 o                         
  -1  15   6        286.20        333.63        34.68 o                         
   0  15   6        137.14        125.75        27.12 o                         
   1  15   6        811.94        781.67        72.23 o                         
   2  15   6        704.40        598.92        35.28 o                         
   3  15   6        304.93        301.57        37.32 o                         
   4  15   6        409.38        395.13        28.40 o                         
   5  15   6        645.35        577.46        32.43 o                         
   6  15   6         49.22         44.13        17.54 o                         
   7  15   6        879.56        717.45        32.31 o                         
   8  15   6        541.04        535.18        30.78 o                         
   9  15   6        161.64        170.83        22.80 o                         
  10  15   6        567.70        563.61        38.17 o                         
  11  15   6          2.67         43.09        37.21 o                         
 -15  16   6        175.93        211.56        39.33 o                         
 -14  16   6         20.84         -3.77        53.42 o                         
 -13  16   6       1271.37       1277.63        65.38 o                         
 -12  16   6          5.78         16.46        34.43 o                         
 -11  16   6        808.81        684.80        43.14 o                         
 -10  16   6          0.60         49.68        24.82 o                         
  -9  16   6         72.90        101.82        26.01 o                         
  -8  16   6        118.35         94.49        24.03 o                         
  -7  16   6        325.49        377.15        34.28 o                         
  -6  16   6        168.22        156.75        30.21 o                         
  -5  16   6        230.52        213.65        25.47 o                         
  -4  16   6       1278.97       1238.93        44.88 o                         
  -3  16   6        648.41        578.79        44.69 o                         
  -2  16   6       1548.58       1539.43        60.11 o                         
  -1  16   6         18.03         43.64        35.36 o                         
   0  16   6        425.51        412.26        39.89 o                         
   1  16   6        292.97        367.43        36.60 o                         
   2  16   6         63.46         36.75        34.61 o                         
   3  16   6        481.74        418.55        29.47 o                         
   4  16   6        282.97        317.64        26.09 o                         
   5  16   6       1093.35       1112.62        40.03 o                         
   6  16   6        123.03        126.23        22.15 o                         
   7  16   6          7.61         -7.87        19.21 o                         
   8  16   6        251.47        241.28        26.57 o                         
   9  16   6        434.72        483.20        41.87 o                         
  10  16   6         23.45         51.26        24.10 o                         
 -13  17   6        550.06        440.24        38.96 o                         
 -12  17   6        250.27        252.33        32.08 o                         
 -11  17   6         10.50         37.09        24.54 o                         
 -10  17   6         22.32         45.72        28.24 o                         
  -9  17   6        142.81        154.08        26.93 o                         
  -8  17   6          2.62         -0.77        32.10 o                         
  -7  17   6        256.50        239.37        28.64 o                         
  -6  17   6       1015.28        942.03        51.80 o                         
  -5  17   6        183.67        191.78        26.29 o                         
  -4  17   6        115.78         67.43        48.15 o                         
  -3  17   6        104.32         39.88        26.60 o                         
  -2  17   6         41.03         50.41        27.66 o                         
  -1  17   6       1035.52       1030.49        53.72 o                         
   0  17   6          4.09        -10.73        24.99 o                         
   1  17   6        357.21        274.09        35.63 o                         
   2  17   6        819.46        868.23        52.14 o                         
   3  17   6        456.55        428.53        45.68 o                         
   4  17   6         53.96         21.31        18.52 o                         
   5  17   6        454.45        463.05        31.22 o                         
   6  17   6        638.94        642.80        35.86 o                         
   7  17   6          1.24         12.12        21.07 o                         
   8  17   6         83.23         80.93        26.57 o                         
 -12  18   6          3.96        -19.59        38.67 o                         
 -11  18   6          4.54        -19.80        23.42 o                         
 -10  18   6          2.08         -2.99        23.16 o                         
  -9  18   6         70.65         43.56        26.97 o                         
  -8  18   6         64.12         87.83        25.42 o                         
  -7  18   6        302.20        255.05        30.11 o                         
  -6  18   6        442.22        364.13        32.12 o                         
  -5  18   6        302.24        390.06        39.89 o                         
  -4  18   6         47.08        -19.56        26.60 o                         
  -3  18   6        428.10        373.28        40.95 o                         
  -2  18   6        603.86        553.47        47.34 o                         
  -1  18   6        194.67        205.84        85.77 o                         
   0  18   6        195.64        182.15        33.50 o                         
   1  18   6        136.78        155.05        32.98 o                         
   2  18   6        101.55        113.10        44.39 o                         
   3  18   6         37.96         75.77        24.54 o                         
   4  18   6        113.17        133.43        26.57 o                         
   5  18   6        528.51        512.83        33.86 o                         
   6  18   6         45.16          1.31        20.78 o                         
   7  18   6        539.76        568.17        45.61 o                         
 -10  19   6         11.39         38.89        51.02 o                         
  -9  19   6         37.46         69.32        26.03 o                         
  -8  19   6          5.66          0.65        22.55 o                         
  -7  19   6        435.88        430.51        35.92 o                         
  -6  19   6         55.24         51.75        31.37 o                         
  -5  19   6        266.71        231.85        36.70 o                         
  -4  19   6         39.11         70.01        42.13 o                         
  -3  19   6       1259.42       1262.40       179.06 o                         
  -2  19   6          0.10         20.31        27.66 o                         
  -1  19   6        324.56        353.66        40.95 o                         
   0  19   6       1053.33       1162.94        59.56 o                         
   1  19   6        380.89        308.69        42.13 o                         
   2  19   6          9.20        -18.52        22.55 o                         
   3  19   6        219.94        289.19        31.85 o                         
   4  19   6        612.45        513.48        39.90 o                         
   5  19   6          0.01        -15.34        23.96 o                         
  -8  20   6          0.14        -33.68        22.45 o                         
  -7  20   6         13.31         34.66        31.27 o                         
  -6  20   6        222.88        272.54        60.19 o                         
  -5  20   6         41.13         73.03        31.87 o                         
  -4  20   6         33.62         15.49        29.25 o                         
  -3  20   6        126.32         75.74        48.90 o                         
  -2  20   6          6.18          1.78        46.65 o                         
  -1  20   6         21.66        -11.29        29.79 o                         
   0  20   6         40.37         46.14        31.27 o                         
   1  20   6         40.73         32.12        30.80 o                         
   2  20   6         49.09        129.05        28.90 o                         
   3  20   6        263.62        277.93        39.47 o                         
 -21   0   7         36.28        -43.64        48.15 o                         
 -19   0   7         80.93         67.25        25.13 o                         
 -17   0   7         25.62         49.59        25.55 o                         
 -15   0   7        370.54        512.55        39.89 o                         
 -13   0   7         27.59         26.44        33.86 o                         
 -11   0   7        331.88        225.88        36.87 o                         
  -9   0   7       3114.78       3986.80        88.78 o                         
  -7   0   7       2219.07       1675.41        30.83 o                         
  -5   0   7         36.14         44.71         7.70 o                         
  -3   0   7       3979.28       3241.22        46.85 o                         
  -1   0   7      37698.97      35615.25       524.66 o                         
   1   0   7      25932.44      24474.81       370.48 o                         
   3   0   7       9761.43       9339.33       200.88 o                         
   5   0   7      22953.12      22641.26       352.77 o                         
   7   0   7        132.41        157.93        24.49 o                         
   9   0   7        279.36        334.50        33.92 o                         
  11   0   7       1040.19       1307.73        57.45 o                         
  13   0   7       1199.85       1237.67        59.51 o                         
  15   0   7         55.83         57.18        58.68 o                         
 -22   1   7        383.91        439.36        53.72 o                         
 -21   1   7        126.96        132.28        31.59 o                         
 -20   1   7        141.94        179.06        26.64 o                         
 -19   1   7        272.21        223.60        26.55 o                         
 -18   1   7        535.66        483.06        31.30 o                         
 -17   1   7         71.89         64.86        17.66 o                         
 -16   1   7        164.69        146.40        17.11 o                         
 -15   1   7         60.79         34.45        15.77 o                         
 -14   1   7       1684.77       1887.79        42.49 o                         
 -13   1   7         19.79         16.00        12.90 o                         
 -12   1   7        783.52        706.85        25.89 o                         
 -11   1   7       3859.22       3575.53        55.09 o                         
 -10   1   7       9023.09       9408.83       111.63 o                         
  -9   1   7        347.38        393.95        14.87 o                         
  -8   1   7       4141.43       4589.10        51.94 o                         
  -7   1   7       1648.38       1506.32        21.76 o                         
  -6   1   7         25.48         39.65         9.65 o                         
  -5   1   7        486.02        453.32        11.36 o                         
  -4   1   7        225.64        224.32        10.80 o                         
  -3   1   7      55945.94      53281.30       442.78 o                         
  -2   1   7          7.19         11.71         5.89 o                         
  -1   1   7       1489.46       1134.89        19.90 o                         
   0   1   7       4330.88       4258.98        57.46 o                         
   1   1   7        512.83        432.93        20.39 o                         
   2   1   7        541.93        626.83        32.80 o                         
   3   1   7        994.74       1063.41        29.15 o                         
   4   1   7         72.98         33.38        12.65 o                         
   5   1   7         30.06         12.39        12.34 o                         
   6   1   7       3038.47       2802.22        79.93 o                         
   7   1   7       1458.76       1442.32        36.80 o                         
   8   1   7        431.86        517.52        29.33 o                         
   9   1   7        343.91        291.98        21.52 o                         
  10   1   7       2614.66       2592.81        54.54 o                         
  11   1   7         28.85         27.82        17.99 o                         
  12   1   7          5.09        -11.46        18.04 o                         
  13   1   7         62.79         69.55        20.37 o                         
  14   1   7        215.76        243.26        47.40 o                         
  15   1   7        589.63        524.01        56.86 o                         
  16   1   7        130.00        132.42        47.88 o                         
 -22   2   7          3.75        -38.70        39.82 o                         
 -21   2   7        107.31        167.48        27.68 o                         
 -20   2   7         17.16         34.91        23.22 o                         
 -19   2   7        896.53        957.95        41.25 o                         
 -18   2   7         18.98         43.98        18.13 o                         
 -17   2   7         62.74         61.41        18.52 o                         
 -16   2   7         69.91        101.78        19.90 o                         
 -15   2   7       1380.57       1556.73        46.90 o                         
 -14   2   7        600.89        593.57        44.85 o                         
 -13   2   7         42.24         28.53        15.82 o                         
 -12   2   7       1025.06        925.84        48.13 o                         
 -11   2   7        466.76        555.79        23.81 o                         
 -10   2   7        150.89        130.91        10.88 o                         
  -9   2   7       2878.89       2616.09        35.57 o                         
  -8   2   7       2099.99       2591.63        32.57 o                         
  -7   2   7       7337.24       7793.98        78.88 o                         
  -6   2   7       1559.96       1455.85        22.74 o                         
  -5   2   7      10349.60      10635.08       104.17 o                         
  -4   2   7       3100.10       3116.14        34.53 o                         
  -3   2   7        438.72        318.02        12.00 o                         
  -2   2   7       1194.82       1240.33        24.45 o                         
  -1   2   7       1434.26       1317.89        22.22 o                         
   0   2   7       3971.18       3718.13        44.67 o                         
   1   2   7         16.16         14.58         7.20 o                         
   2   2   7       6780.84       7190.69        77.68 o                         
   3   2   7        286.00        324.21        17.19 o                         
   4   2   7      11290.60      11356.17       117.97 o                         
   5   2   7       1359.02       1435.95        31.34 o                         
   6   2   7       1398.02       1373.87        30.20 o                         
   7   2   7        124.98        135.66        12.96 o                         
   8   2   7         13.31         44.73        11.90 o                         
   9   2   7         39.78         44.32        12.88 o                         
  10   2   7        106.36         68.77        16.26 o                         
  11   2   7       1232.35       1419.54        42.11 o                         
  12   2   7         32.89         38.09        19.02 o                         
  13   2   7          0.42          2.67        18.44 o                         
  14   2   7        577.63        566.96        62.18 o                         
  15   2   7        287.64        310.49        53.42 o                         
  16   2   7        374.98        479.24        58.26 o                         
 -21   3   7          3.53         42.23        23.99 o                         
 -20   3   7        744.09        753.34        50.82 o                         
 -19   3   7        188.37        293.74        28.26 o                         
 -18   3   7        223.79        199.18        25.43 o                         
 -17   3   7       5034.68       5082.59        74.92 o                         
 -16   3   7         54.62         50.42        18.97 o                         
 -15   3   7         51.00         24.07        18.46 o                         
 -14   3   7        311.36        297.56        26.75 o                         
 -13   3   7        318.99        284.26        23.67 o                         
 -12   3   7       2965.00       3171.25        61.60 o                         
 -11   3   7       3236.11       3358.37        64.25 o                         
 -10   3   7       1247.66       1193.34        34.43 o                         
  -9   3   7       2996.76       3050.42        81.10 o                         
  -8   3   7       1771.15       1842.40        27.03 o                         
  -7   3   7       6145.71       6866.31        71.48 o                         
  -6   3   7       1935.44       2049.91        52.56 o                         
  -5   3   7       2911.63       2563.96        33.25 o                         
  -4   3   7       2850.30       3018.38        37.08 o                         
  -3   3   7      13157.85      12394.78       110.49 o                         
  -2   3   7       2595.58       2688.10        31.79 o                         
  -1   3   7       3507.65       3940.55        37.57 o                         
   0   3   7       5285.72       5402.38        49.28 o                         
   1   3   7       9232.43       9262.80        94.83 o                         
   2   3   7       6235.42       6335.17        70.16 o                         
   3   3   7      13268.81      13582.48       136.41 o                         
   4   3   7        257.41        231.82        14.90 o                         
   5   3   7       2513.99       2654.78        41.03 o                         
   6   3   7        263.70        276.28        15.68 o                         
   7   3   7        316.05        256.84        17.83 o                         
   8   3   7         83.94        116.24        13.63 o                         
   9   3   7       2175.06       2430.04        40.86 o                         
  10   3   7         13.89         12.12        13.31 o                         
  11   3   7        856.84        868.23        29.39 o                         
  12   3   7        565.82        452.28        27.26 o                         
  13   3   7        595.53        701.14        35.03 o                         
  14   3   7          2.37         31.30        37.49 o                         
  15   3   7       1079.36       1146.52        74.87 o                         
  16   3   7          0.58        -19.43        42.52 o                         
 -21   4   7         32.01         27.78        24.09 o                         
 -20   4   7         14.19        -14.68        28.02 o                         
 -19   4   7        284.37        283.35        28.28 o                         
 -18   4   7        179.97        186.88        25.16 o                         
 -17   4   7          0.38          0.40        18.61 o                         
 -16   4   7        353.38        363.68        32.58 o                         
 -15   4   7        514.13        592.09        30.62 o                         
 -14   4   7        622.63        644.38        32.85 o                         
 -13   4   7         27.12         49.19        16.46 o                         
 -12   4   7        968.29        912.07        50.77 o                         
 -11   4   7        449.57        340.88        30.69 o                         
 -10   4   7        209.86        194.19        17.90 o                         
  -9   4   7       2030.36       2143.03        49.72 o                         
  -8   4   7        964.94        891.11        29.79 o                         
  -7   4   7       3836.68       4154.81        62.51 o                         
  -6   4   7         57.68         58.41         8.86 o                         
  -5   4   7       3671.60       3764.80        44.65 o                         
  -4   4   7      14876.75      14484.85       139.68 o                         
  -3   4   7        399.72        404.45        12.10 o                         
  -2   4   7       1728.80       1567.90        20.50 o                         
  -1   4   7       3284.96       3241.36        33.07 o                         
   0   4   7      12366.01      12433.25       102.58 o                         
   1   4   7          5.97          5.40         6.71 o                         
   2   4   7       6351.60       5645.81        85.91 o                         
   3   4   7       4654.61       4855.79        83.66 o                         
   4   4   7        231.93        204.60        14.90 o                         
   5   4   7        163.70        152.34        13.29 o                         
   6   4   7         75.89         70.09        11.24 o                         
   7   4   7        528.19        573.73        21.39 o                         
   8   4   7        240.65        248.00        16.59 o                         
   9   4   7          1.16        -10.23        12.28 o                         
  10   4   7       4039.49       3670.69        56.77 o                         
  11   4   7        585.37        599.02        26.31 o                         
  12   4   7          0.06         18.71        15.10 o                         
  13   4   7         34.44         59.50        21.20 o                         
  14   4   7        498.70        522.91        42.79 o                         
  15   4   7        249.54        251.37        49.26 o                         
 -21   5   7        560.06        587.41        39.44 o                         
 -20   5   7          3.95        -22.12        21.35 o                         
 -19   5   7         59.39         97.57        24.76 o                         
 -18   5   7        140.98        184.26        24.68 o                         
 -17   5   7         21.07         30.34        20.16 o                         
 -16   5   7       1522.28       1515.97        57.65 o                         
 -15   5   7          2.67        -23.44        15.63 o                         
 -14   5   7         33.62         14.51        20.63 o                         
 -13   5   7         52.25         21.44        16.46 o                         
 -12   5   7       1032.32       1003.74        35.65 o                         
 -11   5   7       6670.98       6901.50       104.99 o                         
 -10   5   7        146.24        225.26        24.72 o                         
  -9   5   7       2164.04       2069.72        45.36 o                         
  -8   5   7       2144.96       2332.78        64.30 o                         
  -7   5   7       1521.38       1343.61        36.56 o                         
  -6   5   7       1723.33       1764.76        36.03 o                         
  -5   5   7       9917.76       9861.12       100.12 o                         
  -4   5   7       1771.91       1877.75        28.79 o                         
  -3   5   7        383.06        353.23        15.37 o                         
  -2   5   7        874.43        689.93        16.37 o                         
  -1   5   7        362.08        389.85        12.64 o                         
   0   5   7        886.10        895.31        16.99 o                         
   1   5   7       6983.46       6878.23        62.26 o                         
   2   5   7      10627.09      10354.55        96.59 o                         
   3   5   7       1104.56       1031.71        28.04 o                         
   4   5   7        152.48        134.35        16.96 o                         
   5   5   7       1570.03       1546.04        28.55 o                         
   6   5   7         83.90         97.24        12.23 o                         
   7   5   7        824.34        876.17        24.76 o                         
   8   5   7       1069.47       1005.12        27.35 o                         
   9   5   7        207.63        230.88        17.65 o                         
  10   5   7        587.56        573.48        25.00 o                         
  11   5   7       3284.63       3430.11        53.02 o                         
  12   5   7         10.27         20.27        15.23 o                         
  13   5   7         39.03         41.06        20.30 o                         
  14   5   7          5.52          1.50        57.18 o                         
  15   5   7         42.02        -42.13        58.68 o                         
 -21   6   7        258.88        244.23        34.61 o                         
 -20   6   7         11.44         -3.28        25.39 o                         
 -19   6   7         68.34         75.00        23.15 o                         
 -18   6   7         25.14         30.69        21.24 o                         
 -17   6   7        101.37         87.87        21.91 o                         
 -16   6   7        212.83        195.27        23.16 o                         
 -15   6   7        171.37        167.60        25.51 o                         
 -14   6   7       1197.55       1301.76        38.70 o                         
 -13   6   7          3.05         14.25        16.46 o                         
 -12   6   7         49.70         60.26        16.46 o                         
 -11   6   7        708.54        746.50        34.44 o                         
 -10   6   7       7308.56       7496.46       111.08 o                         
  -9   6   7          6.19          7.60        16.65 o                         
  -8   6   7        992.15       1160.93        75.24 o                         
  -7   6   7       6610.03       6980.37       124.37 o                         
  -6   6   7          0.11          7.76         8.79 o                         
  -5   6   7        125.50         31.38        10.86 o                         
  -4   6   7       3202.14       3611.85        40.62 o                         
  -3   6   7       8562.01       9430.42        87.61 o                         
  -2   6   7        155.67        103.59         8.89 o                         
  -1   6   7       9552.76       9667.21        89.50 o                         
   0   6   7        197.78        222.93        11.41 o                         
   1   6   7       4276.86       4677.39        46.10 o                         
   2   6   7       1226.81       1344.41        36.80 o                         
   3   6   7       1035.50       1283.09        27.88 o                         
   4   6   7          5.14         13.74         9.31 o                         
   5   6   7          1.93         16.51         9.97 o                         
   6   6   7       2979.46       2978.85        42.86 o                         
   7   6   7          0.44         15.39        11.38 o                         
   8   6   7       1245.61       1109.36        28.55 o                         
   9   6   7         16.46         10.54        12.84 o                         
  10   6   7       1080.48       1167.30        31.32 o                         
  11   6   7       2424.62       2522.88        55.13 o                         
  12   6   7          4.20          7.46        15.80 o                         
  13   6   7        212.50        184.96        41.05 o                         
  14   6   7        201.74        165.13        34.41 o                         
  15   6   7         27.46         84.27        66.21 o                         
 -20   7   7         51.49         18.51        26.62 o                         
 -19   7   7        133.75        137.68        29.19 o                         
 -18   7   7        114.96        150.67        28.44 o                         
 -17   7   7         43.48         22.49        21.31 o                         
 -16   7   7        275.13        270.97        30.84 o                         
 -15   7   7       1605.93       1574.33        52.45 o                         
 -14   7   7        624.86        716.98        32.20 o                         
 -13   7   7          0.79         20.25        15.73 o                         
 -12   7   7         32.60         79.58        17.71 o                         
 -11   7   7         39.75         85.21        16.98 o                         
 -10   7   7         68.83        104.89        21.74 o                         
  -9   7   7       2833.56       2909.51        71.77 o                         
  -8   7   7       1816.33       2029.97        56.92 o                         
  -7   7   7        492.83        496.48        32.93 o                         
  -6   7   7       5150.01       5368.95        70.02 o                         
  -5   7   7      16222.38      16411.41       179.67 o                         
  -4   7   7        475.55        431.56        16.79 o                         
  -3   7   7       4022.45       3989.04        45.21 o                         
  -2   7   7       8715.45       9920.47        92.75 o                         
  -1   7   7      12911.13      13351.30       111.66 o                         
   0   7   7       6063.92       5869.31        55.52 o                         
   1   7   7       5662.27       5647.97        54.10 o                         
   2   7   7         17.33          8.34         7.40 o                         
   3   7   7          8.21          8.48         8.68 o                         
   4   7   7        203.02        190.90        13.35 o                         
   5   7   7       1953.96       1980.03        33.34 o                         
   6   7   7       3856.54       3367.50        46.72 o                         
   7   7   7        694.63        725.25        33.32 o                         
   8   7   7        179.38        216.51        16.44 o                         
   9   7   7       1821.95       1856.02        40.59 o                         
  10   7   7        127.73        120.50        17.74 o                         
  11   7   7        110.35         94.61        29.78 o                         
  12   7   7        419.74        473.60        34.72 o                         
  13   7   7        161.85        204.92        28.83 o                         
  14   7   7         17.65        -20.02        22.18 o                         
  15   7   7        585.63        483.02        90.28 o                         
 -20   8   7        108.88         75.02        29.32 o                         
 -19   8   7          4.09          2.26        25.95 o                         
 -18   8   7        806.37        847.99        46.14 o                         
 -17   8   7          8.48         12.56        24.24 o                         
 -16   8   7         48.55         26.90        22.96 o                         
 -15   8   7        571.30        547.11        38.39 o                         
 -14   8   7        906.03        849.07        70.84 o                         
 -13   8   7         36.76         23.90        16.53 o                         
 -12   8   7       4522.30       4863.75        75.65 o                         
 -11   8   7         27.09         58.44        16.83 o                         
 -10   8   7        729.07        753.40        32.54 o                         
  -9   8   7        712.09        702.74        94.05 o                         
  -8   8   7         61.37         47.94        19.06 o                         
  -7   8   7       2957.38       2788.50        68.57 o                         
  -6   8   7      12921.73      13694.55       218.61 o                         
  -5   8   7        158.32        204.58        13.50 o                         
  -4   8   7       1116.88       1067.93        23.38 o                         
  -3   8   7        254.77        290.89        15.39 o                         
  -2   8   7        469.65        534.15        17.00 o                         
  -1   8   7       1092.82       1181.94        22.31 o                         
   0   8   7         30.34         50.53         7.67 o                         
   1   8   7       8931.31       8617.03        77.28 o                         
   2   8   7         13.47         23.22        10.77 o                         
   3   8   7       1533.22       1540.69        25.93 o                         
   4   8   7         56.29         35.01        10.54 o                         
   5   8   7        225.08        191.53        14.10 o                         
   6   8   7       2084.59       2078.93        45.05 o                         
   7   8   7          3.13          2.21        13.02 o                         
   8   8   7        141.82        186.07        18.22 o                         
   9   8   7       2001.82       2021.59        43.41 o                         
  10   8   7        631.45        663.94        31.86 o                         
  11   8   7        266.94        294.03        22.84 o                         
  12   8   7        331.45        297.11        26.63 o                         
  13   8   7        639.78        695.01        42.88 o                         
  14   8   7          3.84        -16.20        23.51 o                         
 -20   9   7          2.12          1.22        27.16 o                         
 -19   9   7         59.66         77.19        28.23 o                         
 -18   9   7         43.89          1.71        24.29 o                         
 -17   9   7         98.22         62.84        25.66 o                         
 -16   9   7          2.86          9.69        32.08 o                         
 -15   9   7         29.84         40.54        22.92 o                         
 -14   9   7        120.64        138.61        25.07 o                         
 -13   9   7        973.16        892.01        50.65 o                         
 -12   9   7        546.10        478.79        29.19 o                         
 -11   9   7       1042.35       1142.15        39.94 o                         
 -10   9   7        186.11        221.03        30.85 o                         
  -9   9   7          2.59          5.27        19.15 o                         
  -8   9   7        832.88        800.92        41.46 o                         
  -7   9   7         32.83         64.70        20.22 o                         
  -6   9   7         64.42         81.84        14.37 o                         
  -5   9   7        295.86        337.53        19.65 o                         
  -4   9   7        201.42        206.03        13.36 o                         
  -3   9   7         31.73         27.66         9.03 o                         
  -2   9   7      11811.01      11926.11       121.31 o                         
  -1   9   7       3776.52       4037.89        47.07 o                         
   0   9   7        402.38        504.77        17.44 o                         
   1   9   7        717.54        801.55        17.67 o                         
   2   9   7        390.86        477.50        20.70 o                         
   3   9   7         28.44         16.57        10.30 o                         
   4   9   7          9.91         24.22        12.13 o                         
   5   9   7        133.91        115.72        15.30 o                         
   6   9   7       2641.29       2718.36        47.42 o                         
   7   9   7        334.04        355.20        28.60 o                         
   8   9   7         84.69         63.91        15.79 o                         
   9   9   7        826.80        771.81        30.76 o                         
  10   9   7        528.29        612.39        29.38 o                         
  11   9   7        165.10        141.76        23.74 o                         
  12   9   7         39.71         62.14        20.76 o                         
  13   9   7        534.80        662.30        49.70 o                         
  14   9   7          0.85          2.31        24.64 o                         
 -19  10   7        167.40        160.40        45.89 o                         
 -18  10   7        474.59        381.26        37.76 o                         
 -17  10   7        271.49        283.20        34.33 o                         
 -16  10   7         46.82         40.92        24.52 o                         
 -15  10   7        212.99        244.38        30.31 o                         
 -14  10   7          8.62         13.41        21.35 o                         
 -13  10   7       2044.94       2125.81        96.73 o                         
 -12  10   7        636.93        678.76        38.76 o                         
 -11  10   7        591.70        569.07        29.96 o                         
 -10  10   7       1200.55       1282.41        44.59 o                         
  -9  10   7       1398.73       1451.55        55.30 o                         
  -8  10   7        122.59        180.19        30.09 o                         
  -7  10   7         22.36         16.25        18.60 o                         
  -6  10   7        402.92        380.39        21.72 o                         
  -5  10   7        815.97        926.35        27.29 o                         
  -4  10   7       9123.30       9758.88       115.99 o                         
  -3  10   7        135.45        130.59        11.64 o                         
  -2  10   7        651.79        718.46        21.59 o                         
  -1  10   7        769.02        717.42        19.87 o                         
   0  10   7         77.31        126.03        11.06 o                         
   1  10   7       1760.99       1948.65        35.51 o                         
   2  10   7         12.40          2.87        10.89 o                         
   3  10   7          3.25          6.67        10.46 o                         
   4  10   7         65.30         39.09        12.00 o                         
   5  10   7       1148.12       1087.80        31.20 o                         
   6  10   7         21.50         25.87        14.15 o                         
   7  10   7       2885.70       2725.79        49.39 o                         
   8  10   7          7.74         -2.56        14.94 o                         
   9  10   7       1480.79       1552.43        39.56 o                         
  10  10   7       1705.82       1631.56        41.53 o                         
  11  10   7         76.44         74.04        21.85 o                         
  12  10   7          9.83         22.88        23.50 o                         
  13  10   7        342.62        292.93        34.58 o                         
 -19  11   7        518.21        523.71        44.96 o                         
 -18  11   7        323.27        327.56        42.09 o                         
 -17  11   7          5.22        -29.09        36.06 o                         
 -16  11   7        353.99        389.28        35.62 o                         
 -15  11   7         67.31         72.58        25.55 o                         
 -14  11   7          9.36        -30.48        21.93 o                         
 -13  11   7        126.53        100.14        24.60 o                         
 -12  11   7        200.02        223.36        26.85 o                         
 -11  11   7       1040.51       1059.39        43.13 o                         
 -10  11   7       4259.65       4161.69        81.32 o                         
  -9  11   7         11.05          9.15        17.94 o                         
  -8  11   7       1044.32       1078.97        47.88 o                         
  -7  11   7       1210.13       1110.73        37.91 o                         
  -6  11   7       4985.68       4987.55        83.65 o                         
  -5  11   7       1840.63       1739.79        36.88 o                         
  -4  11   7         89.61        107.76        16.02 o                         
  -3  11   7       2045.44       2135.78        63.42 o                         
  -2  11   7         97.66        105.00        11.86 o                         
  -1  11   7       3760.17       3632.43        49.85 o                         
   0  11   7       1471.54       1457.03        48.26 o                         
   1  11   7        391.19        493.07        21.72 o                         
   2  11   7        409.80        473.97        23.63 o                         
   3  11   7       1097.86       1152.15        30.24 o                         
   4  11   7       1631.48       1554.30        32.60 o                         
   5  11   7       2658.60       2689.97        43.67 o                         
   6  11   7        507.56        512.14        34.26 o                         
   7  11   7         13.58         30.80        15.43 o                         
   8  11   7         19.33         14.50        19.51 o                         
   9  11   7         33.67         55.15        17.48 o                         
  10  11   7          3.91         -4.68        18.70 o                         
  11  11   7          7.90         31.11        24.76 o                         
  12  11   7        107.85        201.46        31.91 o                         
  13  11   7        424.63        482.03        46.70 o                         
 -18  12   7         11.50         18.53        27.26 o                         
 -17  12   7         79.23         80.40        29.46 o                         
 -16  12   7          0.32          6.10        25.11 o                         
 -15  12   7         20.19         24.73        24.78 o                         
 -14  12   7        567.25        607.28        42.36 o                         
 -13  12   7        673.79        784.54        42.69 o                         
 -12  12   7        191.89        186.97        26.63 o                         
 -11  12   7        905.15        919.54        56.07 o                         
 -10  12   7        245.78        234.78        26.34 o                         
  -9  12   7        777.07        784.48        38.49 o                         
  -8  12   7       2294.65       2430.05        62.55 o                         
  -7  12   7       4342.42       4430.18        69.19 o                         
  -6  12   7       1094.13       1160.29        39.36 o                         
  -5  12   7        720.14        842.90        35.03 o                         
  -4  12   7       3368.06       3499.21        65.99 o                         
  -3  12   7        500.41        494.01        24.11 o                         
  -2  12   7       2656.14       2688.04        46.95 o                         
  -1  12   7       1248.84       1176.63        28.13 o                         
   0  12   7         32.19         40.86        12.54 o                         
   1  12   7          4.25          2.31        11.96 o                         
   2  12   7       1113.00       1122.36        30.08 o                         
   3  12   7       1950.74       1923.14        36.17 o                         
   4  12   7         23.48         56.37        13.63 o                         
   5  12   7        572.09        657.23        25.48 o                         
   6  12   7         22.41         33.86        14.65 o                         
   7  12   7         88.62         72.16        17.05 o                         
   8  12   7        471.56        457.22        33.84 o                         
   9  12   7        301.11        297.21        37.57 o                         
  10  12   7        105.59        110.73        22.79 o                         
  11  12   7        124.20        180.79        25.31 o                         
  12  12   7         24.90          8.14        24.07 o                         
 -17  13   7         72.56         60.90        29.08 o                         
 -16  13   7          2.33        -35.74        23.83 o                         
 -15  13   7         47.19         28.28        25.65 o                         
 -14  13   7        413.52        435.63        43.09 o                         
 -13  13   7          8.87        -32.69        21.93 o                         
 -12  13   7         61.25         36.65        23.16 o                         
 -11  13   7        374.59        300.99        30.06 o                         
 -10  13   7        425.53        463.74        35.28 o                         
  -9  13   7       1590.46       1576.98        43.22 o                         
  -8  13   7       1157.89       1331.55        70.54 o                         
  -7  13   7         48.23         78.47        20.51 o                         
  -6  13   7          3.02         -1.14        17.33 o                         
  -5  13   7       2051.93       2102.11        52.07 o                         
  -4  13   7       1546.64       1489.81        43.70 o                         
  -3  13   7         20.58         29.11        16.55 o                         
  -2  13   7        400.88        406.45        28.48 o                         
  -1  13   7        201.87        246.48        28.18 o                         
   0  13   7       2781.54       2657.69        50.30 o                         
   1  13   7        589.35        592.35        25.21 o                         
   2  13   7        240.51        199.93        17.74 o                         
   3  13   7         95.27        144.29        16.66 o                         
   4  13   7         92.34        119.13        15.61 o                         
   5  13   7        194.17        209.31        18.84 o                         
   6  13   7         99.17         70.56        15.41 o                         
   7  13   7        248.62        309.30        21.31 o                         
   8  13   7         19.46          5.90        16.33 o                         
   9  13   7         59.33         68.59        20.28 o                         
  10  13   7        154.40         91.80        22.56 o                         
  11  13   7        114.18         61.41        22.71 o                         
  12  13   7         79.97         68.40        49.49 o                         
 -17  14   7        281.96        367.22        39.58 o                         
 -16  14   7          0.65        -11.18        26.21 o                         
 -15  14   7        298.36        341.26        36.26 o                         
 -14  14   7        620.73        592.20        43.07 o                         
 -13  14   7          8.02          5.00        23.09 o                         
 -12  14   7         29.04        -11.75        21.68 o                         
 -11  14   7        358.75        400.28        42.02 o                         
 -10  14   7          1.32         12.48        21.09 o                         
  -9  14   7          3.87         -4.10        23.15 o                         
  -8  14   7       2850.46       2736.38        64.84 o                         
  -7  14   7        183.32        199.27        24.54 o                         
  -6  14   7       1966.48       2021.06        72.05 o                         
  -5  14   7        109.69        107.96        21.09 o                         
  -4  14   7       1026.42       1023.29        47.90 o                         
  -3  14   7        998.18        774.72        35.56 o                         
  -2  14   7       1050.51        992.20        60.94 o                         
  -1  14   7          1.76          9.46        22.57 o                         
   0  14   7         16.76          3.16        24.83 o                         
   1  14   7         29.16         24.70        27.87 o                         
   2  14   7         13.52          9.14        13.48 o                         
   3  14   7         18.90         70.82        15.82 o                         
   4  14   7        270.18        239.10        18.80 o                         
   5  14   7          6.60         13.75        13.74 o                         
   6  14   7        895.00        985.54        31.22 o                         
   7  14   7        149.93        163.75        18.56 o                         
   8  14   7        404.78        403.53        27.37 o                         
   9  14   7          6.49         -0.58        19.17 o                         
  10  14   7         75.79         95.01        22.89 o                         
  11  14   7        321.92        330.94        30.38 o                         
 -16  15   7         35.36         47.91        28.73 o                         
 -15  15   7        467.03        371.36        38.05 o                         
 -14  15   7          0.53        -26.28        41.38 o                         
 -13  15   7         28.93         30.85        29.79 o                         
 -12  15   7        882.95        840.72        55.33 o                         
 -11  15   7       2187.43       2354.44        65.35 o                         
 -10  15   7        176.67        161.14        35.79 o                         
  -9  15   7        414.50        534.51        37.28 o                         
  -8  15   7        284.25        251.62        31.84 o                         
  -7  15   7       1108.52       1048.82        44.01 o                         
  -6  15   7        751.11        747.76        38.21 o                         
  -5  15   7       1063.58       1086.11        50.08 o                         
  -4  15   7        208.05        255.62        25.07 o                         
  -3  15   7       1029.01        940.22        54.92 o                         
  -2  15   7        102.35         94.91        43.64 o                         
  -1  15   7         60.39         66.61        26.05 o                         
   0  15   7          9.16          3.95        23.92 o                         
   1  15   7        634.67        471.33        32.99 o                         
   2  15   7       1054.57       1012.45        43.92 o                         
   3  15   7        374.60        320.37        30.89 o                         
   4  15   7        278.28        316.24        26.53 o                         
   5  15   7         31.20         37.39        15.30 o                         
   6  15   7        151.53        134.96        17.83 o                         
   7  15   7        572.79        597.05        40.06 o                         
   8  15   7          1.39         17.23        18.04 o                         
   9  15   7         28.40         44.89        19.53 o                         
  10  15   7        237.04        224.38        24.67 o                         
 -15  16   7         39.12         15.39        32.44 o                         
 -14  16   7         10.30         70.72        34.05 o                         
 -13  16   7        758.98        748.36        56.86 o                         
 -12  16   7         68.85        128.56        27.10 o                         
 -11  16   7        123.11        113.25        26.57 o                         
 -10  16   7         61.89         93.92        25.44 o                         
  -9  16   7       1799.01       1858.95        57.30 o                         
  -8  16   7       1759.13       1886.54        57.03 o                         
  -7  16   7       1121.60       1156.24        46.59 o                         
  -6  16   7          3.64         27.04        20.10 o                         
  -5  16   7         91.31         31.92        20.32 o                         
  -4  16   7        217.57        245.54        53.42 o                         
  -3  16   7        243.50        272.71        62.45 o                         
  -2  16   7         81.46         54.66        53.42 o                         
  -1  16   7        188.13        189.69        30.86 o                         
   0  16   7        345.03        340.64        36.13 o                         
   1  16   7         47.54         36.27        28.69 o                         
   2  16   7        926.76       1009.77        53.53 o                         
   3  16   7       1259.96       1309.57        48.04 o                         
   4  16   7        129.78        115.60        32.92 o                         
   5  16   7        353.46        256.55        25.47 o                         
   6  16   7         10.99         14.64        22.80 o                         
   7  16   7         12.49         -7.52        22.56 o                         
   8  16   7        584.63        525.67        40.76 o                         
   9  16   7        730.28        797.51        42.07 o                         
 -13  17   7         48.91         47.44        26.29 o                         
 -12  17   7         94.73         71.99        26.72 o                         
 -11  17   7          6.62        -24.06        22.34 o                         
 -10  17   7        146.86        186.87        34.11 o                         
  -9  17   7        925.70        976.02        46.03 o                         
  -8  17   7        176.54        188.89        27.80 o                         
  -7  17   7          2.42        -15.97        19.94 o                         
  -6  17   7        122.41         70.04        28.18 o                         
  -5  17   7        423.24        489.07        44.15 o                         
  -4  17   7        160.32        141.41        30.80 o                         
  -3  17   7        275.38        279.44        50.41 o                         
  -2  17   7         41.58         47.83        27.84 o                         
  -1  17   7        249.59        293.09        39.88 o                         
   0  17   7         11.53         36.41        27.12 o                         
   1  17   7        236.00        289.71        30.06 o                         
   2  17   7        259.49        272.44        29.51 o                         
   3  17   7         30.58         47.19        22.48 o                         
   4  17   7        181.16        130.15        26.31 o
[truncated: 487,216 more chars]
